# Supplementary material for: Spatial transcriptomics map of the embryonic mouse brain – a tool to explore neurogenesis
Source: Biol Open. 2023 Oct 19;12(10):bio060151. doi: 10.1242/bio.060151 (PMC10602001; doi:10.1242/bio.060151)
Supplement: Table S1. [file TableS1.xlsx]

## Sheet: 1 LGE SVZ-Mantle
FeatureID	FeatureName	Ventral SVZ Average	Ventral SVZ Log2 Fold Change	Ventral SVZ P-Value
ENSMUSG00000061762	Tac1	2.36297	4.66599	6.56487e-38
ENSMUSG00000039081	Zfp503	1.59993	3.69167	3.86099e-34
ENSMUSG00000057098	Ebf1	2.93261	3.32341	9.85324e-29
ENSMUSG00000026787	Gad2	3.7695	2.86044	4.4245e-25
ENSMUSG00000038718	Pbx3	2.51066	2.84337	1.34284e-24
ENSMUSG00000090125	Pou3f1	1.14984	2.48907	9.13904e-16
ENSMUSG00000029755	Dlx5	2.05353	2.42752	1.56035e-16
ENSMUSG00000029754	Dlx6	1.04435	2.35905	4.96658e-14
ENSMUSG00000090063	Dlx6os1	2.09925	2.3003	2.76664e-14
ENSMUSG00000034936	Arl4d	1.19555	2.28977	1.70464e-12
ENSMUSG00000037771	Slc32a1	1.13929	2.27744	6.62295e-14
ENSMUSG00000029563	Foxp2	1.50147	2.22015	1.91323e-13
ENSMUSG00000086496	Gm14204	1.49795	2.19833	5.7463e-13
ENSMUSG00000066392	Nrxn3	1.64564	2.17749	1.76383e-12
ENSMUSG00000035277	Arx	2.41572	2.07952	3.64717e-13
ENSMUSG00000006586	Runx1t1	2.12738	2.06448	1.50875e-12
ENSMUSG00000027210	Meis2	5.86875	1.94086	3.16309e-12
ENSMUSG00000022055	Nefl	1.2061	1.92632	7.21168e-09
ENSMUSG00000070880	Gad1	1.04435	1.90573	1.13018e-08
ENSMUSG00000022883	Robo1	1.82849	1.78554	2.02059e-09
ENSMUSG00000022054	Nefm	1.04435	1.77688	2.88616e-08
ENSMUSG00000042258	Isl1	1.49795	1.71552	1.73332e-07
ENSMUSG00000041911	Dlx1	2.28209	1.56837	1.14027e-06
ENSMUSG00000023391	Dlx2	2.0465	1.56491	2.87461e-06
ENSMUSG00000048027	Rgmb	1.9164	1.55168	3.51163e-07
ENSMUSG00000008393	Carhsp1	2.16606	1.48654	9.40875e-07
ENSMUSG00000030067	Foxp1	1.25181	1.48559	7.51435e-06
ENSMUSG00000004366	Sst	2.08166	1.46856	0.000149034
ENSMUSG00000026360	Rgs2	1.04786	1.39568	4.07246e-05
ENSMUSG00000023991	Foxp4	1.01973	1.33106	6.60204e-05
ENSMUSG00000048385	Scrt1	1.00919	1.19304	0.00108164
ENSMUSG00000021701	Plk2	1.32917	1.1492	0.00106419
ENSMUSG00000038872	Zfhx3	2.27155	1.14638	0.0015683
ENSMUSG00000016386	Mpped2	2.17309	1.13777	0.000689442
ENSMUSG00000021614	Vcan	3.09437	1.13058	0.000722438
ENSMUSG00000025478	Dpysl4	1.06545	1.1119	0.00158577
ENSMUSG00000047935	Sox1ot	0.643487	1.10671	0.00782788
ENSMUSG00000024269	Tpgs2	1.13577	1.10025	0.00164006
ENSMUSG00000024754	Cemip2	1.00567	1.09987	0.00243955
ENSMUSG00000048251	Bcl11b	4.1563	1.0927	0.00181737
ENSMUSG00000020029	Nudt4	2.74273	1.08059	0.00174464
ENSMUSG00000030584	Dpf1	1.3362	1.0791	0.00192585
ENSMUSG00000058254	Tspan7	1.43818	1.0757	0.00202933
ENSMUSG00000017144	Rnd3	2.27155	1.03958	0.00324564
ENSMUSG00000010505	Myt1	1.2483	1.03485	0.00516735
ENSMUSG00000020902	Ntn1	1.0127	1.02511	0.0119545
ENSMUSG00000052516	Robo2	1.26588	1.01624	0.00687718
ENSMUSG00000040270	Bach2	1.21665	0.968762	0.00928202
ENSMUSG00000028266	Lmo4	1.86717	0.968581	0.00783913
ENSMUSG00000042105	Inpp5f	2.09221	0.960354	0.00791364
ENSMUSG00000058966	Fam57b	1.2061	0.95761	0.00967981
ENSMUSG00000047139	Cd24a	12.4689	0.945296	0.00815676
ENSMUSG00000022044	Stmn4	2.15199	0.938667	0.0107823
ENSMUSG00000046402	Rbp1	3.46358	0.935576	0.0160976
ENSMUSG00000038805	Six3	0.808755	0.930053	0.0352491
ENSMUSG00000026640	Plxna2	2.28913	0.917693	0.0144167
ENSMUSG00000027805	Pfn2	3.62181	0.906202	0.0144167
ENSMUSG00000048895	Cdk5r1	4.02619	0.902384	0.0185173
ENSMUSG00000039419	Cntnap2	2.27858	0.887239	0.0184318
ENSMUSG00000044647	Csrnp3	0.801722	0.866189	0.0405954
ENSMUSG00000016346	Kcnq2	1.14984	0.854918	0.0354887
ENSMUSG00000016624	Phf21b	1.7652	0.846201	0.0315651
ENSMUSG00000039910	Cited2	1.17797	0.82147	0.0449659
ENSMUSG00000029510	Gpc2	2.2399	0.806741	0.0407735
ENSMUSG00000027239	Mdk	1.5507	-1.04176	0.0333441
ENSMUSG00000024048	Myl12a	0.414926	-1.084	0.0371194
ENSMUSG00000053398	Phgdh	0.474704	-1.11623	0.0315651
ENSMUSG00000022246	Rai14	0.274273	-1.1216	0.0480145
ENSMUSG00000037664	Cdkn1c	1.10413	-1.12971	0.0273592
ENSMUSG00000029838	Ptn	1.61399	-1.13212	0.0180375
ENSMUSG00000038034	Igsf8	0.334051	-1.14581	0.0346768
ENSMUSG00000020176	Grb10	1.07951	-1.14864	0.0163612
ENSMUSG00000037815	Ctnna1	0.337567	-1.18267	0.0220574
ENSMUSG00000062175	Tgif2	0.232077	-1.18475	0.0316533
ENSMUSG00000028519	Dab1	0.263724	-1.18874	0.0242216
ENSMUSG00000024827	Gldc	0.158235	-1.21636	0.0423107
ENSMUSG00000031503	Col4a2	0.316469	-1.22183	0.0273983
ENSMUSG00000026185	Igfbp5	0.228561	-1.23808	0.0255274
ENSMUSG00000058446	Znrf2	0.312953	-1.24464	0.0177921
ENSMUSG00000024500	Ppp2r2b	0.467671	-1.27541	0.00967981
ENSMUSG00000027692	Tnik	0.225045	-1.32138	0.0099112
ENSMUSG00000031239	Itm2a	0.270757	-1.32587	0.0110471
ENSMUSG00000006369	Fbln1	0.274273	-1.32606	0.00931103
ENSMUSG00000044461	Shisa2	0.23911	-1.32815	0.0131145
ENSMUSG00000060572	Mfap2	0.580194	-1.33086	0.00400844
ENSMUSG00000075254	Heg1	0.196914	-1.33398	0.0137377
ENSMUSG00000031502	Col4a1	0.569645	-1.33779	0.00815676
ENSMUSG00000026749	Nek6	0.203947	-1.34075	0.0129748
ENSMUSG00000069171	Nr2f1	0.355149	-1.34451	0.00962712
ENSMUSG00000001864	Aif1l	0.196914	-1.36418	0.0106266
ENSMUSG00000022108	Itm2b	0.678651	-1.3663	0.00240554
ENSMUSG00000031565	Fgfr1	0.288339	-1.36829	0.0046701
ENSMUSG00000031245	Hmgn5	0.210979	-1.37194	0.00925467
ENSMUSG00000056758	Hmga2	0.161751	-1.38706	0.011778
ENSMUSG00000032231	Anxa2	0.196914	-1.39701	0.0181041
ENSMUSG00000038587	Akap12	0.144169	-1.44881	0.0144167
ENSMUSG00000005973	Rcn1	0.214496	-1.45264	0.00447025
ENSMUSG00000097156	Gm3764	0.58371	-1.46007	0.00156828
ENSMUSG00000066456	Hmgn3	0.256692	-1.464	0.00251616
ENSMUSG00000036904	Fzd8	0.179333	-1.4732	0.00793811
ENSMUSG00000098557	Kctd12	0.168784	-1.51263	0.00598072
ENSMUSG00000063229	Ldha	1.0549	-1.52188	0.000457119
ENSMUSG00000020423	Btg2	0.161751	-1.57971	0.00232077
ENSMUSG00000048001	Hes5	0.260208	-1.58225	0.00160411
ENSMUSG00000053477	Tcf4	1.12522	-1.5925	0.000203294
ENSMUSG00000000031	H19	1.05138	-1.60405	0.00126216
ENSMUSG00000019817	Plagl1	0.221528	-1.60628	0.00104128
ENSMUSG00000045991	Onecut2	0.0808755	-1.61708	0.0352491
ENSMUSG00000031375	Bgn	0.179333	-1.6252	0.00198797
ENSMUSG00000021318	Gli3	0.186365	-1.62734	0.00137366
ENSMUSG00000070436	Serpinh1	0.917761	-1.63645	0.000239759
ENSMUSG00000029765	Plxna4	0.298888	-1.63695	0.00243548
ENSMUSG00000005360	Slc1a3	0.158235	-1.65849	0.00181865
ENSMUSG00000025351	Cd63	0.225045	-1.65942	0.00051543
ENSMUSG00000028763	Hspg2	0.140653	-1.69285	0.00104128
ENSMUSG00000004558	Ndrg2	0.119555	-1.70332	0.00144087
ENSMUSG00000026728	Vim	1.73003	-1.71558	4.83346e-05
ENSMUSG00000026193	Fn1	0.400861	-1.72087	0.000250127
ENSMUSG00000064373	Selenop	0.126588	-1.72425	0.00268788
ENSMUSG00000001435	Col18a1	0.196914	-1.73411	0.000609927
ENSMUSG00000039621	Prex1	0.168784	-1.74099	0.000921631
ENSMUSG00000018593	Sparc	0.604808	-1.74868	0.000228214
ENSMUSG00000019874	Fabp7	1.15335	-1.77452	0.0001109
ENSMUSG00000031548	Sfrp1	0.436024	-1.79562	6.25803e-05
ENSMUSG00000002900	Lamb1	0.116039	-1.8201	0.000595348
ENSMUSG00000026042	Col5a2	0.175816	-1.84889	0.00051543
ENSMUSG00000001313	Rnd2	0.436024	-1.8577	0.000102791
ENSMUSG00000021127	Zfp36l1	0.27779	-1.86682	4.23775e-05
ENSMUSG00000060591	Ifitm2	0.119555	-1.87253	0.000294492
ENSMUSG00000028583	Pdpn	0.0914244	-1.88109	0.00114838
ENSMUSG00000022816	Fstl1	0.267241	-1.89839	9.73214e-05
ENSMUSG00000075334	Rprm	0.235594	-1.90098	4.94575e-05
ENSMUSG00000020589	Fam49a	0.235594	-1.9134	7.06987e-05
ENSMUSG00000019803	Nr2e1	0.0984571	-1.94656	0.000306862
ENSMUSG00000017344	Vtn	0.0879081	-1.94774	0.00126019
ENSMUSG00000063659	Zbtb18	0.647004	-1.94823	1.30028e-05
ENSMUSG00000004415	Col26a1	0.0949408	-2.01021	0.000197501
ENSMUSG00000024598	Fbn2	0.147686	-2.05472	0.000102915
ENSMUSG00000004665	Cnn2	0.130104	-2.05475	0.000129749
ENSMUSG00000030428	Ttyh1	0.246143	-2.0556	9.40392e-06
ENSMUSG00000038119	Cdon	0.196914	-2.05937	2.77405e-05
ENSMUSG00000068220	Lgals1	0.481737	-2.07646	3.0329e-05
ENSMUSG00000030123	Plxnd1	0.154718	-2.08027	3.85414e-05
ENSMUSG00000048583	Igf2	0.615357	-2.08458	2.02678e-05
ENSMUSG00000031841	Cdh13	0.0949408	-2.08593	0.000156032
ENSMUSG00000004044	Cavin1	0.0773591	-2.10012	0.000409273
ENSMUSG00000019539	Rcn3	0.101973	-2.11005	7.3055e-05
ENSMUSG00000036972	Zic4	0.179333	-2.15443	3.9845e-05
ENSMUSG00000043067	Dpy19l1	0.228561	-2.17655	3.04355e-06
ENSMUSG00000026837	Col5a1	0.0843918	-2.19301	0.000113508
ENSMUSG00000027907	S100a11	0.119555	-2.19332	3.76752e-05
ENSMUSG00000055653	Gpc3	0.0843918	-2.24943	8.59058e-05
ENSMUSG00000022528	Hes1	0.0843918	-2.26371	3.78382e-05
ENSMUSG00000052957	Gas1	0.179333	-2.26966	3.85985e-06
ENSMUSG00000064080	Fbln2	0.0703265	-2.31067	0.000123856
ENSMUSG00000028517	Plpp3	0.13362	-2.31085	2.15043e-06
ENSMUSG00000069833	Ahnak	0.0808755	-2.33271	6.21775e-05
ENSMUSG00000045179	Sox3	0.126588	-2.34594	3.08071e-06
ENSMUSG00000022636	Alcam	0.182849	-2.36949	5.28863e-07
ENSMUSG00000060548	Tnfrsf19	0.0632938	-2.47595	1.30028e-05
ENSMUSG00000000247	Lhx2	0.383279	-2.5019	1.04439e-08
ENSMUSG00000053024	Cntn2	0.256692	-2.53445	2.36968e-07
ENSMUSG00000033726	Emx1	0.0773591	-2.6467	3.12724e-07
ENSMUSG00000043969	Emx2	0.0668102	-2.67226	2.78738e-07
ENSMUSG00000097428	AW047730	0.0703265	-2.69617	2.35423e-06
ENSMUSG00000022382	Wnt7b	0.137137	-2.71277	2.236e-08
ENSMUSG00000016028	Celsr1	0.0808755	-2.76178	1.61569e-07
ENSMUSG00000001506	Col1a1	0.337567	-2.83711	6.9746e-07
ENSMUSG00000024529	Lox	0.0457122	-2.84082	7.69585e-05
ENSMUSG00000037625	Cldn11	0.0386796	-2.87956	9.13881e-06
ENSMUSG00000020644	Id2	0.13362	-2.92735	6.19939e-10
ENSMUSG00000050953	Gja1	0.0843918	-2.95113	1.99113e-08
ENSMUSG00000061353	Cxcl12	0.0984571	-2.95525	1.42313e-08
ENSMUSG00000028565	Nfia	0.309437	-2.97771	4.45809e-12
ENSMUSG00000026043	Col3a1	0.334051	-3.00624	1.38245e-09
ENSMUSG00000029661	Col1a2	0.348116	-3.03139	3.09948e-08
ENSMUSG00000008575	Nfib	0.608324	-3.18675	1.27768e-13
ENSMUSG00000017390	Aldoc	0.0914244	-3.23547	3.48147e-10
ENSMUSG00000032332	Col12a1	0.0316469	-3.25403	3.39118e-06
ENSMUSG00000035456	Prdm8	0.0562612	-3.25779	9.02069e-09
ENSMUSG00000036446	Lum	0.0808755	-3.29494	5.04228e-09
ENSMUSG00000041540	Sox5	0.0738428	-3.34511	5.89526e-11
ENSMUSG00000035033	Tbr1	0.27779	-3.34914	4.56031e-13
ENSMUSG00000001911	Nfix	0.0597775	-3.39579	6.9605e-11
ENSMUSG00000025128	Bhlhe22	0.0386796	-3.39964	3.96013e-09
ENSMUSG00000032446	Eomes	0.0562612	-3.626	1.1164e-10
ENSMUSG00000027967	Neurog2	0.0668102	-3.65882	2.26387e-11
ENSMUSG00000038255	Neurod2	0.140653	-3.96581	6.05629e-16
ENSMUSG00000041703	Zic5	0.0210979	-4.01021	4.95855e-10
ENSMUSG00000037984	Neurod6	0.147686	-4.01777	6.82855e-16
ENSMUSG00000019929	Dcn	0.0140653	-5.1077	2.01951e-13

## Sheet: 2 Septum
FeatureID	FeatureName	Septum Average	Septum Log2 Fold Change	Septum P-Value
ENSMUSG00000045991	Onecut2	1.34242	4.24376	4.02531e-34
ENSMUSG00000029219	Slc10a4	1.01976	3.97188	3.22524e-33
ENSMUSG00000026247	Ecel1	1.99173	3.93493	1.81084e-37
ENSMUSG00000045731	Pnoc	1.00383	3.69052	1.1703e-29
ENSMUSG00000036972	Zic4	3.50146	3.47017	1.30144e-33
ENSMUSG00000031073	Fgf15	3.23457	3.4073	7.54406e-29
ENSMUSG00000034037	Fgd5	1.02773	3.118	1.43415e-20
ENSMUSG00000025089	Gfra1	1.37031	3.06452	1.29002e-22
ENSMUSG00000041703	Zic5	1.39819	2.89766	2.36183e-20
ENSMUSG00000036699	Zcchc12	1.44998	2.88023	1.93681e-22
ENSMUSG00000032368	Zic1	8.55248	2.83047	2.07999e-24
ENSMUSG00000038805	Six3	1.83239	2.6915	4.21202e-19
ENSMUSG00000093460	Six3os1	1.25081	2.56107	1.12408e-16
ENSMUSG00000042258	Isl1	2.18293	2.53443	4.84571e-17
ENSMUSG00000010066	Cacna2d2	1.18707	2.48982	8.74963e-17
ENSMUSG00000003934	Efnb3	3.74047	2.44556	1.57682e-17
ENSMUSG00000067860	Zic3	1.48583	2.33752	3.26063e-14
ENSMUSG00000032609	Klhdc8b	1.28267	2.25102	5.79438e-14
ENSMUSG00000022055	Nefl	1.37828	2.15441	8.58908e-11
ENSMUSG00000043388	Tmem130	1.01976	2.08227	7.28303e-11
ENSMUSG00000006930	Hap1	1.06358	2.06163	4.46143e-11
ENSMUSG00000030854	Ptpn5	1.86426	2.04158	8.20043e-12
ENSMUSG00000025969	Nrp2	2.09928	2.01873	2.5971e-11
ENSMUSG00000067786	Nnat	101.63	1.98858	1.9208e-12
ENSMUSG00000027520	Zdbf2	1.38624	1.97752	8.16221e-11
ENSMUSG00000070802	Pnmal2	2.46576	1.9756	2.40182e-11
ENSMUSG00000055407	Map6	1.70094	1.92824	1.73217e-10
ENSMUSG00000029754	Dlx6	0.87636	1.84384	1.24055e-07
ENSMUSG00000030084	Plxna1	1.75272	1.8151	2.14021e-09
ENSMUSG00000070880	Gad1	1.02375	1.78766	4.06816e-07
ENSMUSG00000086496	Gm14204	1.28666	1.76032	1.93529e-07
ENSMUSG00000038872	Zfhx3	3.09515	1.73338	6.89577e-08
ENSMUSG00000034336	Ina	5.44937	1.72339	2.50939e-08
ENSMUSG00000021268	Meg3	10.0343	1.70186	1.8377e-08
ENSMUSG00000041073	Nacad	1.36633	1.68813	8.6066e-07
ENSMUSG00000026360	Rgs2	1.22292	1.66536	3.83663e-07
ENSMUSG00000034723	Tmx4	1.70492	1.66514	6.44298e-08
ENSMUSG00000031367	Ap1s2	1.32649	1.65947	1.72996e-07
ENSMUSG00000022661	Cd200	1.01976	1.64225	4.37595e-07
ENSMUSG00000022577	Ly6h	3.15091	1.63231	1.36187e-07
ENSMUSG00000035864	Syt1	1.29064	1.62806	6.51026e-07
ENSMUSG00000022054	Nefm	0.991881	1.60241	3.04488e-06
ENSMUSG00000066392	Nrxn3	1.31454	1.58971	7.29474e-06
ENSMUSG00000002265	Peg3	2.54543	1.58577	3.45663e-07
ENSMUSG00000005089	Slc1a2	1.09545	1.58522	1.94283e-06
ENSMUSG00000037771	Slc32a1	0.856443	1.54551	1.56217e-05
ENSMUSG00000027500	Stmn2	15.5634	1.54501	5.89166e-07
ENSMUSG00000039278	Pcsk1n	1.03968	1.54025	3.67216e-06
ENSMUSG00000026469	Xpr1	4.49732	1.51538	1.83435e-06
ENSMUSG00000033585	Ndn	12.4124	1.504	1.22066e-06
ENSMUSG00000066357	Wdr6	3.56918	1.50176	8.3597e-07
ENSMUSG00000041911	Dlx1	2.24269	1.47854	1.49014e-05
ENSMUSG00000036766	Dner	3.23058	1.47461	5.10781e-06
ENSMUSG00000019986	Ahi1	1.28666	1.45704	7.6863e-06
ENSMUSG00000031284	Pak3	2.37414	1.44638	6.23479e-06
ENSMUSG00000024642	Tle4	1.5894	1.4217	1.78819e-05
ENSMUSG00000018012	Rac3	1.05163	1.36814	5.24469e-05
ENSMUSG00000044647	Csrnp3	1.05562	1.36333	8.45557e-05
ENSMUSG00000047261	Gap43	4.85185	1.36021	4.33657e-05
ENSMUSG00000029755	Dlx5	1.33047	1.3575	0.000227229
ENSMUSG00000097451	Rian	1.09943	1.34626	9.2543e-05
ENSMUSG00000040856	Dlk1	1.48583	1.33609	0.000402921
ENSMUSG00000020230	Prmt2	1.7328	1.31418	6.01287e-05
ENSMUSG00000030683	Sez6l2	1.19105	1.31244	0.000121845
ENSMUSG00000062591	Tubb4a	1.13528	1.3096	0.000122008
ENSMUSG00000031227	Magee1	1.00781	1.29062	0.000208577
ENSMUSG00000090063	Dlx6os1	1.37828	1.29057	0.000690333
ENSMUSG00000046668	Cxxc5	1.39421	1.27912	0.000195446
ENSMUSG00000051243	Islr2	4.61683	1.25092	0.000224176
ENSMUSG00000060534	Dcc	3.09913	1.2338	0.000292932
ENSMUSG00000006800	Sulf2	1.46193	1.22706	0.000522638
ENSMUSG00000062380	Tubb3	20.5985	1.20643	0.000265402
ENSMUSG00000043384	Gprasp1	2.2148	1.19992	0.000361129
ENSMUSG00000025478	Dpysl4	1.12732	1.18696	0.000805677
ENSMUSG00000052727	Map1b	19.5747	1.17861	0.000387088
ENSMUSG00000031028	Tub	1.0357	1.17581	0.0014764
ENSMUSG00000035640	Cbarp	1.00781	1.16984	0.00140236
ENSMUSG00000026688	Mgst3	1.22292	1.14862	0.00129869
ENSMUSG00000026787	Gad2	1.89214	1.14487	0.00269608
ENSMUSG00000031075	Ano1	0.478015	1.13406	0.016117
ENSMUSG00000027797	Dclk1	3.05929	1.12205	0.00105083
ENSMUSG00000058672	Tubb2a	6.13452	1.11801	0.00158243
ENSMUSG00000071658	Gng3	2.57331	1.09931	0.00156156
ENSMUSG00000029291	Rufy3	3.25847	1.09268	0.0013893
ENSMUSG00000102252	Snrpn	1.54558	1.09184	0.00230464
ENSMUSG00000024873	Cnih2	2.2626	1.07415	0.00227731
ENSMUSG00000027581	Stmn3	8.17405	1.07323	0.00232911
ENSMUSG00000067787	Blcap	1.57347	1.0609	0.00286532
ENSMUSG00000018411	Mapt	3.79623	1.04804	0.00585109
ENSMUSG00000056895	Hist3h2ba	3.58511	1.04114	0.0027032
ENSMUSG00000006373	Pgrmc1	4.34993	1.03916	0.00326144
ENSMUSG00000028546	Elavl4	2.65298	1.03168	0.00356976
ENSMUSG00000028937	Acot7	1.05163	1.02095	0.00604041
ENSMUSG00000029223	Uchl1	10.2574	1.01492	0.00412658
ENSMUSG00000024425	Ndfip1	3.06328	1.0125	0.00372655
ENSMUSG00000020658	Efr3b	1.03172	1.00319	0.00771757
ENSMUSG00000026764	Kif5c	3.78827	0.998219	0.00636138
ENSMUSG00000006356	Crip2	1.7089	0.997266	0.00577633
ENSMUSG00000028445	Enho	1.37031	0.993396	0.00675118
ENSMUSG00000079523	Tmsb10	39.8983	0.988507	0.00550262
ENSMUSG00000026223	Itm2c	1.41413	0.982562	0.00839923
ENSMUSG00000025789	St8sia2	1.0357	0.971798	0.0104628
ENSMUSG00000042105	Inpp5f	2.12717	0.964335	0.00886407
ENSMUSG00000021087	Rtn1	8.89904	0.964325	0.0093421
ENSMUSG00000069227	Gprin1	1.16317	0.964151	0.0108883
ENSMUSG00000031428	Zcchc18	1.01976	0.963856	0.0116359
ENSMUSG00000067925	Rtl8a	1.01976	0.962256	0.0117471
ENSMUSG00000006575	Rundc3a	1.93994	0.958678	0.0090457
ENSMUSG00000032186	Tmod2	1.07553	0.957918	0.0112802
ENSMUSG00000032076	Cadm1	1.93596	0.9574	0.00920383
ENSMUSG00000036333	Kidins220	3.56121	0.951825	0.00812958
ENSMUSG00000025743	Sdc3	1.83637	0.931877	0.0121377
ENSMUSG00000038375	Trp53inp2	1.90409	0.921774	0.0141153
ENSMUSG00000033768	Nrxn2	1.30259	0.921713	0.0162127
ENSMUSG00000034818	Celf5	1.88816	0.918045	0.0154517
ENSMUSG00000042873	Lhfpl4	1.21894	0.916769	0.0183153
ENSMUSG00000106847	Peg13	1.15122	0.914605	0.0178999
ENSMUSG00000014592	Camta1	1.40218	0.905103	0.018637
ENSMUSG00000072235	Tuba1a	91.1853	0.894278	0.0159451
ENSMUSG00000023391	Dlx2	1.48583	0.894244	0.040816
ENSMUSG00000036377	C530008M17Rik	1.13528	0.893196	0.0238212
ENSMUSG00000030282	Cmas	1.38624	0.892023	0.021418
ENSMUSG00000023236	Scg5	1.01578	0.890972	0.0255188
ENSMUSG00000006651	Aplp1	2.37016	0.886875	0.0186455
ENSMUSG00000021288	Klc1	3.51341	0.876451	0.0168714
ENSMUSG00000042751	Nmnat2	1.00383	0.866344	0.0337284
ENSMUSG00000052852	Reep1	1.43006	0.8582	0.0309949
ENSMUSG00000018451	6330403K07Rik	4.39375	0.857346	0.0282313
ENSMUSG00000028078	Dclk2	1.19504	0.852416	0.0324961
ENSMUSG00000024462	Gabbr1	1.91604	0.8473	0.0293267
ENSMUSG00000021892	Sh3bp5	1.04765	0.846465	0.0389832
ENSMUSG00000026833	Olfm1	2.36219	0.830587	0.0360635
ENSMUSG00000027746	Ufm1	1.21097	0.824156	0.0422356
ENSMUSG00000033436	Armcx2	1.68102	0.819528	0.0393589
ENSMUSG00000022564	Grina	1.28267	0.808653	0.0483543
ENSMUSG00000015291	Gdi1	4.71243	0.804092	0.0462778
ENSMUSG00000060424	Pantr1	1.10342	-1.06491	0.0405203
ENSMUSG00000029838	Ptn	1.65712	-1.07659	0.0362315
ENSMUSG00000070436	Serpinh1	1.29861	-1.08968	0.04034
ENSMUSG00000049932	H2afx	0.705072	-1.09273	0.0378375
ENSMUSG00000027203	Dut	0.76084	-1.1029	0.0343207
ENSMUSG00000032366	Tpm1	0.370461	-1.11578	0.0496311
ENSMUSG00000060257	Scrt2	0.386395	-1.11649	0.0413639
ENSMUSG00000027239	Mdk	1.45794	-1.12249	0.0235645
ENSMUSG00000031342	Gpm6b	0.85246	-1.12924	0.0254036
ENSMUSG00000023991	Foxp4	0.239007	-1.13328	0.048075
ENSMUSG00000028184	Adgrl2	0.342577	-1.14099	0.0315426
ENSMUSG00000030978	Rrm1	0.509882	-1.14959	0.0288591
ENSMUSG00000005410	Mcm5	0.326643	-1.15627	0.0390028
ENSMUSG00000035033	Tbr1	1.1791	-1.18293	0.0290691
ENSMUSG00000021318	Gli3	0.246974	-1.18427	0.0433644
ENSMUSG00000026385	Dbi	1.81247	-1.21008	0.0153734
ENSMUSG00000078453	Abracl	0.792708	-1.21325	0.0173329
ENSMUSG00000026749	Nek6	0.21909	-1.21345	0.0387484
ENSMUSG00000017493	Igfbp4	0.585568	-1.21415	0.0232141
ENSMUSG00000000031	H19	1.34242	-1.21433	0.0347009
ENSMUSG00000037815	Ctnna1	0.326643	-1.21548	0.0236429
ENSMUSG00000024261	Syt4	0.306726	-1.22291	0.0384072
ENSMUSG00000028044	Cks1b	0.302743	-1.24846	0.0198944
ENSMUSG00000026728	Vim	2.3104	-1.25785	0.00849298
ENSMUSG00000044461	Shisa2	0.246974	-1.26033	0.0282313
ENSMUSG00000027342	Pcna	0.820592	-1.27394	0.0102958
ENSMUSG00000025867	Cplx2	0.354528	-1.27563	0.0141396
ENSMUSG00000027452	Acss1	0.131454	-1.28358	0.0440752
ENSMUSG00000022816	Fstl1	0.394362	-1.2942	0.0197516
ENSMUSG00000028560	Usp1	0.270875	-1.29901	0.0154929
ENSMUSG00000069919	Hba-a1	4.88372	-1.3065	0.0324961
ENSMUSG00000029730	Mcm7	0.669221	-1.31033	0.00786864
ENSMUSG00000048001	Hes5	0.306726	-1.31494	0.0176527
ENSMUSG00000024660	Incenp	0.326643	-1.31589	0.0115299
ENSMUSG00000055653	Gpc3	0.155355	-1.33282	0.0445957
ENSMUSG00000029438	Bcl7a	0.792708	-1.33742	0.00591508
ENSMUSG00000020644	Id2	0.386395	-1.3413	0.0109774
ENSMUSG00000063229	Ldha	1.17114	-1.34515	0.00445488
ENSMUSG00000056758	Hmga2	0.163322	-1.35174	0.0196686
ENSMUSG00000000567	Sox9	0.342577	-1.35235	0.00989204
ENSMUSG00000056394	Lig1	0.258925	-1.36439	0.0101695
ENSMUSG00000002900	Lamb1	0.155355	-1.36594	0.0196575
ENSMUSG00000073940	Hbb-bt	2.11123	-1.38007	0.0337939
ENSMUSG00000050334	C130071C03Rik	0.434197	-1.38019	0.00479441
ENSMUSG00000019539	Rcn3	0.163322	-1.3944	0.0189721
ENSMUSG00000037169	Mycn	0.20714	-1.3948	0.00841455
ENSMUSG00000002985	Apoe	0.346561	-1.39813	0.0158176
ENSMUSG00000028873	Cdca8	0.354528	-1.39987	0.00635924
ENSMUSG00000027306	Nusap1	0.187222	-1.40297	0.0127557
ENSMUSG00000022033	Pbk	0.294776	-1.40483	0.00871365
ENSMUSG00000001300	Efnb2	0.585568	-1.41621	0.00290437
ENSMUSG00000001864	Aif1l	0.187222	-1.4195	0.0107626
ENSMUSG00000069917	Hba-a2	3.29033	-1.42139	0.0267781
ENSMUSG00000020808	Pimreg	0.20714	-1.42179	0.0104981
ENSMUSG00000022528	Hes1	0.147388	-1.42554	0.0198944
ENSMUSG00000028312	Smc2	0.262908	-1.42708	0.00597923
ENSMUSG00000027168	Pax6	0.171289	-1.43407	0.0128818
ENSMUSG00000041540	Sox5	0.270875	-1.4364	0.00850678
ENSMUSG00000031207	Msn	0.203156	-1.44332	0.00734373
ENSMUSG00000012443	Kif11	0.179256	-1.44766	0.00920383
ENSMUSG00000052305	Hbb-bs	4.44554	-1.45039	0.0142873
ENSMUSG00000028884	Rpa2	0.195189	-1.45443	0.00701362
ENSMUSG00000026355	Mcm6	0.370461	-1.47189	0.00414563
ENSMUSG00000023505	Cdca3	0.32266	-1.47616	0.0033919
ENSMUSG00000064373	Selenop	0.147388	-1.47631	0.018567
ENSMUSG00000026837	Col5a1	0.135438	-1.47865	0.0193803
ENSMUSG00000018593	Sparc	0.709055	-1.4895	0.00416832
ENSMUSG00000053398	Phgdh	0.362494	-1.50857	0.00238822
ENSMUSG00000023015	Racgap1	0.370461	-1.54831	0.00160701
ENSMUSG00000021127	Zfp36l1	0.338594	-1.54999	0.00171332
ENSMUSG00000022673	Mcm4	0.171289	-1.55974	0.00416942
ENSMUSG00000038943	Prc1	0.175272	-1.56425	0.00410579
ENSMUSG00000097023	Mir9-3hg	0.298759	-1.56624	0.00162402
ENSMUSG00000030796	Tead2	0.517849	-1.57882	0.000947266
ENSMUSG00000040204	Pclaf	0.358511	-1.58432	0.00164143
ENSMUSG00000019942	Cdk1	0.31071	-1.58883	0.0017331
ENSMUSG00000006369	Fbln1	0.227057	-1.58999	0.00211715
ENSMUSG00000029563	Foxp2	0.175272	-1.59096	0.00506113
ENSMUSG00000027469	Tpx2	0.294776	-1.59469	0.00155081
ENSMUSG00000048251	Bcl11b	0.812625	-1.60456	0.00071532
ENSMUSG00000029177	Cenpa	0.338594	-1.60586	0.0012252
ENSMUSG00000048583	Igf2	0.832542	-1.61116	0.00276018
ENSMUSG00000022360	Atad2	0.147388	-1.61327	0.00310586
ENSMUSG00000075334	Rprm	0.278842	-1.62835	0.00129869
ENSMUSG00000057098	Ebf1	0.235024	-1.62897	0.00874335
ENSMUSG00000020914	Top2a	0.613452	-1.63106	0.000576697
ENSMUSG00000026701	Prdx6	0.278842	-1.63314	0.000901434
ENSMUSG00000054717	Hmgb2	1.67703	-1.64308	0.000333566
ENSMUSG00000017716	Birc5	0.254941	-1.67772	0.000803773
ENSMUSG00000089809	Rasgef1b	0.167305	-1.67817	0.00256415
ENSMUSG00000062248	Cks2	0.354528	-1.67924	0.000585922
ENSMUSG00000019817	Plagl1	0.20714	-1.68458	0.00116197
ENSMUSG00000022678	Nde1	0.171289	-1.69769	0.00145046
ENSMUSG00000075254	Heg1	0.151371	-1.7042	0.00165472
ENSMUSG00000037313	Tacc3	0.191206	-1.70707	0.000917104
ENSMUSG00000058446	Znrf2	0.227057	-1.70714	0.000947266
ENSMUSG00000026193	Fn1	0.398346	-1.70964	0.000645198
ENSMUSG00000041431	Ccnb1	0.294776	-1.71781	0.000465974
ENSMUSG00000034349	Smc4	0.290792	-1.73461	0.00038342
ENSMUSG00000024640	Psat1	0.286809	-1.74306	0.000466284
ENSMUSG00000001228	Uhrf1	0.370461	-1.74393	0.000390708
ENSMUSG00000027864	Ptgfrn	0.127471	-1.74423	0.00174072
ENSMUSG00000022636	Alcam	0.274858	-1.74546	0.000638315
ENSMUSG00000053024	Cntn2	0.42623	-1.76209	0.000974281
ENSMUSG00000032446	Eomes	0.203156	-1.76435	0.00229377
ENSMUSG00000000184	Ccnd2	2.70078	-1.76694	0.000127389
ENSMUSG00000022246	Rai14	0.175272	-1.77345	0.00078192
ENSMUSG00000001403	Ube2c	0.5298	-1.77409	0.00014773
ENSMUSG00000006398	Cdc20	0.274858	-1.77482	0.000318278
ENSMUSG00000001517	Foxm1	0.127471	-1.78004	0.00119963
ENSMUSG00000031548	Sfrp1	0.434197	-1.78097	0.000192468
ENSMUSG00000026923	Notch1	0.358511	-1.78131	0.000365718
ENSMUSG00000020649	Rrm2	0.342577	-1.79397	0.000269781
ENSMUSG00000032231	Anxa2	0.147388	-1.80501	0.0021773
ENSMUSG00000005233	Spc25	0.187222	-1.8126	0.000522891
ENSMUSG00000040084	Bub1b	0.143404	-1.82106	0.000559699
ENSMUSG00000002870	Mcm2	0.258925	-1.8402	0.000186144
ENSMUSG00000061353	Cxcl12	0.20714	-1.85161	0.000812957
ENSMUSG00000031004	Mki67	0.501915	-1.88336	5.30396e-05
ENSMUSG00000027715	Ccna2	0.266892	-1.88712	0.00012044
ENSMUSG00000033726	Emx1	0.127471	-1.90138	0.000494723
ENSMUSG00000027907	S100a11	0.143404	-1.90263	0.000835836
ENSMUSG00000019803	Nr2e1	0.0995864	-1.90316	0.000957494
ENSMUSG00000043091	Tuba1c	0.175272	-1.91568	0.000199671
ENSMUSG00000028565	Nfia	0.625403	-1.91802	2.4979e-05
ENSMUSG00000028519	Dab1	0.159338	-1.92004	0.000163833
ENSMUSG00000019874	Fabp7	1.03172	-1.92148	7.0123e-05
ENSMUSG00000038034	Igsf8	0.195189	-1.93126	0.000142237
ENSMUSG00000038119	Cdon	0.211123	-1.93298	0.000226763
ENSMUSG00000020589	Fam49a	0.227057	-1.94489	0.000144393
ENSMUSG00000069833	Ahnak	0.10357	-1.94926	0.0017331
ENSMUSG00000043067	Dpy19l1	0.258925	-1.96908	7.45076e-05
ENSMUSG00000030123	Plxnd1	0.163322	-1.97617	0.000252699
ENSMUSG00000017344	Vtn	0.0836526	-1.99096	0.00198908
ENSMUSG00000062175	Tgif2	0.131454	-2.00774	0.000131025
ENSMUSG00000098318	Lockd	0.151371	-2.00842	0.000111831
ENSMUSG00000053477	Tcf4	0.832542	-2.02488	5.13312e-06
ENSMUSG00000004044	Cavin1	0.0796691	-2.02882	0.00130716
ENSMUSG00000048327	Ckap2l	0.239007	-2.03964	4.7784e-05
ENSMUSG00000008575	Nfib	1.29462	-2.04993	5.68961e-06
ENSMUSG00000026640	Plxna2	0.358511	-2.06566	1.16592e-05
ENSMUSG00000068220	Lgals1	0.474031	-2.07813	8.53952e-05
ENSMUSG00000026235	Epha4	0.250958	-2.08359	1.39934e-05
ENSMUSG00000052957	Gas1	0.199173	-2.09118	6.52587e-05
ENSMUSG00000064080	Fbln2	0.0796691	-2.10319	0.00102273
ENSMUSG00000041859	Mcm3	0.167305	-2.12318	2.93473e-05
ENSMUSG00000036446	Lum	0.179256	-2.12594	0.000292932
ENSMUSG00000097156	Gm3764	0.366478	-2.13586	5.61184e-06
ENSMUSG00000055612	Cdca7	0.183239	-2.13634	2.55988e-05
ENSMUSG00000027331	Knstrn	0.139421	-2.14525	3.68427e-05
ENSMUSG00000026043	Col3a1	0.589551	-2.14773	5.11937e-05
ENSMUSG00000026042	Col5a2	0.139421	-2.16368	0.000117931
ENSMUSG00000028517	Plpp3	0.139421	-2.22262	1.76735e-05
ENSMUSG00000031841	Cdh13	0.0836526	-2.23863	0.000142165
ENSMUSG00000045328	Cenpe	0.0956029	-2.24074	4.04799e-05
ENSMUSG00000024529	Lox	0.0677188	-2.26103	0.00295372
ENSMUSG00000039621	Prex1	0.11552	-2.26932	4.04364e-05
ENSMUSG00000001313	Rnd2	0.32266	-2.2814	5.50733e-06
ENSMUSG00000070576	Mn1	0.430213	-2.29622	4.06816e-07
ENSMUSG00000017390	Aldoc	0.163322	-2.37613	8.3763e-06
ENSMUSG00000026872	Zeb2	0.215107	-2.45065	2.17428e-07
ENSMUSG00000026605	Cenpf	0.119504	-2.47309	1.55571e-06
ENSMUSG00000050953	Gja1	0.11552	-2.47431	7.29181e-06
ENSMUSG00000030867	Plk1	0.0836526	-2.51682	3.05866e-06
ENSMUSG00000029245	Epha5	0.215107	-2.59541	7.25725e-08
ENSMUSG00000016028	Celsr1	0.087636	-2.61721	2.75851e-06
ENSMUSG00000060548	Tnfrsf19	0.0557684	-2.6187	1.59325e-05
ENSMUSG00000063659	Zbtb18	0.398346	-2.64232	2.35329e-08
ENSMUSG00000041708	Mpped1	0.246974	-2.66854	4.92058e-08
ENSMUSG00000037625	Cldn11	0.043818	-2.67209	9.77729e-05
ENSMUSG00000001911	Nfix	0.0956029	-2.70536	3.88298e-07
ENSMUSG00000001506	Col1a1	0.354528	-2.74016	7.29181e-06
ENSMUSG00000005360	Slc1a3	0.0717022	-2.77125	8.53158e-07
ENSMUSG00000025128	Bhlhe22	0.0557684	-2.86446	1.47231e-06
ENSMUSG00000029661	Col1a2	0.378428	-2.884	8.48914e-07
ENSMUSG00000108616	Gm35040	0.0597518	-2.92682	2.29471e-07
ENSMUSG00000052516	Robo2	0.0956029	-3.02651	5.46331e-09
ENSMUSG00000019929	Dcn	0.0677188	-3.03374	1.40949e-06
ENSMUSG00000052504	Epha3	0.0637353	-3.08583	2.26889e-08
ENSMUSG00000022382	Wnt7b	0.0956029	-3.19724	1.80038e-09
ENSMUSG00000069171	Nr2f1	0.0916195	-3.29606	6.53022e-10
ENSMUSG00000027967	Neurog2	0.0836526	-3.31192	7.51122e-09
ENSMUSG00000097428	AW047730	0.0398346	-3.43938	5.90804e-08
ENSMUSG00000023800	Tiam2	0.0318676	-3.77414	1.112e-09
ENSMUSG00000029765	Plxna4	0.0637353	-3.82979	1.1497e-10
ENSMUSG00000035456	Prdm8	0.0318676	-3.97979	5.95859e-10
ENSMUSG00000038255	Neurod2	0.0916195	-4.53738	8.21097e-17
ENSMUSG00000004366	Sst	0.0318676	-4.91211	1.11842e-12
ENSMUSG00000037984	Neurod6	0.0517849	-5.43932	3.27359e-20

## Sheet: 3 Cortical SVZ-PP
FeatureID	FeatureName	Dorsal SVZ Average	Dorsal SVZ Log2 Fold Change	Dorsal SVZ P-Value
ENSMUSG00000035456	Prdm8	1.5818	3.83048	2.23088e-46
ENSMUSG00000029765	Plxna4	2.59825	3.53247	6.98723e-43
ENSMUSG00000037984	Neurod6	6.44916	3.48919	1.91059e-48
ENSMUSG00000038255	Neurod2	5.76958	3.29787	4.98689e-45
ENSMUSG00000025128	Bhlhe22	1.11907	3.1561	3.0243e-33
ENSMUSG00000053024	Cntn2	3.77734	3.05661	2.13193e-35
ENSMUSG00000035033	Tbr1	7.05128	3.02037	1.12257e-38
ENSMUSG00000020589	Fam49a	2.18199	2.79788	2.37549e-31
ENSMUSG00000031841	Cdh13	1.00096	2.76972	9.37106e-26
ENSMUSG00000023800	Tiam2	1.12488	2.60779	3.94969e-24
ENSMUSG00000058446	Znrf2	1.78702	2.60129	1.78908e-27
ENSMUSG00000027834	Serpini1	1.29912	2.58749	7.56217e-26
ENSMUSG00000022382	Wnt7b	2.06969	2.52711	1.80361e-25
ENSMUSG00000001313	Rnd2	3.56824	2.43011	9.3913e-24
ENSMUSG00000041708	Mpped1	3.56049	2.42997	9.85497e-25
ENSMUSG00000024261	Syt4	1.67279	2.41173	5.28079e-22
ENSMUSG00000041540	Sox5	1.70183	2.41155	6.89792e-23
ENSMUSG00000063659	Zbtb18	5.53338	2.3739	1.12497e-24
ENSMUSG00000020644	Id2	2.24201	2.35789	2.74146e-23
ENSMUSG00000039621	Prex1	1.22555	2.214	7.35432e-18
ENSMUSG00000020032	Nuak1	1.31074	2.08574	3.19244e-17
ENSMUSG00000030077	Chl1	1.41142	2.07835	6.34938e-17
ENSMUSG00000027200	Sema6d	1.10551	2.03954	3.07197e-15
ENSMUSG00000024500	Ppp2r2b	2.35043	2.02687	8.776e-18
ENSMUSG00000043067	Dpy19l1	2.06001	1.96605	3.90598e-16
ENSMUSG00000041986	Elmod1	1.09196	1.94649	9.30938e-15
ENSMUSG00000044288	Cnr1	2.06001	1.92713	2.77259e-15
ENSMUSG00000029245	Epha5	2.56146	1.89352	2.61409e-15
ENSMUSG00000037138	Aff3	1.11907	1.87414	1.76073e-13
ENSMUSG00000008575	Nfib	10.2749	1.81542	4.44953e-15
ENSMUSG00000027692	Tnik	1.09196	1.78474	4.55009e-13
ENSMUSG00000089809	Rasgef1b	1.0455	1.7827	8.95302e-12
ENSMUSG00000020607	Lratd1	1.10939	1.77664	1.29797e-11
ENSMUSG00000031517	Gpm6a	6.20908	1.70565	2.34825e-13
ENSMUSG00000020297	Nsg2	10.7512	1.70517	3.05809e-13
ENSMUSG00000052504	Epha3	1.03969	1.70165	2.78869e-11
ENSMUSG00000041773	Enc1	4.25943	1.68693	1.0439e-12
ENSMUSG00000000632	Sez6	3.55468	1.68557	1.0439e-12
ENSMUSG00000033209	Ttc28	1.20813	1.67618	7.25935e-12
ENSMUSG00000030123	Plxnd1	1.16747	1.58304	1.88311e-09
ENSMUSG00000058153	Sez6l	1.02226	1.5815	2.87976e-10
ENSMUSG00000025867	Cplx2	1.55856	1.55282	2.04998e-10
ENSMUSG00000026872	Zeb2	2.07744	1.54496	1.92542e-10
ENSMUSG00000033981	Gria2	2.0542	1.52319	4.32513e-10
ENSMUSG00000061911	Myt1l	1.50048	1.52254	5.77008e-10
ENSMUSG00000060257	Scrt2	1.50822	1.51112	8.14389e-10
ENSMUSG00000029005	Draxin	1.3785	1.50657	8.43704e-10
ENSMUSG00000048251	Bcl11b	4.30589	1.48275	9.66364e-10
ENSMUSG00000056708	Ier5	1.98063	1.48175	1.5442e-09
ENSMUSG00000030223	Ptpro	1.15198	1.4538	1.18286e-08
ENSMUSG00000041642	Kif21b	3.13068	1.42986	3.74859e-09
ENSMUSG00000069171	Nr2f1	1.53146	1.40264	6.75616e-08
ENSMUSG00000026442	Nfasc	1.44046	1.39885	1.42724e-08
ENSMUSG00000052516	Robo2	1.31461	1.37629	7.1897e-08
ENSMUSG00000067889	Sptbn2	1.68441	1.37064	1.83521e-08
ENSMUSG00000026833	Olfm1	2.65246	1.35793	3.8281e-08
ENSMUSG00000075334	Rprm	1.44627	1.35477	9.32603e-08
ENSMUSG00000026640	Plxna2	2.47047	1.34226	6.98207e-08
ENSMUSG00000038065	Mturn	1.12681	1.33743	1.23222e-07
ENSMUSG00000028519	Dab1	1.00484	1.33187	2.1447e-07
ENSMUSG00000028565	Nfia	3.8664	1.3275	4.52926e-08
ENSMUSG00000031840	Rab3a	2.08712	1.3243	9.32603e-08
ENSMUSG00000029438	Bcl7a	3.32622	1.32212	5.76274e-08
ENSMUSG00000058756	Thra	3.11906	1.32167	6.33576e-08
ENSMUSG00000020598	Nrcam	1.02033	1.3196	3.36446e-07
ENSMUSG00000002107	Celf2	6.32137	1.31438	3.96306e-08
ENSMUSG00000042035	Igsf3	1.01452	1.30896	3.93848e-07
ENSMUSG00000004366	Sst	1.66505	1.27702	3.0755e-05
ENSMUSG00000006476	Nsmf	1.33591	1.26871	3.66082e-07
ENSMUSG00000042834	Nrep	11.6902	1.2327	2.7216e-07
ENSMUSG00000031285	Dcx	6.84219	1.22388	4.49655e-07
ENSMUSG00000026797	Stxbp1	1.13262	1.2134	1.78179e-06
ENSMUSG00000022211	Carmil3	1.14424	1.20998	3.18031e-06
ENSMUSG00000000861	Bcl11a	2.75314	1.20009	1.45717e-06
ENSMUSG00000022658	Tagln3	2.62342	1.19821	1.46841e-06
ENSMUSG00000031626	Sorbs2	1.53339	1.18892	3.27419e-06
ENSMUSG00000027799	Nbea	1.89351	1.1698	4.08125e-06
ENSMUSG00000098087	Gm17750	1.07066	1.16104	1.27044e-05
ENSMUSG00000053192	Mllt11	4.00773	1.148	3.99787e-06
ENSMUSG00000069601	Ank3	1.78896	1.12731	1.27044e-05
ENSMUSG00000096847	Tmem151b	1.08228	1.12581	1.1776e-05
ENSMUSG00000036053	Fmnl2	1.04743	1.12326	1.47777e-05
ENSMUSG00000028399	Ptprd	1.03001	1.10943	2.3721e-05
ENSMUSG00000063632	Sox11	31.6804	1.09849	6.71732e-06
ENSMUSG00000052981	Ube2ql1	1.28944	1.0962	2.81007e-05
ENSMUSG00000070576	Mn1	3.11906	1.07353	2.23421e-05
ENSMUSG00000032536	Trak1	1.15198	1.06789	3.38758e-05
ENSMUSG00000020668	Kif3c	1.01839	1.0603	4.27823e-05
ENSMUSG00000045994	B3gat1	1.11713	1.05459	5.74204e-05
ENSMUSG00000029121	Crmp1	7.20036	1.05197	2.58669e-05
ENSMUSG00000008489	Elavl2	1.76185	1.04491	6.26998e-05
ENSMUSG00000021087	Rtn1	8.22843	1.0419	3.40414e-05
ENSMUSG00000042751	Nmnat2	0.973859	1.02457	0.000114557
ENSMUSG00000018411	Mapt	3.32235	1.01605	0.000137399
ENSMUSG00000031827	Cotl1	1.85866	1.01368	8.7408e-05
ENSMUSG00000034993	Vat1	1.52178	1.00216	0.000128257
ENSMUSG00000008855	Hdac5	1.36689	0.998495	0.000111507
ENSMUSG00000029126	Nsg1	4.46852	0.997217	8.16084e-05
ENSMUSG00000036766	Dner	2.25362	0.99662	0.00023605
ENSMUSG00000029673	Auts2	3.21006	0.990804	8.70486e-05
ENSMUSG00000001300	Efnb2	2.27879	0.990006	0.000114429
ENSMUSG00000100252	Mir124-2hg	1.05905	0.979541	0.000248113
ENSMUSG00000024268	Celf4	1.88189	0.975659	0.00024933
ENSMUSG00000029168	Dpysl5	4.23813	0.968126	0.000130788
ENSMUSG00000022108	Itm2b	2.48789	0.95423	0.000224376
ENSMUSG00000029192	Tbc1d14	1.11907	0.954121	0.000296919
ENSMUSG00000036913	Trim67	1.09003	0.942186	0.000609257
ENSMUSG00000021936	Mapk8	1.37657	0.938066	0.000313259
ENSMUSG00000035551	Igfbpl1	6.38914	0.933655	0.000265408
ENSMUSG00000027546	Atp9a	1.39399	0.932951	0.000347333
ENSMUSG00000028184	Adgrl2	1.09196	0.932581	0.000417007
ENSMUSG00000015222	Map2	6.2478	0.930727	0.000239652
ENSMUSG00000049775	Tmsb4x	53.1073	0.915019	0.000250812
ENSMUSG00000019998	Stx7	1.17328	0.913382	0.000579841
ENSMUSG00000076431	Sox4	9.47141	0.907942	0.000317734
ENSMUSG00000022353	Mtss1	1.06098	0.90679	0.000754556
ENSMUSG00000042744	Hectd4	1.20426	0.905561	0.000609257
ENSMUSG00000030000	Add2	1.4424	0.892751	0.00072328
ENSMUSG00000017631	Abr	1.99806	0.888617	0.000879042
ENSMUSG00000020134	Peli1	1.41529	0.883373	0.000754072
ENSMUSG00000024589	Nedd4l	1.05518	0.883231	0.00105011
ENSMUSG00000048644	Ctxn1	1.32623	0.876153	0.000878563
ENSMUSG00000028161	Ppp3ca	1.8393	0.875927	0.00106023
ENSMUSG00000048895	Cdk5r1	3.64374	0.874346	0.00100449
ENSMUSG00000033565	Rbfox2	2.84607	0.874214	0.000820982
ENSMUSG00000020894	Vamp2	1.91093	0.868152	0.00105865
ENSMUSG00000063063	Ctnna2	1.05518	0.866036	0.0013794
ENSMUSG00000016346	Kcnq2	1.06292	0.862956	0.00178442
ENSMUSG00000019843	Fyn	1.2817	0.854618	0.00131974
ENSMUSG00000001911	Nfix	0.857693	0.84585	0.00381696
ENSMUSG00000029385	Ccng2	1.00871	0.842804	0.00187505
ENSMUSG00000029475	Kdm2b	1.40367	0.838332	0.00159293
ENSMUSG00000020135	Apc2	1.52758	0.834684	0.00187395
ENSMUSG00000020950	Foxg1	5.53725	0.828841	0.00144508
ENSMUSG00000069227	Gprin1	0.98354	0.822342	0.00284679
ENSMUSG00000024501	Dpysl3	6.53435	0.821818	0.00174767
ENSMUSG00000022456	2003-09-01	2.99321	0.817006	0.00200986
ENSMUSG00000007944	Ttc9b	1.08035	0.816951	0.00280427
ENSMUSG00000020340	Cyfip2	1.03388	0.811259	0.00326177
ENSMUSG00000033152	Podxl2	2.37753	0.807091	0.00263475
ENSMUSG00000053477	Tcf4	4.48595	0.805764	0.00240239
ENSMUSG00000021892	Sh3bp5	0.935137	0.798531	0.0043687
ENSMUSG00000026594	Ralgps2	1.04743	0.79845	0.00361876
ENSMUSG00000030584	Dpf1	1.06873	0.798159	0.00395166
ENSMUSG00000035847	Ids	0.995157	0.786844	0.00471069
ENSMUSG00000039976	Tbc1d16	1.77153	0.78476	0.00413645
ENSMUSG00000032340	Neo1	1.23717	0.781507	0.00413181
ENSMUSG00000057335	Cep170	1.64762	0.776846	0.00393051
ENSMUSG00000029461	Fam168a	1.33397	0.775083	0.00407515
ENSMUSG00000022957	Itsn1	1.27202	0.774173	0.00429834
ENSMUSG00000026585	Kifap3	1.33591	0.76327	0.00532778
ENSMUSG00000023236	Scg5	0.871246	0.76254	0.00742059
ENSMUSG00000034818	Celf5	1.59341	0.760918	0.00588276
ENSMUSG00000003352	Cacnb3	1.39593	0.751828	0.00606634
ENSMUSG00000028347	Tmeff1	2.2846	0.740894	0.00719406
ENSMUSG00000009418	Nav1	1.57599	0.738769	0.00718834
ENSMUSG00000043004	Gng2	4.33881	0.738109	0.00640951
ENSMUSG00000003410	Elavl3	3.55468	0.737136	0.00696844
ENSMUSG00000029510	Gpc2	2.00774	0.732609	0.00893183
ENSMUSG00000038740	Mvb12b	1.28751	0.727824	0.0086032
ENSMUSG00000054793	Cadm4	1.87415	0.72648	0.00891174
ENSMUSG00000000605	Clcn4	1.0939	0.724651	0.0110427
ENSMUSG00000052852	Reep1	1.22749	0.724173	0.0106929
ENSMUSG00000053046	Brsk2	1.07841	0.722167	0.0100163
ENSMUSG00000009894	Snap47	1.32429	0.718351	0.00951639
ENSMUSG00000024480	Ap3s1	1.52952	0.717835	0.00926346
ENSMUSG00000047139	Cd24a	10.3078	0.716387	0.00818083
ENSMUSG00000060534	Dcc	2.1665	0.713768	0.0144481
ENSMUSG00000078851	Hist3h2a	1.09003	0.704671	0.0133946
ENSMUSG00000045763	Basp1	10.3833	0.704029	0.00915334
ENSMUSG00000116165	Pdxp	1.11519	0.701021	0.012972
ENSMUSG00000039542	Ncam1	3.25846	0.699808	0.0122987
ENSMUSG00000005871	Apc	1.55082	0.695787	0.0125701
ENSMUSG00000022865	Cxadr	2.0058	0.694795	0.0137544
ENSMUSG00000031628	Casp3	1.69796	0.694082	0.0120933
ENSMUSG00000029364	Wsb2	1.31849	0.692473	0.0134278
ENSMUSG00000051391	Ywhag	5.38236	0.691402	0.0113478
ENSMUSG00000031934	Panx1	1.09777	0.691384	0.0151637
ENSMUSG00000027533	Fabp5	6.42592	0.688762	0.0111267
ENSMUSG00000045136	Tubb2b	22.3252	0.687523	0.011055
ENSMUSG00000025427	Rnf165	1.27202	0.686397	0.0152686
ENSMUSG00000027581	Stmn3	6.12002	0.679352	0.0154396
ENSMUSG00000000184	Ccnd2	11.5566	0.678281	0.0185153
ENSMUSG00000094910	D430019H16Rik	1.6302	0.670735	0.0183526
ENSMUSG00000026426	Arl8a	2.14907	0.662924	0.0205711
ENSMUSG00000036438	Calm2	6.87897	0.662756	0.0156508
ENSMUSG00000042978	Sbk1	5.23328	0.661338	0.0170027
ENSMUSG00000022332	Khdrbs3	1.49661	0.65907	0.0204614
ENSMUSG00000040270	Bach2	0.968051	0.65569	0.0276641
ENSMUSG00000036333	Kidins220	2.81316	0.653122	0.0227994
ENSMUSG00000050334	C130071C03Rik	1.42884	0.647683	0.0245887
ENSMUSG00000035864	Syt1	0.72023	0.647241	0.0415309
ENSMUSG00000061689	Dlgap4	2.38721	0.645861	0.0244242
ENSMUSG00000031428	Zcchc18	0.797674	0.643279	0.0331025
ENSMUSG00000019877	Serinc1	2.14907	0.641915	0.0257717
ENSMUSG00000006941	Eif1b	2.61761	0.641295	0.0261688
ENSMUSG00000031812	Map1lc3b	2.08518	0.634829	0.0279747
ENSMUSG00000030683	Sez6l2	0.772505	0.634408	0.0386715
ENSMUSG00000001248	Gramd1a	1.84317	0.631654	0.0304714
ENSMUSG00000026688	Mgst3	0.859629	0.624928	0.0408231
ENSMUSG00000018451	6330403K07Rik	3.60696	0.624278	0.0300357
ENSMUSG00000024921	Smarca2	1.06873	0.62252	0.0366917
ENSMUSG00000072235	Tuba1a	73.2505	0.621702	0.0270971
ENSMUSG00000057738	Sptan1	2.21684	0.613058	0.0354469
ENSMUSG00000006651	Aplp1	1.90512	0.612604	0.0419619
ENSMUSG00000029922	Mkrn1	1.60696	0.611882	0.0346078
ENSMUSG00000053080	2700081O15Rik	2.18199	0.609482	0.0379912
ENSMUSG00000033545	Znrf1	1.33785	0.609334	0.0419228
ENSMUSG00000032549	Rab6b	1.48693	0.607512	0.038907
ENSMUSG00000028546	Elavl4	1.96708	0.607198	0.0433788
ENSMUSG00000047514	Tspyl1	1.02613	0.604431	0.0444436
ENSMUSG00000037989	Wnk2	1.01065	0.603204	0.0438769
ENSMUSG00000037972	Snn	1.99419	0.602585	0.040735
ENSMUSG00000038459	Abhd17c	1.11519	0.592664	0.0492051
ENSMUSG00000021273	Fdft1	1.6573	0.590071	0.0436793
ENSMUSG00000020547	Bzw2	2.59825	0.586986	0.0475909
ENSMUSG00000030057	Cnbp	1.82187	-0.642499	0.044836
ENSMUSG00000025130	P4hb	1.41142	-0.648953	0.0494471
ENSMUSG00000036752	Tubb4b	1.48886	-0.655422	0.0478997
ENSMUSG00000042079	Hnrnpf	1.66118	-0.65922	0.0461181
ENSMUSG00000060424	Pantr1	1.50242	-0.667894	0.046264
ENSMUSG00000030662	Ipo5	1.09196	-0.671854	0.0432288
ENSMUSG00000041126	H2afv	3.16359	-0.675057	0.0312898
ENSMUSG00000026701	Prdx6	0.545981	-0.698586	0.0435407
ENSMUSG00000001270	Ckb	5.61082	-0.709591	0.0207862
ENSMUSG00000033059	Pygb	0.367859	-0.716096	0.044056
ENSMUSG00000029838	Ptn	2.20522	-0.720129	0.0224043
ENSMUSG00000027642	Rpn2	1.05518	-0.72291	0.0244326
ENSMUSG00000036427	Gpi1	0.877054	-0.724833	0.0260712
ENSMUSG00000016319	Slc25a5	2.1181	-0.725189	0.0201614
ENSMUSG00000027210	Meis2	1.4482	-0.728702	0.0269734
ENSMUSG00000004032	Gstm5	0.507259	-0.73466	0.0305951
ENSMUSG00000025134	Alyref	1.33591	-0.735304	0.0226472
ENSMUSG00000019124	Scrn1	1.0513	-0.737831	0.0216965
ENSMUSG00000066456	Hmgn3	0.433687	-0.738965	0.035159
ENSMUSG00000055302	Mrfap1	1.75992	-0.749706	0.0135792
ENSMUSG00000024048	Myl12a	0.542109	-0.750574	0.0256279
ENSMUSG00000024925	Rnaseh2c	0.437559	-0.753215	0.0286127
ENSMUSG00000007815	Rhoa	1.07454	-0.75355	0.0172992
ENSMUSG00000021811	Dnajc9	0.669891	-0.761188	0.0223064
ENSMUSG00000003038	Hmgn2	2.60019	-0.769283	0.0117554
ENSMUSG00000055762	Eef1d	1.01839	-0.774008	0.0149651
ENSMUSG00000028800	Hdac1	0.420134	-0.776357	0.021463
ENSMUSG00000069769	Msi2	0.607936	-0.781953	0.0175034
ENSMUSG00000030084	Plxna1	0.427879	-0.782669	0.0217707
ENSMUSG00000057411	Fam173a	0.365923	-0.784389	0.0242842
ENSMUSG00000030541	Idh2	0.855757	-0.78927	0.0143868
ENSMUSG00000052833	Sae1	0.679572	-0.791024	0.0135257
ENSMUSG00000029767	Calu	0.877054	-0.793467	0.0124824
ENSMUSG00000044461	Shisa2	0.358179	-0.7946	0.0284348
ENSMUSG00000040151	Hs2st1	0.516939	-0.794884	0.0158191
ENSMUSG00000024026	Glo1	0.513067	-0.803487	0.014521
ENSMUSG00000063524	Eno1	0.437559	-0.804487	0.0163406
ENSMUSG00000023104	Rfc2	0.505323	-0.805355	0.014368
ENSMUSG00000048578	Mlec	0.478217	-0.814695	0.0126798
ENSMUSG00000028693	Nasp	1.42691	-0.816561	0.00878027
ENSMUSG00000003934	Efnb3	0.68538	-0.819399	0.015149
ENSMUSG00000005732	Ranbp1	1.95934	-0.819553	0.0062298
ENSMUSG00000044783	Hjurp	0.636978	-0.820538	0.0105631
ENSMUSG00000000325	Arvcf	0.42207	-0.824913	0.0138638
ENSMUSG00000061353	Cxcl12	0.437559	-0.826279	0.0278525
ENSMUSG00000050288	Fzd2	0.398837	-0.845558	0.011325
ENSMUSG00000032366	Tpm1	0.472409	-0.847434	0.0129109
ENSMUSG00000073422	H2-Ke6	0.249757	-0.849577	0.0172321
ENSMUSG00000004099	Dnmt1	0.79961	-0.853794	0.00692594
ENSMUSG00000060572	Mfap2	0.836396	-0.854616	0.00680976
ENSMUSG00000008393	Carhsp1	0.607936	-0.85567	0.00758453
ENSMUSG00000001440	Kpnb1	1.20038	-0.856529	0.00500382
ENSMUSG00000022054	Nefm	0.255566	-0.859731	0.0199159
ENSMUSG00000030189	Ybx3	0.470473	-0.863751	0.0076629
ENSMUSG00000026223	Itm2c	0.499514	-0.864939	0.0076538
ENSMUSG00000020167	Tcf3	1.10164	-0.874366	0.00480903
ENSMUSG00000078429	Ctdsp2	0.669891	-0.878205	0.00544641
ENSMUSG00000021268	Meg3	2.43368	-0.887966	0.00352846
ENSMUSG00000024642	Tle4	0.439495	-0.89311	0.00692466
ENSMUSG00000052305	Hbb-bs	6.79572	-0.901633	0.0207719
ENSMUSG00000029563	Foxp2	0.29816	-0.90369	0.0136855
ENSMUSG00000030067	Foxp1	0.340754	-0.906839	0.00932066
ENSMUSG00000032609	Klhdc8b	0.240077	-0.910525	0.00993036
ENSMUSG00000076437	Selenoh	1.27008	-0.915297	0.00259173
ENSMUSG00000029247	Paics	0.896415	-0.919688	0.00288295
ENSMUSG00000031328	Flna	0.857693	-0.92005	0.00269048
ENSMUSG00000000751	Rpa1	0.340754	-0.9298	0.00564088
ENSMUSG00000028044	Cks1b	0.400773	-0.934465	0.00457504
ENSMUSG00000073940	Hbb-bt	3.01451	-0.940432	0.0146564
ENSMUSG00000027203	Dut	0.908032	-0.940854	0.00234842
ENSMUSG00000038267	Slc22a23	0.265246	-0.94592	0.0061813
ENSMUSG00000022698	Naa50	0.474345	-0.950048	0.00295235
ENSMUSG00000031239	Itm2a	0.367859	-0.957481	0.00477342
ENSMUSG00000049932	H2afx	0.826716	-0.960142	0.00193002
ENSMUSG00000046841	Ckap4	0.41239	-0.960142	0.00309929
ENSMUSG00000020029	Nudt4	0.87899	-0.971094	0.00190953
ENSMUSG00000038252	Ncapd2	0.391093	-0.973428	0.00263431
ENSMUSG00000007050	Lsm2	0.381412	-0.980864	0.00233622
ENSMUSG00000032216	Nedd4	2.52468	-0.986501	0.000547103
ENSMUSG00000019961	Tmpo	1.51597	-0.99026	0.00089275
ENSMUSG00000004642	Slbp	0.356243	-0.993831	0.00263457
ENSMUSG00000037894	H2afz	6.15681	-0.994398	0.000549464
ENSMUSG00000021796	Bmpr1a	0.402709	-0.999162	0.00213617
ENSMUSG00000028792	Ak2	0.358179	-1.00126	0.00191663
ENSMUSG00000007041	Clic1	0.338818	-1.00764	0.00200435
ENSMUSG00000004558	Ndrg2	0.203291	-1.01611	0.00471659
ENSMUSG00000031502	Col4a1	0.749272	-1.0188	0.00188826
ENSMUSG00000041959	S100a10	0.410454	-1.01884	0.00281336
ENSMUSG00000062175	Tgif2	0.276863	-1.02395	0.00245963
ENSMUSG00000031503	Col4a2	0.385284	-1.02667	0.00269143
ENSMUSG00000023004	Tuba1b	5.38817	-1.03341	0.000264736
ENSMUSG00000037664	Cdkn1c	1.25072	-1.04068	0.000881009
ENSMUSG00000021453	Gadd45g	0.346562	-1.04444	0.00151213
ENSMUSG00000071547	Nt5dc2	0.695061	-1.05269	0.000484878
ENSMUSG00000028333	Anp32b	0.911904	-1.05448	0.000414761
ENSMUSG00000068748	Ptprz1	0.406581	-1.05599	0.00175534
ENSMUSG00000016386	Mpped2	0.64085	-1.06206	0.000539786
ENSMUSG00000017344	Vtn	0.172313	-1.06362	0.00835538
ENSMUSG00000068523	Gng5	1.15585	-1.0638	0.000313727
ENSMUSG00000031799	Tpm4	0.648594	-1.0675	0.000417469
ENSMUSG00000020423	Btg2	0.243949	-1.07153	0.00189321
ENSMUSG00000017493	Igfbp4	0.695061	-1.07446	0.000716196
ENSMUSG00000097428	AW047730	0.22846	-1.07841	0.00476106
ENSMUSG00000025478	Dpysl4	0.313649	-1.08467	0.000689115
ENSMUSG00000060548	Tnfrsf19	0.176185	-1.0932	0.00350555
ENSMUSG00000052397	Ezr	0.292351	-1.09847	0.0011066
ENSMUSG00000042606	Hirip3	0.290415	-1.10011	0.000970891
ENSMUSG00000030934	Oat	0.286543	-1.10344	0.000899327
ENSMUSG00000029730	Mcm7	0.830588	-1.1045	0.000261658
ENSMUSG00000013698	Pea15a	1.18102	-1.10468	0.000215412
ENSMUSG00000032562	Gnai2	0.826716	-1.10567	0.000188715
ENSMUSG00000026385	Dbi	2.09486	-1.11021	0.000160578
ENSMUSG00000069917	Hba-a2	4.36204	-1.11134	0.00277029
ENSMUSG00000038718	Pbx3	0.354307	-1.11263	0.0010999
ENSMUSG00000069919	Hba-a1	5.95932	-1.12355	0.002412
ENSMUSG00000019817	Plagl1	0.327201	-1.12965	0.00055738
ENSMUSG00000001403	Ube2c	0.875118	-1.14117	0.00015525
ENSMUSG00000026360	Rgs2	0.257502	-1.15034	0.000631796
ENSMUSG00000023015	Racgap1	0.524684	-1.15117	0.000196054
ENSMUSG00000027520	Zdbf2	0.251693	-1.1587	0.000437731
ENSMUSG00000028691	Prdx1	1.30493	-1.15877	7.56133e-05
ENSMUSG00000031207	Msn	0.265246	-1.1801	0.000335893
ENSMUSG00000005233	Spc25	0.309776	-1.19707	0.000288564
ENSMUSG00000017390	Aldoc	0.394965	-1.20118	0.000412267
ENSMUSG00000028560	Usp1	0.315585	-1.20606	0.000176214
ENSMUSG00000098318	Lockd	0.284607	-1.20906	0.000242546
ENSMUSG00000006800	Sulf2	0.369796	-1.20953	0.00015733
ENSMUSG00000031353	Rbbp7	0.518875	-1.21306	5.72161e-05
ENSMUSG00000030796	Tead2	0.716358	-1.22065	5.15094e-05
ENSMUSG00000027306	Nusap1	0.232332	-1.22157	0.000324587
ENSMUSG00000030978	Rrm1	0.530492	-1.22491	6.18156e-05
ENSMUSG00000028312	Smc2	0.329137	-1.22732	0.00011034
ENSMUSG00000043969	Emx2	0.195546	-1.22766	0.000328734
ENSMUSG00000026185	Igfbp5	0.249757	-1.22809	0.000270514
ENSMUSG00000019942	Cdk1	0.431751	-1.22965	0.000107109
ENSMUSG00000010066	Cacna2d2	0.166505	-1.2326	0.000436738
ENSMUSG00000031403	Dkc1	0.271054	-1.23335	0.000142496
ENSMUSG00000021377	Dek	0.954498	-1.23409	3.51271e-05
ENSMUSG00000024660	Incenp	0.37754	-1.23521	8.55039e-05
ENSMUSG00000049295	Zfp219	0.433687	-1.23874	5.66137e-05
ENSMUSG00000027469	Tpx2	0.408518	-1.24123	8.00451e-05
ENSMUSG00000027239	Mdk	1.47144	-1.24164	1.80719e-05
ENSMUSG00000023505	Cdca3	0.41239	-1.24394	6.67589e-05
ENSMUSG00000064326	Siva1	0.49177	-1.26198	3.65617e-05
ENSMUSG00000006369	Fbln1	0.309776	-1.26614	7.92615e-05
ENSMUSG00000041235	Chd7	0.334946	-1.26969	7.25117e-05
ENSMUSG00000032397	Tipin	0.292351	-1.27032	9.75729e-05
ENSMUSG00000031548	Sfrp1	0.662147	-1.28323	2.578e-05
ENSMUSG00000029761	Cald1	0.18393	-1.28698	0.000171392
ENSMUSG00000006498	Ptbp1	0.646658	-1.29003	1.32876e-05
ENSMUSG00000004880	Lbr	0.329137	-1.30087	3.42957e-05
ENSMUSG00000034317	Trim59	0.251693	-1.30825	5.46767e-05
ENSMUSG00000052187	Hbb-y	8.61372	-1.30894	0.0002526
ENSMUSG00000027452	Acss1	0.143272	-1.31298	0.000287309
ENSMUSG00000029177	Cenpa	0.451112	-1.3165	2.24086e-05
ENSMUSG00000017716	Birc5	0.354307	-1.32968	2.33109e-05
ENSMUSG00000030867	Plk1	0.209099	-1.33363	7.13154e-05
ENSMUSG00000062248	Cks2	0.489834	-1.33632	1.42811e-05
ENSMUSG00000040084	Bub1b	0.21878	-1.34692	4.30754e-05
ENSMUSG00000027422	Rrbp1	0.325265	-1.35267	2.74508e-05
ENSMUSG00000022708	Zbtb20	0.232332	-1.35825	4.61189e-05
ENSMUSG00000056394	Lig1	0.286543	-1.36193	2.13886e-05
ENSMUSG00000020808	Pimreg	0.238141	-1.36521	4.16205e-05
ENSMUSG00000001864	Aif1l	0.214907	-1.36715	4.09009e-05
ENSMUSG00000070880	Gad1	0.178121	-1.36734	0.000201949
ENSMUSG00000064373	Selenop	0.176185	-1.36792	0.000231166
ENSMUSG00000027331	Knstrn	0.261374	-1.36799	2.94205e-05
ENSMUSG00000037313	Tacc3	0.265246	-1.37008	1.96291e-05
ENSMUSG00000038119	Cdon	0.338818	-1.37711	2.8657e-05
ENSMUSG00000001517	Foxm1	0.185866	-1.37942	5.00764e-05
ENSMUSG00000028763	Hspg2	0.189738	-1.38208	4.28256e-05
ENSMUSG00000022033	Pbk	0.329137	-1.38927	1.66333e-05
ENSMUSG00000035277	Arx	0.379476	-1.39037	1.24354e-05
ENSMUSG00000066392	Nrxn3	0.247821	-1.39224	7.56133e-05
ENSMUSG00000032291	Crabp1	0.176185	-1.40623	0.000238096
ENSMUSG00000006398	Cdc20	0.38722	-1.41203	5.68919e-06
ENSMUSG00000028884	Rpa2	0.220716	-1.42832	1.23386e-05
ENSMUSG00000025351	Cd63	0.286543	-1.43111	6.15906e-06
ENSMUSG00000038943	Prc1	0.212971	-1.43231	1.6753e-05
ENSMUSG00000040659	Efhd2	0.212971	-1.43401	1.28999e-05
ENSMUSG00000055609	Hba-x	1.03969	-1.44189	0.000123078
ENSMUSG00000036699	Zcchc12	0.154888	-1.44886	4.16205e-05
ENSMUSG00000027168	Pax6	0.187802	-1.45887	2.26037e-05
ENSMUSG00000043091	Tuba1c	0.26331	-1.46964	5.59962e-06
ENSMUSG00000048327	Ckap2l	0.38722	-1.47571	3.47238e-06
ENSMUSG00000001435	Col18a1	0.255566	-1.48239	9.24385e-06
ENSMUSG00000038587	Akap12	0.154888	-1.4877	4.59709e-05
ENSMUSG00000027342	Pcna	0.786058	-1.49093	5.07643e-07
ENSMUSG00000045328	Cenpe	0.178121	-1.49784	1.03909e-05
ENSMUSG00000041431	Ccnb1	0.375604	-1.51208	9.3822e-07
ENSMUSG00000028873	Cdca8	0.363987	-1.51797	1.02551e-06
ENSMUSG00000018593	Sparc	0.766697	-1.52502	1.43483e-06
ENSMUSG00000002265	Peg3	0.443367	-1.52741	5.08695e-07
ENSMUSG00000054717	Hmgb2	1.99806	-1.52951	7.38751e-08
ENSMUSG00000026193	Fn1	0.497578	-1.53194	9.88397e-07
ENSMUSG00000026728	Vim	2.12778	-1.53516	4.99616e-08
ENSMUSG00000027715	Ccna2	0.371732	-1.55251	5.31451e-07
ENSMUSG00000040204	Pclaf	0.406581	-1.55436	5.92243e-07
ENSMUSG00000019874	Fabp7	1.45401	-1.55906	4.21776e-07
ENSMUSG00000037625	Cldn11	0.108422	-1.5736	0.000111507
ENSMUSG00000026605	Cenpf	0.245885	-1.58244	9.36933e-07
ENSMUSG00000020914	Top2a	0.700869	-1.58817	9.01919e-08
ENSMUSG00000037815	Ctnna1	0.282671	-1.59827	3.11971e-07
ENSMUSG00000031004	Mki67	0.671828	-1.60523	6.6101e-08
ENSMUSG00000062078	Qk	0.689252	-1.61315	4.45804e-08
ENSMUSG00000020649	Rrm2	0.429815	-1.61686	1.80094e-07
ENSMUSG00000034349	Smc4	0.350435	-1.61988	1.30401e-07
ENSMUSG00000031375	Bgn	0.195546	-1.64698	1.39971e-06
ENSMUSG00000024827	Gldc	0.131655	-1.64976	2.63421e-06
ENSMUSG00000027018	Hat1	0.236204	-1.6519	2.65129e-07
ENSMUSG00000022360	Atad2	0.160696	-1.66213	7.26558e-07
ENSMUSG00000070348	Ccnd1	0.615681	-1.66242	2.90648e-08
ENSMUSG00000026355	Mcm6	0.363987	-1.66448	1.08751e-07
ENSMUSG00000012443	Kif11	0.174249	-1.66494	6.33415e-07
ENSMUSG00000070436	Serpinh1	0.985476	-1.67114	1.92123e-08
ENSMUSG00000024598	Fbn2	0.211035	-1.677	1.57447e-06
ENSMUSG00000005410	Mcm5	0.257502	-1.68509	1.06736e-07
ENSMUSG00000057098	Ebf1	0.253629	-1.68644	5.4156e-06
ENSMUSG00000022528	Hes1	0.139399	-1.68866	2.56279e-06
ENSMUSG00000002985	Apoe	0.319457	-1.689	7.11353e-07
ENSMUSG00000028194	Ddah1	0.410454	-1.69052	7.38751e-08
ENSMUSG00000022673	Mcm4	0.176185	-1.69459	3.47399e-07
ENSMUSG00000032231	Anxa2	0.176185	-1.72015	1.868e-06
ENSMUSG00000002274	Metrn	0.209099	-1.72043	2.76629e-07
ENSMUSG00000004044	Cavin1	0.112294	-1.72101	7.82348e-06
ENSMUSG00000004665	Cnn2	0.180058	-1.73075	9.87471e-07
ENSMUSG00000027864	Ptgfrn	0.145208	-1.73545	4.29047e-07
ENSMUSG00000004415	Col26a1	0.127783	-1.73645	9.74518e-07
ENSMUSG00000030428	Ttyh1	0.336882	-1.73741	2.85588e-08
ENSMUSG00000024247	Pkdcc	0.18393	-1.73764	1.33257e-07
ENSMUSG00000037771	Slc32a1	0.129719	-1.77131	5.76191e-07
ENSMUSG00000053398	Phgdh	0.340754	-1.77357	7.89305e-09
ENSMUSG00000002870	Mcm2	0.303968	-1.77549	1.09112e-08
ENSMUSG00000028517	Plpp3	0.211035	-1.79438	3.76984e-08
ENSMUSG00000086496	Gm14204	0.172313	-1.80818	1.99042e-07
ENSMUSG00000019539	Rcn3	0.139399	-1.81564	2.36048e-07
ENSMUSG00000027907	S100a11	0.172313	-1.81629	2.39654e-07
ENSMUSG00000068220	Lgals1	0.615681	-1.86152	2.34632e-08
ENSMUSG00000022055	Nefl	0.14908	-1.86768	3.36446e-07
ENSMUSG00000006930	Hap1	0.116166	-1.91028	3.16826e-08
ENSMUSG00000026043	Col3a1	0.772505	-1.91976	1.00946e-08
ENSMUSG00000020176	Grb10	0.72023	-1.92078	4.57951e-11
ENSMUSG00000022678	Nde1	0.166505	-1.92841	6.01038e-09
ENSMUSG00000022272	Myo10	0.14908	-1.93618	7.24834e-09
ENSMUSG00000024640	Psat1	0.284607	-1.93641	6.57319e-10
ENSMUSG00000041859	Mcm3	0.212971	-1.95557	1.32219e-09
ENSMUSG00000050953	Gja1	0.187802	-1.957	1.49552e-08
ENSMUSG00000000031	H19	0.909968	-1.97863	1.09938e-09
ENSMUSG00000001228	Uhrf1	0.354307	-1.99259	1.50177e-10
ENSMUSG00000051855	Mest	1.08035	-2.00348	1.06706e-11
ENSMUSG00000056758	Hmga2	0.118102	-2.02918	5.24268e-09
ENSMUSG00000031760	Mt3	0.50145	-2.04406	1.87979e-10
ENSMUSG00000048583	Igf2	0.700869	-2.0496	5.21988e-10
ENSMUSG00000055612	Cdca7	0.220716	-2.05352	2.19428e-10
ENSMUSG00000022816	Fstl1	0.261374	-2.09852	1.65659e-10
ENSMUSG00000045179	Sox3	0.168441	-2.10012	5.77008e-10
ENSMUSG00000026042	Col5a2	0.166505	-2.1016	2.65604e-09
ENSMUSG00000026749	Nek6	0.137463	-2.10388	5.64247e-10
ENSMUSG00000005360	Slc1a3	0.131655	-2.10618	1.66697e-09
ENSMUSG00000046402	Rbp1	0.592447	-2.10926	4.17767e-12
ENSMUSG00000021379	Id4	0.592447	-2.13189	8.15477e-13
ENSMUSG00000000567	Sox9	0.224588	-2.17539	8.06777e-12
ENSMUSG00000021127	Zfp36l1	0.251693	-2.18387	2.19034e-12
ENSMUSG00000029661	Col1a2	0.683444	-2.20167	2.34971e-09
ENSMUSG00000026837	Col5a1	0.0929329	-2.24185	3.27948e-09
ENSMUSG00000036446	Lum	0.187802	-2.25833	8.66981e-10
ENSMUSG00000052957	Gas1	0.203291	-2.26051	1.29797e-11
ENSMUSG00000064080	Fbln2	0.0832524	-2.26051	1.16908e-08
ENSMUSG00000021990	Spata13	0.123911	-2.27279	2.46568e-11
ENSMUSG00000005973	Rcn1	0.139399	-2.2729	9.7599e-12
ENSMUSG00000074637	Sox2	0.292351	-2.34184	4.86018e-14
ENSMUSG00000069833	Ahnak	0.0909968	-2.35529	1.31474e-09
ENSMUSG00000039081	Zfp503	0.0813163	-2.36013	2.89177e-09
ENSMUSG00000020052	Ascl1	0.160696	-2.37069	5.44673e-12
ENSMUSG00000019929	Dcn	0.123911	-2.39165	6.52035e-10
ENSMUSG00000021318	Gli3	0.125847	-2.39197	2.35907e-12
ENSMUSG00000026787	Gad2	0.232332	-2.42202	6.12917e-13
ENSMUSG00000029755	Dlx5	0.143272	-2.44923	2.97064e-12
ENSMUSG00000001506	Col1a1	0.493706	-2.4518	1.84756e-10
ENSMUSG00000019803	Nr2e1	0.0793802	-2.45538	2.17863e-11
ENSMUSG00000036904	Fzd8	0.10455	-2.45897	7.86739e-12
ENSMUSG00000090063	Dlx6os1	0.14908	-2.49518	2.11063e-12
ENSMUSG00000105265	Sox2ot	0.0735719	-2.51024	4.57951e-11
ENSMUSG00000031665	Sall1	0.118102	-2.52441	4.77462e-13
ENSMUSG00000025089	Gfra1	0.0677636	-2.54271	1.54981e-10
ENSMUSG00000026923	Notch1	0.238141	-2.59172	1.02826e-15
ENSMUSG00000023391	Dlx2	0.178121	-2.66082	1.5163e-14
ENSMUSG00000096014	Sox1	0.152952	-2.68653	4.1848e-16
ENSMUSG00000055653	Gpc3	0.0696997	-2.7308	3.06414e-12
ENSMUSG00000041911	Dlx1	0.18393	-2.77553	2.16173e-16
ENSMUSG00000032368	Zic1	0.398837	-2.78008	8.49555e-18
ENSMUSG00000048001	Hes5	0.123911	-2.87127	7.99097e-17
ENSMUSG00000040856	Dlk1	0.116166	-2.94775	7.51374e-16
ENSMUSG00000041703	Zic5	0.0522748	-3.03589	8.65769e-14
ENSMUSG00000028583	Pdpn	0.0425943	-3.19395	9.14221e-15
ENSMUSG00000034037	Fgd5	0.0309776	-3.21906	2.44231e-12
ENSMUSG00000047935	Sox1ot	0.0464665	-3.23898	8.93827e-16
ENSMUSG00000026247	Ecel1	0.0445304	-3.37393	2.15742e-15
ENSMUSG00000061762	Tac1	0.0503387	-3.39999	2.46783e-11
ENSMUSG00000038872	Zfhx3	0.145208	-3.42637	8.64618e-23
ENSMUSG00000024529	Lox	0.0348498	-3.45982	3.03659e-12
ENSMUSG00000036972	Zic4	0.0832524	-3.4756	7.77992e-20
ENSMUSG00000045731	Pnoc	0.019361	-3.60078	1.42931e-13
ENSMUSG00000020902	Ntn1	0.0600192	-3.60628	7.0325e-21
ENSMUSG00000067860	Zic3	0.0445304	-3.66213	2.31061e-20
ENSMUSG00000029219	Slc10a4	0.0154888	-3.82755	6.57554e-14
ENSMUSG00000029754	Dlx6	0.0271054	-3.89105	4.73323e-19
ENSMUSG00000032332	Col12a1	0.0232332	-3.93961	3.20601e-15
ENSMUSG00000038805	Six3	0.038722	-3.97129	3.78672e-22
ENSMUSG00000042258	Isl1	0.0445304	-4.11665	1.69488e-24
ENSMUSG00000045991	Onecut2	0.0135527	-4.3258	2.95299e-15
ENSMUSG00000031075	Ano1	0.0116166	-4.63785	9.38972e-19
ENSMUSG00000031073	Fgf15	0.0271054	-4.96724	7.93851e-27
ENSMUSG00000093460	Six3os1	0.0116166	-5.09273	1.37752e-25

## Sheet: 4 Pia
FeatureID	FeatureName	Pia Average	Pia Log2 Fold Change	Pia P-Value
ENSMUSG00000019929	Dcn	2.23318	5.06601	6.42312e-68
ENSMUSG00000024529	Lox	1.32148	5.05639	1.96809e-50
ENSMUSG00000001506	Col1a1	8.92059	4.73541	9.97098e-63
ENSMUSG00000029661	Col1a2	10.3682	4.603	4.07737e-63
ENSMUSG00000036446	Lum	2.96545	4.56788	1.30898e-62
ENSMUSG00000026043	Col3a1	9.39099	4.21173	9.97098e-63
ENSMUSG00000037625	Cldn11	1.06688	4.14787	1.68536e-43
ENSMUSG00000032332	Col12a1	1.12265	3.98139	4.01435e-37
ENSMUSG00000069833	Ahnak	1.43302	3.91783	1.71522e-44
ENSMUSG00000048583	Igf2	8.85028	3.86621	3.04271e-55
ENSMUSG00000068220	Lgals1	6.8329	3.79759	7.11711e-52
ENSMUSG00000055653	Gpc3	1.38452	3.78308	5.15656e-43
ENSMUSG00000004044	Cavin1	1.12265	3.61594	9.73547e-38
ENSMUSG00000004665	Cnn2	1.77248	3.52064	6.62023e-41
ENSMUSG00000027907	S100a11	1.76763	3.44659	6.2333e-40
ENSMUSG00000026837	Col5a1	1.25601	3.42172	3.97483e-36
ENSMUSG00000024598	Fbn2	1.96403	3.40148	3.8126e-39
ENSMUSG00000000031	H19	10.1524	3.38668	3.2136e-43
ENSMUSG00000017344	Vtn	1.10083	3.38123	7.92524e-33
ENSMUSG00000026042	Col5a2	2.01738	3.36261	2.83856e-38
ENSMUSG00000061353	Cxcl12	2.40776	3.35529	2.67354e-39
ENSMUSG00000064373	Selenop	1.3336	3.30949	3.73309e-34
ENSMUSG00000031375	Bgn	1.75066	3.29156	2.44438e-38
ENSMUSG00000004415	Col26a1	1.20509	3.24847	1.99497e-35
ENSMUSG00000064080	Fbln2	1.07416	3.11233	5.38895e-28
ENSMUSG00000032231	Anxa2	1.59305	3.10984	2.31139e-31
ENSMUSG00000032291	Crabp1	1.27056	2.96532	3.68685e-26
ENSMUSG00000050953	Gja1	1.90099	2.94566	2.24766e-30
ENSMUSG00000018593	Sparc	5.82906	2.90766	2.56722e-33
ENSMUSG00000055609	Hba-x	7.4706	2.88726	7.46534e-25
ENSMUSG00000002985	Apoe	2.68176	2.88306	2.93425e-29
ENSMUSG00000069919	Hba-a1	34.5888	2.80486	3.48789e-24
ENSMUSG00000038587	Akap12	1.12993	2.79642	3.27074e-25
ENSMUSG00000019539	Rcn3	1.24631	2.7867	9.7494e-27
ENSMUSG00000069917	Hba-a2	24.8729	2.76189	2.26741e-23
ENSMUSG00000052187	Hbb-y	54.3528	2.69329	8.29564e-23
ENSMUSG00000022816	Fstl1	2.70115	2.66997	4.01153e-27
ENSMUSG00000041959	S100a10	2.13134	2.59852	3.31537e-25
ENSMUSG00000073940	Hbb-bt	14.7448	2.5589	6.3969e-20
ENSMUSG00000031503	Col4a2	1.96888	2.52154	1.10961e-23
ENSMUSG00000031239	Itm2a	1.7846	2.48045	1.29347e-23
ENSMUSG00000052305	Hbb-bs	31.5822	2.45684	2.75467e-18
ENSMUSG00000031502	Col4a1	3.70984	2.432	4.32697e-23
ENSMUSG00000002900	Lamb1	1.05476	2.41455	1.57946e-20
ENSMUSG00000017493	Igfbp4	3.53769	2.41277	1.40706e-23
ENSMUSG00000041378	Cldn5	1.32875	2.3496	1.31602e-18
ENSMUSG00000070436	Serpinh1	6.92261	2.27478	4.37865e-22
ENSMUSG00000001435	Col18a1	1.59063	2.24691	1.37806e-18
ENSMUSG00000026193	Fn1	3.18125	2.24443	5.89467e-20
ENSMUSG00000029761	Cald1	1.01354	2.23203	6.38518e-18
ENSMUSG00000098557	Kctd12	1.17115	2.2183	5.87942e-17
ENSMUSG00000027422	Rrbp1	1.8428	2.20418	7.55333e-19
ENSMUSG00000032366	Tpm1	1.96403	2.1805	7.83424e-19
ENSMUSG00000060591	Ifitm2	1.03294	2.13628	2.1535e-16
ENSMUSG00000031673	Cdh11	1.41119	2.12504	7.40276e-17
ENSMUSG00000025351	Cd63	1.5591	1.93359	8.05555e-15
ENSMUSG00000028763	Hspg2	1.00384	1.9318	1.30901e-13
ENSMUSG00000037664	Cdkn1c	5.15013	1.82133	1.88755e-13
ENSMUSG00000006369	Fbln1	1.44514	1.78406	2.0706e-12
ENSMUSG00000026185	Igfbp5	1.03536	1.53001	1.88334e-08
ENSMUSG00000022636	Alcam	1.74338	1.51032	9.63514e-09
ENSMUSG00000092341	Malat1	4.60699	1.36639	9.80538e-08
ENSMUSG00000035202	Lars2	34.0772	1.36186	5.79405e-08
ENSMUSG00000054808	Actn4	1.00626	1.35852	3.22277e-07
ENSMUSG00000005973	Rcn1	1.03294	1.33399	1.24051e-06
ENSMUSG00000040856	Dlk1	1.3336	1.31638	8.05573e-06
ENSMUSG00000046841	Ckap4	1.31663	1.2859	1.47953e-06
ENSMUSG00000086503	Xist	1.27299	1.16721	2.52343e-05
ENSMUSG00000031328	Flna	2.51202	1.14324	1.53386e-05
ENSMUSG00000025809	Itgb1	1.32148	1.13714	2.67908e-05
ENSMUSG00000021939	Ctsb	2.23075	1.12917	2.90011e-05
ENSMUSG00000028645	Slc2a1	1.15417	1.11697	6.94853e-05
ENSMUSG00000006800	Sulf2	1.26571	1.103	9.17257e-05
ENSMUSG00000024048	Myl12a	1.40635	1.08899	6.70338e-05
ENSMUSG00000026223	Itm2c	1.3627	1.05341	0.000132767
ENSMUSG00000020186	Csrp2	1.3627	1.04919	0.000141615
ENSMUSG00000001794	Capns1	1.40392	1.03974	0.000161176
ENSMUSG00000025130	P4hb	3.27581	0.972746	0.000352891
ENSMUSG00000030123	Plxnd1	0.965044	0.963747	0.00209199
ENSMUSG00000004610	Etfb	1.12993	0.961738	0.000754286
ENSMUSG00000017707	Serinc3	1.09355	0.951736	0.000993618
ENSMUSG00000060572	Mfap2	2.14104	0.928473	0.000914416
ENSMUSG00000032383	Ppib	3.6662	0.924038	0.000788647
ENSMUSG00000039323	Igfbp2	3.10851	0.922895	0.00104602
ENSMUSG00000025268	Maged2	1.90099	0.903198	0.00131266
ENSMUSG00000028843	Sh3bgrl3	1.07901	0.901742	0.00183998
ENSMUSG00000020585	Laptm4a	2.52172	0.880885	0.00192657
ENSMUSG00000026728	Vim	7.95555	0.866867	0.00221842
ENSMUSG00000029767	Calu	2.09982	0.860731	0.0023716
ENSMUSG00000021127	Zfp36l1	1.41604	0.85391	0.00409521
ENSMUSG00000034088	Hdlbp	1.38452	0.847677	0.0036188
ENSMUSG00000007891	Ctsd	1.6076	0.843717	0.00371613
ENSMUSG00000018042	Cyb5r3	1.74096	0.819897	0.00488993
ENSMUSG00000038872	Zfhx3	1.80158	0.782793	0.0169264
ENSMUSG00000031799	Tpm4	1.75551	0.780323	0.00857649
ENSMUSG00000002265	Peg3	1.5785	0.768703	0.0125289
ENSMUSG00000037499	Nenf	1.04264	0.760978	0.0137273
ENSMUSG00000068267	Cenpb	1.80885	0.759752	0.0109848
ENSMUSG00000014867	Surf4	1.23419	0.751048	0.0144031
ENSMUSG00000037706	Cd81	1.53243	0.745118	0.0142125
ENSMUSG00000023175	Bsg	3.15215	0.727956	0.0159806
ENSMUSG00000042453	Reln	1.93979	0.725857	0.0308325
ENSMUSG00000027239	Mdk	4.25298	0.702143	0.0231109
ENSMUSG00000040249	Lrp1	1.3918	0.696151	0.0253058
ENSMUSG00000060143	Gm10076	2.73025	0.693606	0.026637
ENSMUSG00000079111	Kdelr2	1.1275	0.6919	0.0295982
ENSMUSG00000090841	Myl6	7.81734	0.690267	0.0227612
ENSMUSG00000028399	Ptprd	0.882603	0.674691	0.0448638
ENSMUSG00000003814	Calr	5.49445	0.672883	0.0291169
ENSMUSG00000027248	Pdia3	2.32289	0.651411	0.041943
ENSMUSG00000030432	Rpl28	11.4035	0.642398	0.0388414
ENSMUSG00000022283	Pabpc1	6.50798	0.631914	0.047607
ENSMUSG00000019777	Hdac2	1.70701	-0.745139	0.0428624
ENSMUSG00000054256	Msi1	1.11053	-0.759951	0.0422123
ENSMUSG00000004980	Hnrnpa2b1	7.92888	-0.762078	0.0272448
ENSMUSG00000007850	Hnrnph1	3.90625	-0.76223	0.0279396
ENSMUSG00000005687	Bcas2	0.829259	-0.762741	0.0433106
ENSMUSG00000031285	Dcx	2.54597	-0.764871	0.0326873
ENSMUSG00000027201	Myef2	0.991716	-0.7712	0.0379898
ENSMUSG00000017485	Top2b	1.48879	-0.771927	0.0366462
ENSMUSG00000022674	Ube2v2	0.535866	-0.776602	0.0433106
ENSMUSG00000022048	Dpysl2	4.76218	-0.777125	0.0238565
ENSMUSG00000027162	Lin7c	0.698323	-0.777613	0.0386118
ENSMUSG00000038525	Armc10	0.528592	-0.778046	0.0460092
ENSMUSG00000020978	Klhdc2	0.678925	-0.779055	0.0406324
ENSMUSG00000022433	Csnk1e	1.13478	-0.781903	0.0336008
ENSMUSG00000027805	Pfn2	1.38452	-0.782225	0.033193
ENSMUSG00000042688	Mapk6	0.601334	-0.783059	0.042416
ENSMUSG00000021774	Ube2e1	0.632855	-0.78346	0.0389398
ENSMUSG00000019132	BC005537	1.76278	-0.784137	0.0296464
ENSMUSG00000028419	Chmp5	0.601334	-0.789283	0.0402738
ENSMUSG00000056708	Ier5	0.659527	-0.790317	0.0420203
ENSMUSG00000018377	Vezf1	0.523742	-0.794328	0.0405316
ENSMUSG00000023147	Wrb	0.441301	-0.795293	0.0400517
ENSMUSG00000076431	Sox4	3.92322	-0.795919	0.021015
ENSMUSG00000024968	Rcor2	0.851081	-0.797044	0.0346167
ENSMUSG00000023169	Slc38a1	0.758942	-0.797382	0.0343189
ENSMUSG00000060743	H3f3a	8.8624	-0.797772	0.0183712
ENSMUSG00000036707	Cab39	0.72742	-0.798381	0.0328648
ENSMUSG00000061911	Myt1l	0.489796	-0.798381	0.0448638
ENSMUSG00000033767	Tmem131l	0.514043	-0.799705	0.0383272
ENSMUSG00000022332	Khdrbs3	0.6862	-0.802021	0.0333948
ENSMUSG00000037852	Cpe	1.44999	-0.802668	0.0262451
ENSMUSG00000038143	Stox2	0.688624	-0.806173	0.0309205
ENSMUSG00000093930	Hmgcs1	1.52031	-0.806449	0.0251668
ENSMUSG00000048251	Bcl11b	1.41847	-0.810001	0.0326873
ENSMUSG00000016319	Slc25a5	1.96403	-0.813078	0.0259357
ENSMUSG00000063450	Syne2	0.414629	-0.81578	0.0388812
ENSMUSG00000034674	Tdg	0.6862	-0.818885	0.0274809
ENSMUSG00000037503	Fam168b	1.48151	-0.821965	0.0210459
ENSMUSG00000003038	Hmgn2	2.45868	-0.822618	0.0180286
ENSMUSG00000041773	Enc1	1.29966	-0.823164	0.0287974
ENSMUSG00000102252	Snrpn	0.514043	-0.823198	0.0339225
ENSMUSG00000000861	Bcl11a	0.996565	-0.824033	0.0267051
ENSMUSG00000041708	Mpped1	0.880178	-0.825862	0.0383128
ENSMUSG00000015217	Hmgb3	1.71429	-0.826761	0.0200444
ENSMUSG00000028194	Ddah1	0.674076	-0.827646	0.0405316
ENSMUSG00000020032	Nuak1	0.351586	-0.831928	0.0472955
ENSMUSG00000022285	Ywhaz	4.01293	-0.833184	0.0128331
ENSMUSG00000020598	Nrcam	0.349162	-0.83743	0.039
ENSMUSG00000053192	Mllt11	1.46696	-0.839704	0.0210729
ENSMUSG00000024304	Cdh2	1.3239	-0.840476	0.0180124
ENSMUSG00000021087	Rtn1	3.1376	-0.842292	0.0159393
ENSMUSG00000058446	Znrf2	0.419479	-0.842578	0.0389267
ENSMUSG00000026469	Xpr1	1.19054	-0.845724	0.0228236
ENSMUSG00000024589	Nedd4l	0.426753	-0.846989	0.0272406
ENSMUSG00000047139	Cd24a	4.49303	-0.847113	0.0127323
ENSMUSG00000068923	Syt11	1.01596	-0.851744	0.0173246
ENSMUSG00000020297	Nsg2	3.20065	-0.855589	0.015619
ENSMUSG00000052504	Epha3	0.307941	-0.856961	0.0408304
ENSMUSG00000044155	Lsm8	0.426753	-0.858932	0.0244165
ENSMUSG00000020250	Txnrd1	0.795313	-0.859142	0.017538
ENSMUSG00000017144	Rnd3	0.771065	-0.862793	0.0227913
ENSMUSG00000034168	Irf2bpl	0.58921	-0.868256	0.0184581
ENSMUSG00000047844	Bex4	0.438877	-0.873587	0.0209557
ENSMUSG00000045294	Insig1	0.421904	-0.875327	0.0240227
ENSMUSG00000031785	Adgrg1	0.982017	-0.877806	0.0136659
ENSMUSG00000027692	Tnik	0.310366	-0.881518	0.0272117
ENSMUSG00000025950	Idh1	1.23176	-0.883849	0.0117233
ENSMUSG00000037894	H2afz	6.39402	-0.884206	0.00844831
ENSMUSG00000034648	Lrrn1	0.273995	-0.885908	0.0391592
ENSMUSG00000027499	Pkia	0.632855	-0.886379	0.0148579
ENSMUSG00000034928	Rnf44	0.618307	-0.887111	0.0150155
ENSMUSG00000000247	Lhx2	1.14932	-0.889529	0.0169836
ENSMUSG00000032397	Tipin	0.356436	-0.890921	0.0278665
ENSMUSG00000028347	Tmeff1	0.95777	-0.891609	0.0123241
ENSMUSG00000027671	Actl6a	0.332188	-0.898462	0.0213489
ENSMUSG00000026235	Epha4	0.574662	-0.90246	0.0162479
ENSMUSG00000002107	Celf2	2.09012	-0.90426	0.00956236
ENSMUSG00000038459	Abhd17c	0.494646	-0.904531	0.014183
ENSMUSG00000093460	Six3os1	0.201253	-0.909025	0.0471124
ENSMUSG00000028519	Dab1	0.327339	-0.91059	0.019951
ENSMUSG00000019124	Scrn1	0.923823	-0.913075	0.00971711
ENSMUSG00000048895	Cdk5r1	1.42332	-0.914892	0.0104605
ENSMUSG00000020052	Ascl1	0.387957	-0.914907	0.0299601
ENSMUSG00000024500	Ppp2r2b	0.608608	-0.921078	0.0144718
ENSMUSG00000025134	Alyref	1.16145	-0.9285	0.00828947
ENSMUSG00000056895	Hist3h2ba	1.14932	-0.930171	0.00777879
ENSMUSG00000026923	Notch1	0.654678	-0.935926	0.0152615
ENSMUSG00000042750	Bex2	1.46696	-0.936044	0.00609537
ENSMUSG00000048388	Fam171b	0.290968	-0.93645	0.0155685
ENSMUSG00000031950	Gabarapl2	0.76864	-0.939842	0.00722796
ENSMUSG00000045136	Tubb2b	9.27945	-0.946638	0.00352428
ENSMUSG00000017390	Aldoc	0.446151	-0.947397	0.0227612
ENSMUSG00000068740	Celsr2	0.533441	-0.948012	0.00844043
ENSMUSG00000010505	Myt1	0.402506	-0.948768	0.0140783
ENSMUSG00000036377	C530008M17Rik	0.385533	-0.963594	0.00944581
ENSMUSG00000029438	Bcl7a	1.05476	-0.966834	0.00598906
ENSMUSG00000042105	Inpp5f	0.693474	-0.969156	0.00654091
ENSMUSG00000026556	Vangl2	0.492221	-0.971991	0.00772973
ENSMUSG00000041235	Chd7	0.387957	-0.974052	0.0109848
ENSMUSG00000070880	Gad1	0.218226	-0.979521	0.0310515
ENSMUSG00000108616	Gm35040	0.240049	-0.985212	0.0172097
ENSMUSG00000031626	Sorbs2	0.504345	-0.985839	0.00762084
ENSMUSG00000060206	Zfp462	0.703173	-0.995331	0.00428446
ENSMUSG00000052981	Ube2ql1	0.436452	-0.997013	0.00733869
ENSMUSG00000031760	Mt3	0.926248	-1.00182	0.0096044
ENSMUSG00000040649	Rimklb	0.608608	-1.00198	0.00444039
ENSMUSG00000027168	Pax6	0.240049	-1.00247	0.0164563
ENSMUSG00000039419	Cntnap2	0.766216	-1.00865	0.00419844
ENSMUSG00000045996	Polr2k	0.676501	-1.01494	0.00336297
ENSMUSG00000031284	Pak3	0.584361	-1.01896	0.00450823
ENSMUSG00000044647	Csrnp3	0.269145	-1.02469	0.00809881
ENSMUSG00000020649	Rrm2	0.596484	-1.02787	0.00519146
ENSMUSG00000097428	AW047730	0.227925	-1.02802	0.023769
ENSMUSG00000022708	Zbtb20	0.273995	-1.03228	0.00915997
ENSMUSG00000078453	Abracl	0.933522	-1.03323	0.00344517
ENSMUSG00000035551	Igfbpl1	2.255	-1.04111	0.00144655
ENSMUSG00000038805	Six3	0.259446	-1.04325	0.0136709
ENSMUSG00000031073	Fgf15	0.366135	-1.04492	0.0232172
ENSMUSG00000022055	Nefl	0.240049	-1.04565	0.0189556
ENSMUSG00000086496	Gm14204	0.266721	-1.04765	0.0119892
ENSMUSG00000031609	Sap30	0.390382	-1.05407	0.0040141
ENSMUSG00000022033	Pbk	0.390382	-1.05407	0.00556149
ENSMUSG00000026640	Plxna2	0.734694	-1.05825	0.00275736
ENSMUSG00000050334	C130071C03Rik	0.562538	-1.05955	0.00231804
ENSMUSG00000028654	Mycl	0.337038	-1.06403	0.00364729
ENSMUSG00000027993	Trim2	0.598909	-1.08072	0.00178449
ENSMUSG00000031517	Gpm6a	1.6076	-1.08299	0.0013606
ENSMUSG00000008489	Elavl2	0.577087	-1.08519	0.00200116
ENSMUSG00000023092	Fhl1	0.290968	-1.08664	0.00393623
ENSMUSG00000028546	Elavl4	0.771065	-1.09736	0.00128221
ENSMUSG00000030428	Ttyh1	0.480097	-1.10733	0.00236828
ENSMUSG00000068154	Insm1	0.385533	-1.11339	0.0022645
ENSMUSG00000036766	Dner	0.739544	-1.1148	0.00177883
ENSMUSG00000016624	Phf21b	0.567388	-1.1163	0.00144304
ENSMUSG00000037984	Neurod6	1.09355	-1.12153	0.00273357
ENSMUSG00000015222	Map2	2.09982	-1.12238	0.000577172
ENSMUSG00000100252	Mir124-2hg	0.346737	-1.12535	0.00181445
ENSMUSG00000039985	Sinhcaf	0.407355	-1.13456	0.0012838
ENSMUSG00000020607	Lratd1	0.269145	-1.1421	0.00428028
ENSMUSG00000023236	Scg5	0.307941	-1.14826	0.00144333
ENSMUSG00000063632	Sox11	9.79592	-1.14872	0.00026975
ENSMUSG00000029754	Dlx6	0.162457	-1.15962	0.00790857
ENSMUSG00000028134	Ptbp2	0.926248	-1.16542	0.000398358
ENSMUSG00000060424	Pantr1	1.07901	-1.17647	0.00042536
ENSMUSG00000032446	Eomes	0.31764	-1.17733	0.0045108
ENSMUSG00000047935	Sox1ot	0.172156	-1.18371	0.0057719
ENSMUSG00000031342	Gpm6b	0.86563	-1.18379	0.000365462
ENSMUSG00000016028	Celsr1	0.247323	-1.18521	0.00312068
ENSMUSG00000019803	Nr2e1	0.172156	-1.18604	0.00395678
ENSMUSG00000029765	Plxna4	0.419479	-1.18612	0.00378517
ENSMUSG00000090125	Pou3f1	0.167307	-1.1913	0.00618768
ENSMUSG00000023150	Ivns1abp	2.57992	-1.20311	0.00013053
ENSMUSG00000042258	Isl1	0.295817	-1.20844	0.00246848
ENSMUSG00000098087	Gm17750	0.307941	-1.2166	0.00094456
ENSMUSG00000040270	Bach2	0.341887	-1.2259	0.00048681
ENSMUSG00000066392	Nrxn3	0.264296	-1.22711	0.00251122
ENSMUSG00000035456	Prdm8	0.237624	-1.23582	0.0033186
ENSMUSG00000037169	Mycn	0.242473	-1.24574	0.000647228
ENSMUSG00000021990	Spata13	0.227925	-1.2521	0.00101117
ENSMUSG00000063659	Zbtb18	1.06688	-1.25319	0.000283599
ENSMUSG00000027452	Acss1	0.140635	-1.27902	0.00207253
ENSMUSG00000024827	Gldc	0.157608	-1.29752	0.00125198
ENSMUSG00000020423	Btg2	0.201253	-1.32467	0.000556521
ENSMUSG00000095139	Pou3f2	0.281269	-1.33334	0.000274225
ENSMUSG00000021379	Id4	0.938372	-1.33946	5.44242e-05
ENSMUSG00000090063	Dlx6os1	0.298242	-1.34836	0.000606318
ENSMUSG00000020950	Foxg1	1.68519	-1.34982	2.05044e-05
ENSMUSG00000045179	Sox3	0.259446	-1.35381	0.000363234
ENSMUSG00000019874	Fabp7	1.5882	-1.35466	9.50821e-05
ENSMUSG00000045515	Pou3f3	0.95292	-1.36137	2.73618e-05
ENSMUSG00000029755	Dlx5	0.273995	-1.37211	0.000412245
ENSMUSG00000027834	Serpini1	0.218226	-1.38173	0.000227056
ENSMUSG00000105265	Sox2ot	0.145484	-1.38984	0.000854816
ENSMUSG00000048001	Hes5	0.307941	-1.40072	0.000136852
ENSMUSG00000022629	Kif21a	0.40978	-1.4041	3.30675e-05
ENSMUSG00000096014	Sox1	0.334613	-1.40618	7.53787e-05
ENSMUSG00000026787	Gad2	0.419479	-1.43202	0.000113948
ENSMUSG00000027210	Meis2	0.897151	-1.46688	7.77874e-06
ENSMUSG00000036904	Fzd8	0.189129	-1.47188	0.000176854
ENSMUSG00000041911	Dlx1	0.407355	-1.47815	4.77407e-05
ENSMUSG00000074637	Sox2	0.484947	-1.48233	1.25041e-05
ENSMUSG00000068748	Ptprz1	0.300667	-1.4849	5.3667e-05
ENSMUSG00000097023	Mir9-3hg	0.332188	-1.5021	1.21447e-05
ENSMUSG00000034936	Arl4d	0.150333	-1.53744	0.000318175
ENSMUSG00000035277	Arx	0.324914	-1.57236	8.26313e-06
ENSMUSG00000023391	Dlx2	0.341887	-1.58348	2.36928e-05
ENSMUSG00000061762	Tac1	0.160032	-1.59162	0.00436152
ENSMUSG00000027967	Neurog2	0.290968	-1.60936	3.17142e-05
ENSMUSG00000040936	Ulk4	0.17943	-1.70354	3.9466e-05
ENSMUSG00000031665	Sall1	0.169731	-1.89243	4.58964e-07

## Sheet: 5 Cortical VZ
FeatureID	FeatureName	Dorsal VZ Average	Dorsal VZ Log2 Fold Change	Dorsal VZ P-Value
ENSMUSG00000027967	Neurog2	3.48649	3.56559	5.95294e-38
ENSMUSG00000017390	Aldoc	3.26453	3.24923	6.77785e-33
ENSMUSG00000097428	AW047730	1.75178	3.23238	5.3674e-28
ENSMUSG00000052957	Gas1	2.99818	2.93455	3.69487e-27
ENSMUSG00000038119	Cdon	2.83085	2.90541	7.18401e-27
ENSMUSG00000045179	Sox3	2.01131	2.58949	3.31162e-20
ENSMUSG00000016028	Celsr1	1.69715	2.54014	1.3925e-18
ENSMUSG00000032446	Eomes	1.99765	2.31493	1.65906e-14
ENSMUSG00000060548	Tnfrsf19	1.01419	2.29715	5.93132e-14
ENSMUSG00000004558	Ndrg2	1.11663	2.2969	4.92176e-15
ENSMUSG00000030428	Ttyh1	2.75231	2.19021	1.517e-15
ENSMUSG00000031665	Sall1	1.60153	2.17171	6.77791e-14
ENSMUSG00000027168	Pax6	1.26005	2.12038	6.70401e-13
ENSMUSG00000031548	Sfrp1	3.93724	2.09955	1.12943e-14
ENSMUSG00000000247	Lhx2	5.53195	2.09	1.46643e-14
ENSMUSG00000022489	Pde1b	1.09614	2.06634	1.78493e-12
ENSMUSG00000019803	Nr2e1	0.962968	1.98901	7.15516e-11
ENSMUSG00000021318	Gli3	1.42396	1.93874	3.0858e-11
ENSMUSG00000022528	Hes1	1.00053	1.92855	5.92593e-10
ENSMUSG00000097156	Gm3764	3.90992	1.91264	4.46743e-12
ENSMUSG00000021379	Id4	5.43292	1.86223	9.89709e-12
ENSMUSG00000033726	Emx1	1.14395	1.83228	9.64083e-10
ENSMUSG00000043969	Emx2	1.00053	1.80656	1.55454e-09
ENSMUSG00000108616	Gm35040	1.09273	1.80155	2.62353e-09
ENSMUSG00000019817	Plagl1	1.5708	1.80125	4.61998e-10
ENSMUSG00000043091	Tuba1c	1.5469	1.78874	6.94209e-10
ENSMUSG00000027864	Ptgfrn	1.00736	1.78079	5.01389e-09
ENSMUSG00000023092	Fhl1	1.38299	1.76005	1.29602e-09
ENSMUSG00000041859	Mcm3	1.66983	1.74951	1.75399e-09
ENSMUSG00000019874	Fabp7	8.62915	1.69547	5.44077e-09
ENSMUSG00000098318	Lockd	1.3625	1.6849	1.37955e-08
ENSMUSG00000024640	Psat1	2.13765	1.68369	4.45831e-09
ENSMUSG00000000567	Sox9	1.9635	1.67827	5.85408e-09
ENSMUSG00000022673	Mcm4	1.08932	1.58368	1.91488e-07
ENSMUSG00000097023	Mir9-3hg	1.89179	1.58327	3.5072e-08
ENSMUSG00000062175	Tgif2	1.13371	1.58327	1.58859e-07
ENSMUSG00000026749	Nek6	1.10297	1.5805	2.62689e-07
ENSMUSG00000034648	Lrrn1	1.05858	1.57114	4.59751e-07
ENSMUSG00000075254	Heg1	1.05517	1.5689	3.05245e-07
ENSMUSG00000028884	Rpa2	1.14395	1.56258	1.91961e-07
ENSMUSG00000022678	Nde1	1.16444	1.52949	5.22735e-07
ENSMUSG00000029177	Cenpa	2.14107	1.526	1.64919e-07
ENSMUSG00000026923	Notch1	2.54401	1.52453	2.71073e-07
ENSMUSG00000001864	Aif1l	1.04834	1.5121	9.5492e-07
ENSMUSG00000041235	Chd7	1.53324	1.50719	4.08591e-07
ENSMUSG00000001228	Uhrf1	2.53377	1.49941	3.11707e-07
ENSMUSG00000020423	Btg2	0.986872	1.49456	1.80604e-06
ENSMUSG00000063524	Eno1	1.50933	1.49256	3.16096e-07
ENSMUSG00000024827	Gldc	0.758081	1.48479	4.1011e-06
ENSMUSG00000053398	Phgdh	2.08985	1.46705	4.84584e-07
ENSMUSG00000036904	Fzd8	1.00053	1.45671	6.64456e-06
ENSMUSG00000048001	Hes5	1.5469	1.45003	2.5132e-06
ENSMUSG00000044461	Shisa2	1.202	1.44503	3.41087e-06
ENSMUSG00000022490	Ppp1r1a	1.14395	1.43336	1.84709e-06
ENSMUSG00000045328	Cenpe	0.908332	1.43282	5.66168e-06
ENSMUSG00000030796	Tead2	3.06306	1.42875	6.37878e-07
ENSMUSG00000002870	Mcm2	1.82349	1.41652	1.69987e-06
ENSMUSG00000055612	Cdca7	1.58104	1.41476	3.36035e-06
ENSMUSG00000027342	Pcna	3.93383	1.41358	1.18938e-06
ENSMUSG00000052397	Ezr	1.15078	1.40393	6.80037e-06
ENSMUSG00000005410	Mcm5	1.44787	1.39791	3.56146e-06
ENSMUSG00000031245	Hmgn5	1.06883	1.39777	7.14736e-06
ENSMUSG00000062248	Cks2	2.20595	1.38883	2.3903e-06
ENSMUSG00000026385	Dbi	8.1784	1.37851	2.22764e-06
ENSMUSG00000054717	Hmgb2	10.0429	1.37469	1.79121e-06
ENSMUSG00000027203	Dut	3.20306	1.37426	2.4983e-06
ENSMUSG00000027715	Ccna2	1.8952	1.36893	4.26644e-06
ENSMUSG00000029730	Mcm7	3.21672	1.36722	2.91164e-06
ENSMUSG00000023505	Cdca3	1.73471	1.36237	4.50697e-06
ENSMUSG00000012443	Kif11	0.952724	1.36066	1.69463e-05
ENSMUSG00000060424	Pantr1	4.47336	1.34967	3.2335e-06
ENSMUSG00000006398	Cdc20	1.79276	1.34868	6.6565e-06
ENSMUSG00000028560	Usp1	1.28396	1.3388	1.12918e-05
ENSMUSG00000031004	Mki67	3.47966	1.33683	5.82278e-06
ENSMUSG00000022360	Atad2	0.867354	1.33621	2.72304e-05
ENSMUSG00000041431	Ccnb1	1.83715	1.33471	7.3862e-06
ENSMUSG00000034349	Smc4	1.83032	1.33171	7.57443e-06
ENSMUSG00000056394	Lig1	1.27713	1.33112	1.43268e-05
ENSMUSG00000040331	Nsmce4a	1.83715	1.31712	7.53663e-06
ENSMUSG00000026605	Cenpf	1.2464	1.3148	2.40856e-05
ENSMUSG00000001403	Ube2c	3.36356	1.30614	1.00868e-05
ENSMUSG00000026355	Mcm6	1.92935	1.30498	1.94334e-05
ENSMUSG00000037169	Mycn	1.03126	1.30257	2.32162e-05
ENSMUSG00000037313	Tacc3	1.17127	1.30099	2.5766e-05
ENSMUSG00000027469	Tpx2	1.663	1.29777	1.88134e-05
ENSMUSG00000028873	Cdca8	1.7552	1.29759	1.82033e-05
ENSMUSG00000040084	Bub1b	0.949309	1.29217	4.30335e-05
ENSMUSG00000031403	Dkc1	1.09614	1.29119	3.26546e-05
ENSMUSG00000063229	Ldha	5.5217	1.28423	1.0038e-05
ENSMUSG00000021990	Spata13	0.962968	1.27989	6.21377e-05
ENSMUSG00000021453	Gadd45g	1.24298	1.27866	3.84852e-05
ENSMUSG00000020649	Rrm2	2.1718	1.26873	3.09862e-05
ENSMUSG00000027331	Knstrn	1.13371	1.2668	6.39868e-05
ENSMUSG00000001911	Nfix	1.14737	1.26413	8.13208e-05
ENSMUSG00000037815	Ctnna1	1.40689	1.25841	3.6306e-05
ENSMUSG00000037894	H2afz	21.117	1.25306	1.35281e-05
ENSMUSG00000021796	Bmpr1a	1.38299	1.24548	5.45576e-05
ENSMUSG00000032397	Tipin	1.18151	1.24476	8.02168e-05
ENSMUSG00000024975	Pdcd4	1.28396	1.23442	5.23387e-05
ENSMUSG00000000751	Rpa1	1.11322	1.22607	9.7386e-05
ENSMUSG00000019942	Cdk1	1.68349	1.22435	7.7565e-05
ENSMUSG00000066456	Hmgn3	1.26347	1.21916	7.84241e-05
ENSMUSG00000020808	Pimreg	1.00736	1.21844	0.000181351
ENSMUSG00000064326	Siva1	1.94643	1.21572	5.39994e-05
ENSMUSG00000038034	Igsf8	1.32835	1.21122	0.000121775
ENSMUSG00000048327	Ckap2l	1.74154	1.20904	0.000118501
ENSMUSG00000004880	Lbr	1.32152	1.19485	0.000107709
ENSMUSG00000034317	Trim59	1.00395	1.1706	0.000246593
ENSMUSG00000024660	Incenp	1.43421	1.16433	0.000180275
ENSMUSG00000063445	Nmral1	1.86106	1.16245	0.000119245
ENSMUSG00000016386	Mpped2	2.18887	1.16109	0.000118709
ENSMUSG00000021127	Zfp36l1	1.72788	1.15721	0.00016587
ENSMUSG00000030978	Rrm1	1.98399	1.14706	0.000167739
ENSMUSG00000029838	Ptn	6.10904	1.1423	0.000150712
ENSMUSG00000005360	Slc1a3	0.85711	1.14091	0.000862558
ENSMUSG00000040204	Pclaf	1.85423	1.1397	0.000276756
ENSMUSG00000028044	Cks1b	1.25664	1.13887	0.000305564
ENSMUSG00000049932	H2afx	2.62597	1.13683	0.000158213
ENSMUSG00000040936	Ulk4	0.94248	1.13666	0.0020491
ENSMUSG00000063450	Syne2	1.24298	1.13523	0.000270342
ENSMUSG00000033059	Pygb	1.01419	1.13418	0.000334627
ENSMUSG00000036943	Rab8b	1.09273	1.13068	0.000387361
ENSMUSG00000038943	Prc1	0.898088	1.12863	0.000616662
ENSMUSG00000029247	Paics	2.76256	1.12395	0.000176949
ENSMUSG00000020167	Tcf3	3.29526	1.11751	0.000244385
ENSMUSG00000030867	Plk1	0.819548	1.10324	0.000912001
ENSMUSG00000027306	Nusap1	0.850281	1.10318	0.00102435
ENSMUSG00000028517	Plpp3	1.09956	1.10062	0.000791551
ENSMUSG00000005233	Spc25	1.11322	1.09844	0.000834247
ENSMUSG00000028312	Smc2	1.202	1.09461	0.000582281
ENSMUSG00000003955	Fam162a	1.28054	1.09409	0.000452971
ENSMUSG00000049295	Zfp219	1.59129	1.09174	0.000435115
ENSMUSG00000022246	Rai14	1.00736	1.08057	0.00108225
ENSMUSG00000020914	Top2a	3.16209	1.07916	0.000547716
ENSMUSG00000031217	Efnb1	2.12399	1.07621	0.000422446
ENSMUSG00000017716	Birc5	1.3625	1.0745	0.000715315
ENSMUSG00000062078	Qk	3.14843	1.07292	0.000547716
ENSMUSG00000022033	Pbk	1.31128	1.07207	0.00103268
ENSMUSG00000036781	Rps27l	3.43868	1.0657	0.000477131
ENSMUSG00000021811	Dnajc9	1.82691	1.06323	0.000631152
ENSMUSG00000056758	Hmga2	0.703445	1.06052	0.00209548
ENSMUSG00000076437	Selenoh	3.7665	1.05355	0.000596155
ENSMUSG00000027239	Mdk	5.25876	1.03967	0.00065649
ENSMUSG00000021957	Tkt	1.94301	1.0386	0.000715391
ENSMUSG00000001517	Foxm1	0.723934	1.03474	0.00278027
ENSMUSG00000050334	C130071C03Rik	1.85423	1.03059	0.000820385
ENSMUSG00000005732	Ranbp1	5.42267	1.02753	0.00077015
ENSMUSG00000028693	Nasp	3.93724	1.02476	0.000908791
ENSMUSG00000028691	Prdx1	4.40165	1.02378	0.000880477
ENSMUSG00000059552	Trp53	1.23957	1.01335	0.00148038
ENSMUSG00000021377	Dek	3.34307	1.0084	0.00141826
ENSMUSG00000062070	Pgk1	4.2275	1.00669	0.00104521
ENSMUSG00000053477	Tcf4	5.36121	1.004	0.00117677
ENSMUSG00000016319	Slc25a5	5.48072	1.00207	0.00123641
ENSMUSG00000028792	Ak2	1.0859	0.994987	0.00212034
ENSMUSG00000068523	Gng5	3.61625	0.987311	0.00150472
ENSMUSG00000042606	Hirip3	0.925406	0.976707	0.00417373
ENSMUSG00000029394	Cdk2ap1	2.12058	0.976572	0.00169216
ENSMUSG00000075334	Rprm	1.36933	0.975537	0.00292616
ENSMUSG00000023015	Racgap1	1.71764	0.972458	0.00235504
ENSMUSG00000045515	Pou3f3	3.65382	0.961301	0.00235071
ENSMUSG00000006498	Ptbp1	2.28449	0.95862	0.00202892
ENSMUSG00000034158	Lrrc58	1.60495	0.95757	0.00254817
ENSMUSG00000019961	Tmpo	4.44263	0.945174	0.00272432
ENSMUSG00000053453	Thoc7	1.9874	0.944242	0.00256898
ENSMUSG00000026235	Epha4	1.64251	0.940823	0.00364127
ENSMUSG00000022629	Kif21a	1.59812	0.937981	0.00347156
ENSMUSG00000005973	Rcn1	0.908332	0.933618	0.0066419
ENSMUSG00000004642	Slbp	1.04151	0.933388	0.00568557
ENSMUSG00000074637	Sox2	1.98057	0.932644	0.00415178
ENSMUSG00000091625	Lsm5	2.14107	0.930285	0.00317565
ENSMUSG00000020176	Grb10	3.69138	0.921188	0.00417866
ENSMUSG00000050288	Fzd2	1.062	0.921066	0.00557599
ENSMUSG00000026701	Prdx6	1.33518	0.920817	0.00475241
ENSMUSG00000029657	Hsph1	1.45811	0.920623	0.00417566
ENSMUSG00000027018	Hat1	1.02443	0.919091	0.00724425
ENSMUSG00000042079	Hnrnpf	3.96456	0.918223	0.00383341
ENSMUSG00000007050	Lsm2	1.08932	0.903541	0.00661581
ENSMUSG00000001440	Kpnb1	3.18258	0.902731	0.00469061
ENSMUSG00000042462	Dctpp1	1.51958	0.892462	0.00575885
ENSMUSG00000015749	Anp32e	3.6504	0.891486	0.00564402
ENSMUSG00000024026	Glo1	1.31128	0.88996	0.00667416
ENSMUSG00000025134	Alyref	3.27478	0.88645	0.0063425
ENSMUSG00000022698	Naa50	1.31469	0.881619	0.00784653
ENSMUSG00000020949	Fkbp3	3.0255	0.879116	0.00497384
ENSMUSG00000028800	Hdac1	1.04834	0.873672	0.00892914
ENSMUSG00000024925	Rnaseh2c	1.07566	0.870732	0.0101396
ENSMUSG00000023456	Tpi1	3.71528	0.865364	0.00738778
ENSMUSG00000030057	Cnbp	4.18652	0.86406	0.00720375
ENSMUSG00000030189	Ybx3	1.22591	0.860155	0.00955407
ENSMUSG00000062867	Impdh2	1.77569	0.858923	0.00783857
ENSMUSG00000058355	Abce1	1.13371	0.853129	0.0109702
ENSMUSG00000030541	Idh2	2.12399	0.850769	0.00908117
ENSMUSG00000011752	Pgam1	4.60995	0.850165	0.00820296
ENSMUSG00000040945	Rcc2	4.03627	0.849647	0.00883678
ENSMUSG00000003038	Hmgn2	6.36857	0.848209	0.0091772
ENSMUSG00000040463	Mybbp1a	1.06541	0.845347	0.0120966
ENSMUSG00000026554	Dcaf8	1.18834	0.84492	0.0115585
ENSMUSG00000028194	Ddah1	1.74154	0.835358	0.0163239
ENSMUSG00000007029	Vars	1.53665	0.834913	0.0116508
ENSMUSG00000030662	Ipo5	2.49621	0.822416	0.0107823
ENSMUSG00000022370	Mrpl13	1.37616	0.821843	0.0133849
ENSMUSG00000026728	Vim	8.11352	0.820125	0.0130187
ENSMUSG00000028583	Pdpn	0.491729	0.817104	0.0468212
ENSMUSG00000029430	Ran	10.0634	0.812429	0.0120914
ENSMUSG00000038482	Tfdp1	1.19176	0.810642	0.0186959
ENSMUSG00000031609	Sap30	1.14395	0.809748	0.0188311
ENSMUSG00000033295	Ptprf	1.72446	0.806285	0.0144859
ENSMUSG00000096210	H1f0	5.44316	0.806008	0.0149024
ENSMUSG00000051989	Smim11	0.904917	0.805532	0.0233128
ENSMUSG00000027671	Actl6a	0.881014	0.800571	0.023482
ENSMUSG00000078429	Ctdsp2	1.70398	0.799568	0.0168836
ENSMUSG00000066551	Hmgb1	8.59842	0.799302	0.0143923
ENSMUSG00000004099	Dnmt1	2.00448	0.799078	0.0162898
ENSMUSG00000027405	Nop56	2.24693	0.796769	0.014578
ENSMUSG00000054256	Msi1	2.69426	0.794866	0.0144298
ENSMUSG00000068154	Insm1	1.16103	0.792134	0.0245826
ENSMUSG00000032294	Pkm	11.098	0.791397	0.0148339
ENSMUSG00000024590	Lmnb1	2.1957	0.791057	0.016846
ENSMUSG00000026281	Dtymk	1.43421	0.786338	0.0201837
ENSMUSG00000055762	Eef1d	2.42108	0.78633	0.0167
ENSMUSG00000057113	Npm1	9.35309	0.78588	0.0161626
ENSMUSG00000071547	Nt5dc2	1.94301	0.784376	0.0180744
ENSMUSG00000060572	Mfap2	2.07619	0.779813	0.0198345
ENSMUSG00000029202	Pds5a	1.10639	0.774938	0.0247158
ENSMUSG00000057666	Gapdh	13.4508	0.774586	0.0179198
ENSMUSG00000022314	Rad21	2.44157	0.771174	0.0193258
ENSMUSG00000027067	Ssrp1	2.78305	0.766613	0.0186959
ENSMUSG00000031508	Ankrd10	1.23957	0.766007	0.0249457
ENSMUSG00000041126	H2afv	7.02762	0.765658	0.0218725
ENSMUSG00000029911	Ssbp1	1.00053	0.765166	0.0281492
ENSMUSG00000011179	Odc1	3.18941	0.760805	0.0245655
ENSMUSG00000096768	Gm47283	3.06306	0.759394	0.0199983
ENSMUSG00000023004	Tuba1b	14.6801	0.759259	0.0219777
ENSMUSG00000040151	Hs2st1	1.22249	0.753136	0.0297805
ENSMUSG00000026556	Vangl2	1.32835	0.751243	0.0309679
ENSMUSG00000030512	Snrpa1	1.28396	0.751018	0.0295711
ENSMUSG00000036752	Tubb4b	3.24404	0.750084	0.0280759
ENSMUSG00000034220	Gpc1	3.05281	0.746983	0.0241465
ENSMUSG00000033581	Igf2bp2	1.08249	0.746182	0.0323451
ENSMUSG00000008604	Ubqln4	1.12005	0.74558	0.0321807
ENSMUSG00000067194	Eif1ax	2.56792	0.74517	0.0249108
ENSMUSG00000031060	Rbm10	1.13371	0.74514	0.0324408
ENSMUSG00000023150	Ivns1abp	7.95986	0.738707	0.0298486
ENSMUSG00000031167	Rbm3	4.87631	0.732833	0.0304657
ENSMUSG00000037070	Rbmxl1	1.5708	0.727871	0.0356465
ENSMUSG00000038252	Ncapd2	1.01078	0.72407	0.0448639
ENSMUSG00000027680	Fxr1	1.10297	0.723486	0.0403677
ENSMUSG00000044783	Hjurp	1.5025	0.721154	0.0368886
ENSMUSG00000079215	Zfp664	1.44787	0.719643	0.0387741
ENSMUSG00000092203	1110038B12Rik	1.51958	0.719626	0.03663
ENSMUSG00000036478	Btg1	1.40348	0.713431	0.0456785
ENSMUSG00000034926	Dhcr24	1.31811	0.712088	0.0441256
ENSMUSG00000052833	Sae1	1.56738	0.711217	0.0389681
ENSMUSG00000066232	Ipo7	1.16444	0.708218	0.043686
ENSMUSG00000020994	Pnn	1.22932	0.707712	0.0443114
ENSMUSG00000054766	Set	8.71452	0.706601	0.037137
ENSMUSG00000035726	Supt16	1.52299	0.701606	0.0432362
ENSMUSG00000020018	Snrpf	4.14896	0.69929	0.0436904
ENSMUSG00000005846	Rsl1d1	1.47177	0.695181	0.0458213
ENSMUSG00000028333	Anp32b	2.43132	0.694756	0.0425894
ENSMUSG00000058799	Nap1l1	6.25246	0.693981	0.0432257
ENSMUSG00000028609	Magoh	1.60836	0.692925	0.0471067
ENSMUSG00000022338	Eny2	1.86789	0.69074	0.0465361
ENSMUSG00000027404	Snrpb	3.05281	0.686804	0.0415546
ENSMUSG00000004268	Emg1	1.61861	0.686608	0.048781
ENSMUSG00000027133	Nop10	2.29132	0.685094	0.0456446
ENSMUSG00000038143	Stox2	1.61861	0.683196	0.0493182
ENSMUSG00000039630	Hnrnpu	9.5648	0.682606	0.0470657
ENSMUSG00000021643	Serf1	1.27713	-0.853572	0.0481124
ENSMUSG00000013160	Atp6v0d1	0.689786	-0.873846	0.0449513
ENSMUSG00000033436	Armcx2	0.607831	-0.878223	0.0478249
ENSMUSG00000025427	Rnf165	0.532706	-0.879472	0.0488691
ENSMUSG00000028698	Pik3r3	0.501973	-0.882023	0.0477709
ENSMUSG00000091337	Eid1	1.53324	-0.882849	0.0361307
ENSMUSG00000024121	Atp6v0c	1.37274	-0.886578	0.0351557
ENSMUSG00000022957	Itsn1	0.508802	-0.891028	0.043686
ENSMUSG00000024639	Gnaq	0.450751	-0.893506	0.0456192
ENSMUSG00000062825	Actg1	17.6886	-0.896666	0.0211508
ENSMUSG00000043384	Gprasp1	0.645394	-0.897072	0.042857
ENSMUSG00000017707	Serinc3	0.38587	-0.904179	0.0496856
ENSMUSG00000017386	Traf4	0.440507	-0.905869	0.0460807
ENSMUSG00000062661	Ncs1	0.532706	-0.907134	0.0412142
ENSMUSG00000047514	Tspyl1	0.437092	-0.908706	0.0423008
ENSMUSG00000028347	Tmeff1	0.918576	-0.909238	0.0341825
ENSMUSG00000016624	Phf21b	0.62149	-0.916619	0.0407634
ENSMUSG00000026640	Plxna2	0.775155	-0.919459	0.0400126
ENSMUSG00000032186	Tmod2	0.348308	-0.928578	0.0407096
ENSMUSG00000026872	Zeb2	0.601002	-0.932988	0.0356674
ENSMUSG00000037032	Apbb1	0.792229	-0.933619	0.0277422
ENSMUSG00000019877	Serinc1	0.887843	-0.935096	0.0268492
ENSMUSG00000006373	Pgrmc1	1.34542	-0.939329	0.0237383
ENSMUSG00000031827	Cotl1	0.652223	-0.941287	0.0295343
ENSMUSG00000015094	Npdc1	0.77857	-0.942081	0.0267673
ENSMUSG00000029005	Draxin	0.399529	-0.947093	0.0372159
ENSMUSG00000070858	Gm1673	1.79618	-0.960216	0.0191584
ENSMUSG00000041773	Enc1	1.15761	-0.960671	0.0270287
ENSMUSG00000025571	Tnrc6c	0.532706	-0.962564	0.0257962
ENSMUSG00000008475	Arpc5	0.822962	-0.971095	0.0201902
ENSMUSG00000096847	Tmem151b	0.355137	-0.9711	0.0300575
ENSMUSG00000026930	Gpsm1	0.399529	-0.972355	0.0270073
ENSMUSG00000018474	Chd3	1.42738	-0.978514	0.0173939
ENSMUSG00000002107	Celf2	1.93277	-0.979648	0.0183977
ENSMUSG00000021288	Klc1	1.14395	-0.996291	0.0150234
ENSMUSG00000057335	Cep170	0.614661	-1.00018	0.0186326
ENSMUSG00000031428	Zcchc18	0.31416	-1.0007	0.0267544
ENSMUSG00000034189	Hsdl1	0.396115	-1.0041	0.0211002
ENSMUSG00000030161	Gabarapl1	0.389285	-1.00842	0.0202103
ENSMUSG00000022456	2003-09-01	1.08932	-1.01499	0.0136762
ENSMUSG00000066705	Fxyd6	0.665882	-1.01635	0.0160496
ENSMUSG00000027602	Map1lc3a	0.532706	-1.01674	0.0165652
ENSMUSG00000031367	Ap1s2	0.283427	-1.0172	0.0281208
ENSMUSG00000116165	Pdxp	0.423433	-1.02126	0.0180436
ENSMUSG00000028078	Dclk2	0.38587	-1.02428	0.0193555
ENSMUSG00000045193	Cirbp	0.587342	-1.02444	0.0148532
ENSMUSG00000014602	Kif1a	0.7854	-1.02754	0.0139412
ENSMUSG00000020340	Cyfip2	0.372211	-1.02829	0.0200677
ENSMUSG00000013033	Adgrl1	0.54978	-1.03516	0.0139997
ENSMUSG00000021687	Scamp1	0.375626	-1.04195	0.0164095
ENSMUSG00000033981	Gria2	0.556609	-1.04677	0.0147435
ENSMUSG00000020052	Ascl1	0.344893	-1.04681	0.0332101
ENSMUSG00000020483	Dynll2	1.89862	-1.06516	0.00783857
ENSMUSG00000051391	Ywhag	1.99765	-1.07126	0.00717995
ENSMUSG00000068735	Trp53i11	0.662468	-1.07924	0.00879873
ENSMUSG00000029223	Uchl1	2.91964	-1.09117	0.00596694
ENSMUSG00000001248	Gramd1a	0.689786	-1.09575	0.00749354
ENSMUSG00000026764	Kif5c	1.07907	-1.10192	0.00670382
ENSMUSG00000024921	Smarca2	0.396115	-1.1127	0.00945298
ENSMUSG00000060534	Dcc	0.771741	-1.11662	0.00937669
ENSMUSG00000060257	Scrt2	0.389285	-1.12557	0.0100384
ENSMUSG00000033379	Atp6v0b	0.635149	-1.12615	0.00585071
ENSMUSG00000009894	Snap47	0.46441	-1.13422	0.00632783
ENSMUSG00000032368	Zic1	1.05517	-1.13747	0.0109824
ENSMUSG00000022382	Wnt7b	0.396115	-1.14033	0.0136893
ENSMUSG00000025867	Cplx2	0.3927	-1.14094	0.00869478
ENSMUSG00000028937	Acot7	0.286842	-1.14127	0.00877673
ENSMUSG00000031934	Panx1	0.38587	-1.14719	0.00670382
ENSMUSG00000037984	Neurod6	1.03468	-1.15117	0.0114987
ENSMUSG00000045136	Tubb2b	7.88132	-1.15355	0.00205697
ENSMUSG00000000605	Clcn4	0.375626	-1.16048	0.00689721
ENSMUSG00000025478	Dpysl4	0.276597	-1.1687	0.00790552
ENSMUSG00000040249	Lrp1	0.467825	-1.17074	0.00450559
ENSMUSG00000003948	Mmd	0.416603	-1.17279	0.00555254
ENSMUSG00000063632	Sox11	9.27113	-1.17838	0.00179843
ENSMUSG00000017493	Igfbp4	0.604416	-1.18615	0.00641234
ENSMUSG00000045763	Basp1	3.55137	-1.19079	0.00147704
ENSMUSG00000020032	Nuak1	0.269768	-1.19472	0.00928942
ENSMUSG00000008393	Carhsp1	0.460995	-1.19747	0.0042977
ENSMUSG00000018451	6330403K07Rik	1.26688	-1.20233	0.00238924
ENSMUSG00000028161	Ppp3ca	0.570268	-1.22212	0.00285961
ENSMUSG00000067787	Blcap	0.399529	-1.22263	0.00334878
ENSMUSG00000060450	Rnf14	0.331234	-1.22276	0.00357238
ENSMUSG00000020894	Vamp2	0.590757	-1.23195	0.00228717
ENSMUSG00000021614	Vcan	0.761496	-1.24572	0.00245489
ENSMUSG00000036046	5031439G07Rik	0.396115	-1.24858	0.00248109
ENSMUSG00000078851	Hist3h2a	0.355137	-1.25481	0.00274763
ENSMUSG00000002985	Apoe	0.38587	-1.25766	0.00898353
ENSMUSG00000039542	Ncam1	1.062	-1.26559	0.00144432
ENSMUSG00000100252	Mir124-2hg	0.303916	-1.26866	0.00334496
ENSMUSG00000034993	Vat1	0.433677	-1.26949	0.00262569
ENSMUSG00000024269	Tpgs2	0.276597	-1.27669	0.00290841
ENSMUSG00000038740	Mvb12b	0.409774	-1.27689	0.00183881
ENSMUSG00000022263	Trio	0.355137	-1.30036	0.00174989
ENSMUSG00000036882	Arhgap33	0.46441	-1.30182	0.00130545
ENSMUSG00000032609	Klhdc8b	0.174154	-1.30438	0.00497482
ENSMUSG00000039735	Fnbp1l	1.0859	-1.3044	0.000858033
ENSMUSG00000064080	Fbln2	0.140006	-1.31007	0.0173939
ENSMUSG00000041540	Sox5	0.297086	-1.32071	0.00374914
ENSMUSG00000052727	Map1b	4.40848	-1.32081	0.000393072
ENSMUSG00000028399	Ptprd	0.269768	-1.32746	0.00220279
ENSMUSG00000030774	Pak1	0.375626	-1.33176	0.00119008
ENSMUSG00000003352	Cacnb3	0.423433	-1.33522	0.00107949
ENSMUSG00000024277	Mapre2	0.358552	-1.34308	0.00127246
ENSMUSG00000056895	Hist3h2ba	0.850281	-1.34914	0.000646236
ENSMUSG00000035835	Plppr3	0.379041	-1.35094	0.00114911
ENSMUSG00000061689	Dlgap4	0.751252	-1.35487	0.000589783
ENSMUSG00000024426	Atat1	0.638564	-1.36326	0.000601071
ENSMUSG00000051790	Nlgn2	0.31416	-1.36823	0.00100291
ENSMUSG00000015222	Map2	1.72105	-1.3746	0.000379011
ENSMUSG00000027907	S100a11	0.208302	-1.37608	0.00489278
ENSMUSG00000018042	Cyb5r3	0.481484	-1.3806	0.000651517
ENSMUSG00000026837	Col5a1	0.146836	-1.38573	0.00747004
ENSMUSG00000029922	Mkrn1	0.498558	-1.39729	0.000473437
ENSMUSG00000054364	Rhob	0.399529	-1.39986	0.000587174
ENSMUSG00000020658	Efr3b	0.239035	-1.40494	0.00095104
ENSMUSG00000042744	Hectd4	0.324404	-1.41396	0.000596155
ENSMUSG00000005871	Apc	0.457581	-1.41623	0.000442484
ENSMUSG00000035847	Ids	0.276597	-1.44082	0.000595855
ENSMUSG00000067925	Rtl8a	0.23562	-1.44273	0.000681911
ENSMUSG00000029364	Wsb2	0.382456	-1.44276	0.000356031
ENSMUSG00000026426	Arl8a	0.631735	-1.44689	0.000245867
ENSMUSG00000025237	Parp6	0.481484	-1.46276	0.000308171
ENSMUSG00000067889	Sptbn2	0.365382	-1.4698	0.000322015
ENSMUSG00000036972	Zic4	0.280012	-1.4962	0.00183338
ENSMUSG00000025789	St8sia2	0.22879	-1.50298	0.000383352
ENSMUSG00000021936	Mapk8	0.344893	-1.50515	0.000228378
ENSMUSG00000042035	Igsf3	0.218546	-1.50661	0.000557339
ENSMUSG00000029168	Dpysl5	1.05175	-1.50953	9.78787e-05
ENSMUSG00000026442	Nfasc	0.300501	-1.51131	0.000304975
ENSMUSG00000015291	Gdi1	1.13712	-1.52132	7.72672e-05
ENSMUSG00000038255	Neurod2	0.744422	-1.52861	0.000369771
ENSMUSG00000058446	Znrf2	0.259523	-1.53385	0.000461888
ENSMUSG00000026585	Kifap3	0.351722	-1.54267	0.000146838
ENSMUSG00000058153	Sez6l	0.194643	-1.54559	0.000420216
ENSMUSG00000025128	Bhlhe22	0.143421	-1.54681	0.00170256
ENSMUSG00000042873	Lhfpl4	0.269768	-1.54823	0.00023307
ENSMUSG00000020668	Kif3c	0.232205	-1.56699	0.000185138
ENSMUSG00000026360	Rgs2	0.180983	-1.57068	0.000530711
ENSMUSG00000002265	Peg3	0.3927	-1.57798	0.0001344
ENSMUSG00000023800	Tiam2	0.15708	-1.57968	0.00101415
ENSMUSG00000033585	Ndn	1.99423	-1.58541	4.76413e-05
ENSMUSG00000031239	Itm2a	0.22879	-1.58558	0.000351084
ENSMUSG00000033152	Podxl2	0.597587	-1.58984	5.13543e-05
ENSMUSG00000038375	Trp53inp2	0.409774	-1.59157	8.37407e-05
ENSMUSG00000022658	Tagln3	0.560024	-1.59668	6.03319e-05
ENSMUSG00000033209	Ttc28	0.215131	-1.60216	0.000180275
ENSMUSG00000018593	Sparc	0.665882	-1.60829	0.000192214
ENSMUSG00000052981	Ube2ql1	0.280012	-1.6229	0.000126793
ENSMUSG00000043004	Gng2	1.09614	-1.63082	2.28401e-05
ENSMUSG00000048027	Rgmb	0.297086	-1.63205	9.43935e-05
ENSMUSG00000023236	Scg5	0.215131	-1.63297	0.000122715
ENSMUSG00000020135	Apc2	0.365382	-1.64272	5.38732e-05
ENSMUSG00000027834	Serpini1	0.174154	-1.6516	0.000283176
ENSMUSG00000029563	Foxp2	0.170739	-1.65785	0.000461888
ENSMUSG00000029510	Gpc2	0.495143	-1.66626	2.83798e-05
ENSMUSG00000038065	Mturn	0.215131	-1.67428	9.10626e-05
ENSMUSG00000031227	Magee1	0.167324	-1.67542	0.000124554
ENSMUSG00000020230	Prmt2	0.283427	-1.68989	3.63778e-05
ENSMUSG00000047139	Cd24a	2.52694	-1.69336	8.49456e-06
ENSMUSG00000022564	Grina	0.273183	-1.697	3.64599e-05
ENSMUSG00000020315	Sptbn1	0.420018	-1.7002	1.91536e-05
ENSMUSG00000041642	Kif21b	0.570268	-1.70837	1.99959e-05
ENSMUSG00000031502	Col4a1	0.443922	-1.72126	6.15743e-05
ENSMUSG00000041708	Mpped1	0.474655	-1.73223	4.03891e-05
ENSMUSG00000052305	Hbb-bs	3.72553	-1.74161	0.000303632
ENSMUSG00000058756	Thra	0.577098	-1.74404	1.08516e-05
ENSMUSG00000033565	Rbfox2	0.624905	-1.75245	7.01722e-06
ENSMUSG00000020723	Cacng4	0.402944	-1.76083	1.34507e-05
ENSMUSG00000052516	Robo2	0.232205	-1.77237	4.10179e-05
ENSMUSG00000042834	Nrep	2.18887	-1.78216	3.05531e-06
ENSMUSG00000002900	Lamb1	0.119517	-1.78294	0.00017945
ENSMUSG00000026042	Col5a2	0.184398	-1.78401	0.000198399
ENSMUSG00000073940	Hbb-bt	1.6391	-1.78719	0.000379011
ENSMUSG00000039419	Cntnap2	0.443922	-1.79187	8.70269e-06
ENSMUSG00000026833	Olfm1	0.467825	-1.79466	8.63273e-06
ENSMUSG00000026688	Mgst3	0.201472	-1.80274	2.22301e-05
ENSMUSG00000025743	Sdc3	0.341478	-1.80301	8.13688e-06
ENSMUSG00000032231	Anxa2	0.15025	-1.80675	0.00026476
ENSMUSG00000072235	Tuba1a	17.3847	-1.80771	8.49762e-07
ENSMUSG00000019998	Stx7	0.242449	-1.80815	1.1958e-05
ENSMUSG00000014837	4931428F04Rik	0.239035	-1.81123	1.14003e-05
ENSMUSG00000027799	Nbea	0.351722	-1.81964	6.80013e-06
ENSMUSG00000037664	Cdkn1c	0.703445	-1.82247	9.12912e-06
ENSMUSG00000005873	Reep5	0.290256	-1.82349	7.53663e-06
ENSMUSG00000042105	Inpp5f	0.382456	-1.82858	6.06053e-06
ENSMUSG00000046402	Rbp1	0.638564	-1.83965	7.34134e-06
ENSMUSG00000045994	B3gat1	0.208302	-1.87332	9.41798e-06
ENSMUSG00000055653	Gpc3	0.109273	-1.88177	0.000245195
ENSMUSG00000002006	Pdzd4	0.211716	-1.89826	5.47864e-06
ENSMUSG00000038587	Akap12	0.105858	-1.91158	0.000145344
ENSMUSG00000006800	Sulf2	0.215131	-1.91263	9.80022e-06
ENSMUSG00000024462	Gabbr1	0.344893	-1.92193	1.8593e-06
ENSMUSG00000052187	Hbb-y	5.30657	-1.93199	4.23518e-05
ENSMUSG00000036333	Kidins220	0.601002	-1.9382	7.58014e-07
ENSMUSG00000029126	Nsg1	0.822962	-1.9432	5.92652e-07
ENSMUSG00000106847	Peg13	0.194643	-1.95167	3.45836e-06
ENSMUSG00000037499	Nenf	0.201472	-1.95571	2.63584e-06
ENSMUSG00000028266	Lmo4	0.310745	-1.96107	1.82485e-06
ENSMUSG00000000632	Sez6	0.498558	-1.97136	9.74439e-07
ENSMUSG00000027200	Sema6d	0.136591	-1.97586	3.02248e-05
ENSMUSG00000003410	Elavl3	0.713689	-1.97721	3.86979e-07
ENSMUSG00000029291	Rufy3	0.491729	-1.99156	4.38053e-07
ENSMUSG00000027546	Atp9a	0.252694	-1.99418	1.16941e-06
ENSMUSG00000024501	Dpysl3	1.2464	-2.00215	2.15144e-07
ENSMUSG00000079523	Tmsb10	6.25588	-2.02542	4.38698e-08
ENSMUSG00000102252	Snrpn	0.225376	-2.03368	1.32472e-06
ENSMUSG00000069917	Hba-a2	2.19912	-2.05404	3.88746e-05
ENSMUSG00000069919	Hba-a1	3.00159	-2.06682	3.35932e-05
ENSMUSG00000024598	Fbn2	0.146836	-2.06955	1.69463e-05
ENSMUSG00000025089	Gfra1	0.0819548	-2.07299	9.58403e-05
ENSMUSG00000055609	Hba-x	0.62149	-2.09455	4.1589e-05
ENSMUSG00000047935	Sox1ot	0.0887843	-2.1012	3.46228e-05
ENSMUSG00000026469	Xpr1	0.501973	-2.12122	1.53617e-07
ENSMUSG00000031503	Col4a2	0.174154	-2.12263	3.08717e-06
ENSMUSG00000044288	Cnr1	0.239035	-2.13357	9.79587e-07
ENSMUSG00000004044	Cavin1	0.0751252	-2.14948	6.39725e-05
ENSMUSG00000030000	Add2	0.239035	-2.15286	1.95453e-07
ENSMUSG00000030584	Dpf1	0.180983	-2.17438	3.02871e-07
ENSMUSG00000009418	Nav1	0.273183	-2.1864	8.76027e-08
ENSMUSG00000048251	Bcl11b	0.560024	-2.18803	7.08761e-08
ENSMUSG00000035456	Prdm8	0.119517	-2.19594	1.10425e-05
ENSMUSG00000062591	Tubb4a	0.129762	-2.21463	4.51723e-07
ENSMUSG00000035033	Tbr1	0.597587	-2.23202	1.39834e-07
ENSMUSG00000031673	Cdh11	0.129762	-2.23262	1.16941e-06
ENSMUSG00000094910	D430019H16Rik	0.280012	-2.24517	4.56244e-08
ENSMUSG00000067786	Nnat	8.40036	-2.25043	3.54645e-09
ENSMUSG00000006575	Rundc3a	0.262938	-2.25242	3.71512e-08
ENSMUSG00000061353	Cxcl12	0.160495	-2.25691	1.96836e-06
ENSMUSG00000069833	Ahnak	0.0853695	-2.26256	1.9393e-05
ENSMUSG00000031285	Dcx	0.918576	-2.28465	5.01389e-09
ENSMUSG00000004415	Col26a1	0.07854	-2.29058	4.38305e-06
ENSMUSG00000071658	Gng3	0.31416	-2.29886	1.78756e-08
ENSMUSG00000098557	Kctd12	0.0990287	-2.30255	2.26506e-06
ENSMUSG00000062380	Tubb3	2.38693	-2.30508	2.0058e-09
ENSMUSG00000035640	Cbarp	0.116103	-2.30668	3.33152e-07
ENSMUSG00000024873	Cnih2	0.276597	-2.31488	1.78756e-08
ENSMUSG00000041378	Cldn5	0.105858	-2.33497	2.3364e-06
ENSMUSG00000034936	Arl4d	0.0819548	-2.34914	9.19719e-06
ENSMUSG00000025969	Nrp2	0.15708	-2.3507	1.61637e-07
ENSMUSG00000032332	Col12a1	0.0614661	-2.35424	0.000107797
ENSMUSG00000041959	S100a10	0.15708	-2.36117	2.88355e-07
ENSMUSG00000020297	Nsg2	1.14737	-2.37664	2.619e-09
ENSMUSG00000030123	Plxnd1	0.126347	-2.3825	4.21585e-07
ENSMUSG00000027797	Dclk1	0.348308	-2.38637	4.12729e-09
ENSMUSG00000018012	Rac3	0.102443	-2.39939	1.09948e-07
ENSMUSG00000031375	Bgn	0.105858	-2.40506	5.55786e-07
ENSMUSG00000039278	Pcsk1n	0.0921991	-2.40719	2.4353e-07
ENSMUSG00000017631	Abr	0.269768	-2.46336	2.0058e-09
ENSMUSG00000031840	Rab3a	0.23562	-2.47223	2.56979e-09
ENSMUSG00000063063	Ctnna2	0.140006	-2.48751	8.63899e-09
ENSMUSG00000005089	Slc1a2	0.0887843	-2.50641	1.21804e-07
ENSMUSG00000007944	Ttc9b	0.143421	-2.51844	5.22322e-09
ENSMUSG00000022044	Stmn4	0.249279	-2.52229	1.57104e-09
ENSMUSG00000006651	Aplp1	0.273183	-2.55223	5.29825e-10
ENSMUSG00000004665	Cnn2	0.0921991	-2.56004	3.3654e-07
ENSMUSG00000053192	Mllt11	0.447336	-2.59744	1.23375e-10
ENSMUSG00000031517	Gpm6a	0.560024	-2.62221	8.07966e-11
ENSMUSG00000017344	Vtn	0.0546365	-2.63177	2.36441e-06
ENSMUSG00000020589	Fam49a	0.143421	-2.64754	6.3133e-09
ENSMUSG00000041073	Nacad	0.0956139	-2.65453	8.39699e-08
ENSMUSG00000032291	Crabp1	0.0682956	-2.65696	1.21588e-06
ENSMUSG00000068220	Lgals1	0.320989	-2.68238	8.77344e-09
ENSMUSG00000033768	Nrxn2	0.133176	-2.68486	6.82954e-10
ENSMUSG00000003934	Efnb3	0.184398	-2.71379	7.13823e-10
ENSMUSG00000048583	Igf2	0.402944	-2.71704	3.27381e-09
ENSMUSG00000058966	Fam57b	0.119517	-2.7195	5.48916e-10
ENSMUSG00000026797	Stxbp1	0.109273	-2.74375	6.90013e-10
ENSMUSG00000029121	Crmp1	0.758081	-2.74437	5.72554e-12
ENSMUSG00000055407	Map6	0.0990287	-2.76492	1.81791e-09
ENSMUSG00000024268	Celf4	0.198057	-2.77301	7.91773e-11
ENSMUSG00000000031	H19	0.481484	-2.77408	9.36451e-10
ENSMUSG00000021087	Rtn1	0.850281	-2.77865	4.03504e-12
ENSMUSG00000029765	Plxna4	0.136591	-2.79544	1.70059e-08
ENSMUSG00000052852	Reep1	0.140006	-2.80171	1.40292e-10
ENSMUSG00000058672	Tubb2a	0.501973	-2.88295	2.10695e-12
ENSMUSG00000021892	Sh3bp5	0.0956139	-2.9002	1.67127e-10
ENSMUSG00000010066	Cacna2d2	0.0478069	-2.91618	1.51379e-08
ENSMUSG00000097451	Rian	0.0751252	-2.924	5.9598e-10
ENSMUSG00000064373	Selenop	0.0546365	-2.93492	6.1975e-08
ENSMUSG00000038718	Pbx3	0.0956139	-2.94265	1.28919e-09
ENSMUSG00000053024	Cntn2	0.194643	-2.94435	4.51428e-10
ENSMUSG00000031075	Ano1	0.0341478	-2.95157	1.17712e-06
ENSMUSG00000020607	Lratd1	0.0751252	-2.95825	3.22e-09
ENSMUSG00000031028	Tub	0.0751252	-2.96528	6.85685e-10
ENSMUSG00000069227	Gprin1	0.0921991	-3.01126	3.00948e-11
ENSMUSG00000031841	Cdh13	0.0478069	-3.06216	1.23723e-08
ENSMUSG00000048385	Scrt1	0.0682956	-3.07532	4.49495e-10
ENSMUSG00000027581	Stmn3	0.601002	-3.07699	4.00381e-14
ENSMUSG00000061911	Myt1l	0.102443	-3.08553	1.11605e-11
ENSMUSG00000042453	Reln	0.174154	-3.11538	1.63016e-11
ENSMUSG00000048895	Cdk5r1	0.317575	-3.12185	1.07413e-13
ENSMUSG00000034818	Celf5	0.143421	-3.12775	1.04885e-12
ENSMUSG00000045991	Onecut2	0.0273183	-3.13028	3.97798e-06
ENSMUSG00000021268	Meg3	0.512217	-3.14908	4.70409e-14
ENSMUSG00000022577	Ly6h	0.16391	-3.15044	1.14164e-12
ENSMUSG00000090125	Pou3f1	0.0409774	-3.15129	1.53331e-08
ENSMUSG00000040856	Dlk1	0.0853695	-3.19323	4.27082e-10
ENSMUSG00000044647	Csrnp3	0.0580513	-3.21265	5.92006e-11
ENSMUSG00000024261	Syt4	0.07854	-3.24145	7.82755e-11
ENSMUSG00000026043	Col3a1	0.283427	-3.25204	1.42341e-11
ENSMUSG00000030683	Sez6l2	0.0648808	-3.27243	7.2491e-12
ENSMUSG00000047261	Gap43	0.266353	-3.27846	2.4373e-14
ENSMUSG00000022661	Cd200	0.0443922	-3.3305	5.55366e-11
ENSMUSG00000037625	Cldn11	0.0273183	-3.35222	8.64158e-08
ENSMUSG00000022883	Robo1	0.0751252	-3.40364	1.3079e-12
ENSMUSG00000069601	Ank3	0.112688	-3.4209	2.83702e-14
ENSMUSG00000036699	Zcchc12	0.0341478	-3.4605	3.13684e-10
ENSMUSG00000029661	Col1a2	0.259523	-3.46466	7.69073e-11
ENSMUSG00000020902	Ntn1	0.0546365	-3.516	1.92275e-11
ENSMUSG00000021701	Plk2	0.0648808	-3.58231	1.84551e-13
ENSMUSG00000016346	Kcnq2	0.0648808	-3.59384	8.66146e-14
ENSMUSG00000038872	Zfhx3	0.109273	-3.6342	6.73894e-14
ENSMUSG00000030854	Ptpn5	0.0546365	-3.66137	1.94272e-13
ENSMUSG00000036446	Lum	0.0614661	-3.68651	2.94686e-11
ENSMUSG00000041986	Elmod1	0.0409774	-3.69717	1.6824e-12
ENSMUSG00000034037	Fgd5	0.0170739	-3.73431	2.59418e-08
ENSMUSG00000030077	Chl1	0.0478069	-3.80755	1.8534e-13
ENSMUSG00000070880	Gad1	0.0273183	-3.88315	4.70649e-11
ENSMUSG00000070802	Pnmal2	0.0614661	-3.94868	1.11456e-15
ENSMUSG00000022054	Nefm	0.0273183	-3.96435	1.71918e-12
ENSMUSG00000001506	Col1a1	0.153665	-3.98064	2.90429e-12
ENSMUSG00000030223	Ptpro	0.0409774	-4.00678	1.31873e-14
ENSMUSG00000029755	Dlx5	0.0409774	-4.03071	1.67058e-13
ENSMUSG00000038805	Six3	0.030733	-4.03628	1.41239e-12
ENSMUSG00000023391	Dlx2	0.0580513	-4.07152	1.56913e-14
ENSMUSG00000006586	Runx1t1	0.0478069	-4.07717	4.92176e-15
ENSMUSG00000036913	Trim67	0.0443922	-4.10318	1.92123e-15
ENSMUSG00000036766	Dner	0.0921991	-4.11777	1.21888e-17
ENSMUSG00000024529	Lox	0.0170739	-4.13188	1.78656e-08
ENSMUSG00000027500	Stmn2	0.433677	-4.14255	4.24011e-21
ENSMUSG00000057098	Ebf1	0.0409774	-4.14473	1.84181e-12
ENSMUSG00000026787	Gad2	0.0614661	-4.14893	2.37627e-15
ENSMUSG00000034336	Ina	0.136591	-4.14908	4.95677e-19
ENSMUSG00000019929	Dcn	0.030733	-4.14998	1.09137e-11
ENSMUSG00000093460	Six3os1	0.0170739	-4.29486	2.78712e-12
ENSMUSG00000035864	Syt1	0.0273183	-4.32871	4.92176e-15
ENSMUSG00000051243	Islr2	0.126347	-4.3565	4.24011e-21
ENSMUSG00000029754	Dlx6	0.0136591	-4.47644	3.18772e-12
ENSMUSG00000041911	Dlx1	0.0478069	-4.49296	3.44036e-17
ENSMUSG00000042751	Nmnat2	0.0273183	-4.53368	4.44311e-17
ENSMUSG00000066392	Nrxn3	0.0239035	-4.55334	1.89385e-14
ENSMUSG00000018411	Mapt	0.0990287	-4.57033	4.51816e-21
ENSMUSG00000004366	Sst	0.0375626	-4.75157	1.56913e-14
ENSMUSG00000039081	Zfp503	0.0102443	-4.85173	2.78038e-12
ENSMUSG00000031073	Fgf15	0.0239035	-4.85935	1.79346e-14
ENSMUSG00000037771	Slc32a1	0.0102443	-4.97106	2.30714e-14
ENSMUSG00000029219	Slc10a4	0.00341478	-5.00286	6.94209e-10
ENSMUSG00000045731	Pnoc	0.00341478	-5.07194	2.29063e-10
ENSMUSG00000086496	Gm14204	0.0136591	-5.08759	1.02012e-15
ENSMUSG00000090063	Dlx6os1	0.0170739	-5.25471	3.44036e-17
ENSMUSG00000042258	Isl1	0.0136591	-5.38046	2.66764e-17
ENSMUSG00000026247	Ecel1	0.00682956	-5.39411	1.31338e-13
ENSMUSG00000022055	Nefl	0.00682956	-5.67469	1.21891e-15
ENSMUSG00000061762	Tac1	0.00341478	-6.17671	1.576e-11
ENSMUSG00000043388	Tmem130	0	-6.87339	4.06591e-17

## Sheet: 6 LGE VZ
FeatureID	FeatureName	Ventral VZ Average	Ventral VZ Log2 Fold Change	Ventral VZ P-Value
ENSMUSG00000020052	Ascl1	3.03695	3.03374	1.7815e-23
ENSMUSG00000031075	Ano1	1.15099	3.02768	5.79449e-18
ENSMUSG00000031760	Mt3	7.35894	2.93253	4.81187e-23
ENSMUSG00000068748	Ptprz1	3.0878	2.79833	1.07947e-20
ENSMUSG00000028583	Pdpn	1.30353	2.78137	3.43209e-17
ENSMUSG00000047935	Sox1ot	1.45607	2.77298	1.21969e-17
ENSMUSG00000048001	Hes5	2.81045	2.62977	3.91988e-18
ENSMUSG00000027452	Acss1	1.15099	2.53067	1.18405e-14
ENSMUSG00000036904	Fzd8	1.59474	2.31887	1.74632e-12
ENSMUSG00000028194	Ddah1	3.72107	2.27841	1.26603e-13
ENSMUSG00000002274	Metrn	1.93218	2.27157	1.42356e-12
ENSMUSG00000026923	Notch1	3.8089	2.24799	2.71156e-13
ENSMUSG00000020902	Ntn1	1.89983	2.21475	2.46616e-11
ENSMUSG00000019874	Fabp7	11.4313	2.1463	7.57167e-12
ENSMUSG00000019803	Nr2e1	1.11863	2.13355	3.36946e-10
ENSMUSG00000022708	Zbtb20	1.60399	2.12142	5.94091e-11
ENSMUSG00000022272	Myo10	1.47918	2.11852	5.20019e-11
ENSMUSG00000105265	Sox2ot	1.05854	2.09671	3.35468e-09
ENSMUSG00000096014	Sox1	2.41292	2.06948	5.20019e-11
ENSMUSG00000024827	Gldc	1.0493	2.032	2.65172e-09
ENSMUSG00000046402	Rbp1	6.1155	1.98004	3.62308e-10
ENSMUSG00000024247	Pkdcc	1.45607	1.90625	7.7055e-09
ENSMUSG00000056758	Hmga2	1.12326	1.89426	3.14037e-08
ENSMUSG00000027018	Hat1	1.75191	1.88551	7.50498e-09
ENSMUSG00000051855	Mest	9.95675	1.8853	1.59512e-09
ENSMUSG00000005360	Slc1a3	1.30815	1.88507	5.53769e-08
ENSMUSG00000074637	Sox2	3.34203	1.87299	2.95209e-09
ENSMUSG00000023391	Dlx2	2.50999	1.86754	6.13049e-08
ENSMUSG00000001228	Uhrf1	3.20798	1.85705	6.53208e-09
ENSMUSG00000022678	Nde1	1.45145	1.85382	2.88261e-08
ENSMUSG00000070348	Ccnd1	4.4884	1.84287	7.38646e-09
ENSMUSG00000020423	Btg2	1.23882	1.83489	8.05638e-08
ENSMUSG00000040659	Efhd2	1.34513	1.83088	4.20631e-08
ENSMUSG00000022033	Pbk	2.00152	1.8133	4.55057e-08
ENSMUSG00000062078	Qk	4.74725	1.7893	1.44402e-08
ENSMUSG00000021990	Spata13	1.29891	1.77194	1.84146e-07
ENSMUSG00000026605	Cenpf	1.65021	1.76859	1.15822e-07
ENSMUSG00000040936	Ulk4	1.359	1.76328	3.20218e-06
ENSMUSG00000020649	Rrm2	2.89365	1.73572	1.07861e-07
ENSMUSG00000013698	Pea15a	5.78268	1.72633	5.53769e-08
ENSMUSG00000024640	Psat1	2.33434	1.72529	1.37139e-07
ENSMUSG00000028517	Plpp3	1.56239	1.69672	5.5944e-07
ENSMUSG00000002870	Mcm2	2.21878	1.69597	2.02506e-07
ENSMUSG00000021318	Gli3	1.36362	1.68252	1.10371e-06
ENSMUSG00000012443	Kif11	1.16948	1.66048	1.73044e-06
ENSMUSG00000001864	Aif1l	1.19721	1.65908	1.55954e-06
ENSMUSG00000026749	Nek6	1.21108	1.6435	2.39912e-06
ENSMUSG00000022360	Atad2	1.06779	1.64285	2.39451e-06
ENSMUSG00000027331	Knstrn	1.4422	1.64078	1.73044e-06
ENSMUSG00000021377	Dek	4.8397	1.64013	3.81329e-07
ENSMUSG00000031665	Sall1	1.359	1.62821	3.97291e-06
ENSMUSG00000073422	H2-Ke6	1.00307	1.62441	2.8526e-06
ENSMUSG00000020914	Top2a	4.37746	1.62291	6.4578e-07
ENSMUSG00000031004	Mki67	4.20181	1.60443	9.27903e-07
ENSMUSG00000048327	Ckap2l	2.22802	1.59547	2.56876e-06
ENSMUSG00000030934	Oat	1.31278	1.58971	3.7945e-06
ENSMUSG00000001517	Foxm1	1.00769	1.58876	7.89071e-06
ENSMUSG00000054717	Hmgb2	11.8104	1.58778	8.08889e-07
ENSMUSG00000038267	Slc22a23	1.10014	1.57711	6.26212e-06
ENSMUSG00000028560	Usp1	1.52541	1.5746	3.39284e-06
ENSMUSG00000005233	Spc25	1.48381	1.56729	6.05591e-06
ENSMUSG00000055612	Cdca7	1.79813	1.56003	5.64313e-06
ENSMUSG00000026385	Dbi	9.45753	1.55826	1.96748e-06
ENSMUSG00000020808	Pimreg	1.25731	1.55618	1.04477e-05
ENSMUSG00000041431	Ccnb1	2.16331	1.55303	2.8526e-06
ENSMUSG00000095139	Pou3f2	1.50692	1.54906	7.48372e-06
ENSMUSG00000053398	Phgdh	2.29273	1.53753	3.6587e-06
ENSMUSG00000030867	Plk1	1.07241	1.53598	1.41908e-05
ENSMUSG00000045328	Cenpe	1.00769	1.52879	2.07284e-05
ENSMUSG00000026355	Mcm6	2.27424	1.52691	6.7958e-06
ENSMUSG00000027715	Ccna2	2.16331	1.52431	5.40091e-06
ENSMUSG00000041859	Mcm3	1.59937	1.52267	9.59991e-06
ENSMUSG00000000567	Sox9	1.93218	1.5138	8.56618e-06
ENSMUSG00000044461	Shisa2	1.31278	1.50913	2.10025e-05
ENSMUSG00000023015	Racgap1	2.35745	1.49856	6.53862e-06
ENSMUSG00000022673	Mcm4	1.10939	1.49853	2.30265e-05
ENSMUSG00000032397	Tipin	1.40522	1.4874	2.07284e-05
ENSMUSG00000004880	Lbr	1.59937	1.47332	1.37574e-05
ENSMUSG00000005410	Mcm5	1.5855	1.47082	1.96876e-05
ENSMUSG00000037815	Ctnna1	1.64559	1.46797	1.62582e-05
ENSMUSG00000019942	Cdk1	2.00152	1.46703	1.95731e-05
ENSMUSG00000027342	Pcna	4.2619	1.4638	1.22615e-05
ENSMUSG00000062248	Cks2	2.40367	1.45252	1.56061e-05
ENSMUSG00000027469	Tpx2	1.89058	1.45002	2.22972e-05
ENSMUSG00000038943	Prc1	1.10477	1.44119	5.93973e-05
ENSMUSG00000001270	Ckb	18.8319	1.43633	8.3326e-06
ENSMUSG00000020176	Grb10	5.02922	1.4329	1.60357e-05
ENSMUSG00000027306	Nusap1	1.0493	1.42272	0.000103488
ENSMUSG00000030428	Ttyh1	2.0801	1.41522	4.18426e-05
ENSMUSG00000016319	Slc25a5	7.08159	1.4115	1.96876e-05
ENSMUSG00000037313	Tacc3	1.29891	1.40578	6.20578e-05
ENSMUSG00000034349	Smc4	1.98765	1.39369	4.26655e-05
ENSMUSG00000034317	Trim59	1.17872	1.39221	8.17116e-05
ENSMUSG00000064326	Siva1	2.22802	1.38604	4.15647e-05
ENSMUSG00000021453	Gadd45g	1.37749	1.38367	9.0557e-05
ENSMUSG00000042606	Hirip3	1.19259	1.38185	0.000120834
ENSMUSG00000040084	Bub1b	1.04005	1.37479	0.000141097
ENSMUSG00000028873	Cdca8	1.91832	1.37446	7.08214e-05
ENSMUSG00000006398	Cdc20	1.90907	1.37196	7.136e-05
ENSMUSG00000023505	Cdca3	1.82587	1.36236	7.88249e-05
ENSMUSG00000069769	Msi2	2.0385	1.35382	6.15254e-05
ENSMUSG00000029177	Cenpa	2.07086	1.3479	0.000100656
ENSMUSG00000003038	Hmgn2	8.58389	1.33938	6.01174e-05
ENSMUSG00000017716	Birc5	1.63172	1.33777	0.000126853
ENSMUSG00000040204	Pclaf	2.14019	1.33008	0.000154588
ENSMUSG00000028312	Smc2	1.41447	1.32399	0.00017094
ENSMUSG00000041911	Dlx1	2.11246	1.3142	0.000347236
ENSMUSG00000098318	Lockd	1.20184	1.31098	0.000331721
ENSMUSG00000030796	Tead2	3.03695	1.30859	0.000116238
ENSMUSG00000021127	Zfp36l1	1.95067	1.30494	0.000171663
ENSMUSG00000037894	H2afz	22.4975	1.28435	0.000126198
ENSMUSG00000062175	Tgif2	1.02618	1.27396	0.000580456
ENSMUSG00000060424	Pantr1	4.49302	1.26203	0.000263044
ENSMUSG00000030978	Rrm1	2.18642	1.2502	0.000337791
ENSMUSG00000008305	Tle1	1.6687	1.24798	0.00043685
ENSMUSG00000029247	Paics	3.07393	1.24636	0.000255852
ENSMUSG00000056394	Lig1	1.2758	1.23653	0.000720003
ENSMUSG00000024660	Incenp	1.5439	1.22296	0.000656761
ENSMUSG00000025134	Alyref	4.06313	1.22191	0.000313224
ENSMUSG00000026728	Vim	10.4098	1.21911	0.000408214
ENSMUSG00000045179	Sox3	1.18335	1.21759	0.00160086
ENSMUSG00000019961	Tmpo	5.31582	1.21143	0.000477862
ENSMUSG00000038252	Ncapd2	1.359	1.21084	0.000808836
ENSMUSG00000004642	Slbp	1.25268	1.21026	0.00103695
ENSMUSG00000028884	Rpa2	1.00769	1.20592	0.00131831
ENSMUSG00000031207	Msn	1.04005	1.2051	0.00130325
ENSMUSG00000022698	Naa50	1.60399	1.18641	0.000949675
ENSMUSG00000048388	Fam171b	1.00307	1.18065	0.00135191
ENSMUSG00000038482	Tfdp1	1.48843	1.16043	0.0014398
ENSMUSG00000029730	Mcm7	3.03233	1.16031	0.000933889
ENSMUSG00000041126	H2afv	8.92595	1.14693	0.000981676
ENSMUSG00000000751	Rpa1	1.11401	1.14542	0.0023797
ENSMUSG00000043091	Tuba1c	1.1741	1.11715	0.00340579
ENSMUSG00000020167	Tcf3	3.42986	1.11712	0.00145922
ENSMUSG00000028693	Nasp	4.28963	1.11449	0.00185564
ENSMUSG00000021796	Bmpr1a	1.34513	1.11052	0.00305345
ENSMUSG00000005732	Ranbp1	5.88438	1.10966	0.00176918
ENSMUSG00000027671	Actl6a	1.07241	1.10385	0.00329335
ENSMUSG00000076437	Selenoh	4.01229	1.10027	0.0016318
ENSMUSG00000075254	Heg1	0.873643	1.09811	0.00556385
ENSMUSG00000028691	Prdx1	4.73339	1.08972	0.00244314
ENSMUSG00000027203	Dut	2.88441	1.08282	0.00253179
ENSMUSG00000023004	Tuba1b	17.9767	1.07389	0.00230659
ENSMUSG00000022246	Rai14	1.04005	1.06974	0.00645427
ENSMUSG00000041235	Chd7	1.28504	1.06741	0.00523977
ENSMUSG00000091625	Lsm5	2.38518	1.0665	0.00295668
ENSMUSG00000001403	Ube2c	3.07855	1.05279	0.00371687
ENSMUSG00000027864	Ptgfrn	0.739592	1.05239	0.0109057
ENSMUSG00000026701	Prdx6	1.47918	1.0479	0.00478052
ENSMUSG00000049932	H2afx	2.60244	1.04581	0.00400311
ENSMUSG00000024590	Lmnb1	2.58395	1.03294	0.00420902
ENSMUSG00000031342	Gpm6b	3.17562	1.02082	0.00451583
ENSMUSG00000028044	Cks1b	1.22033	1.01202	0.00923658
ENSMUSG00000058267	Mrps14	1.05854	1.00983	0.0089438
ENSMUSG00000031565	Fgfr1	1.22957	0.99331	0.00946544
ENSMUSG00000031073	Fgf15	1.21108	0.986235	0.0359335
ENSMUSG00000029911	Ssbp1	1.16023	0.982147	0.0103107
ENSMUSG00000054091	1810037I17Rik	1.41909	0.980241	0.0106899
ENSMUSG00000057411	Fam173a	1.00307	0.980147	0.013583
ENSMUSG00000031683	Lsm6	2.26038	0.978317	0.00778451
ENSMUSG00000029430	Ran	11.3574	0.977724	0.00750631
ENSMUSG00000042079	Hnrnpf	4.2203	0.972944	0.00954915
ENSMUSG00000051989	Smim11	1.02156	0.972882	0.0147048
ENSMUSG00000037070	Rbmxl1	1.84898	0.972681	0.00954915
ENSMUSG00000030662	Ipo5	2.79196	0.971483	0.00787748
ENSMUSG00000031548	Sfrp1	2.41754	0.965373	0.0112813
ENSMUSG00000007041	Clic1	1.0493	0.964813	0.0148494
ENSMUSG00000006498	Ptbp1	2.36207	0.958779	0.00976482
ENSMUSG00000049295	Zfp219	1.53465	0.95668	0.0128021
ENSMUSG00000045515	Pou3f3	3.7673	0.955928	0.00932966
ENSMUSG00000002718	Cse1l	1.16023	0.955827	0.0137618
ENSMUSG00000007050	Lsm2	1.15561	0.954214	0.0147955
ENSMUSG00000020492	Ska2	1.59937	0.943133	0.0140103
ENSMUSG00000068523	Gng5	3.63324	0.933708	0.0111499
ENSMUSG00000001440	Kpnb1	3.33279	0.929336	0.0114771
ENSMUSG00000067071	Hes6	1.82587	0.928631	0.014812
ENSMUSG00000004099	Dnmt1	2.21415	0.927217	0.0145575
ENSMUSG00000031353	Rbbp7	1.77502	0.924449	0.0153442
ENSMUSG00000028333	Anp32b	2.83356	0.922838	0.0132392
ENSMUSG00000030057	Cnbp	4.45142	0.920204	0.0156748
ENSMUSG00000066456	Hmgn3	1.11863	0.918539	0.0225502
ENSMUSG00000029705	Cux1	1.93681	0.91736	0.0150155
ENSMUSG00000004891	Nes	3.5408	0.911364	0.0136417
ENSMUSG00000021811	Dnajc9	1.74266	0.911225	0.0193428
ENSMUSG00000015165	Hnrnpl	5.3944	0.909863	0.017234
ENSMUSG00000003534	Ddr1	1.42834	0.905278	0.02175
ENSMUSG00000031403	Dkc1	0.929112	0.904468	0.0285775
ENSMUSG00000023150	Ivns1abp	8.89821	0.890625	0.0210465
ENSMUSG00000040151	Hs2st1	1.34976	0.883298	0.025461
ENSMUSG00000055302	Mrfap1	4.45604	0.875197	0.024026
ENSMUSG00000028654	Mycl	1.05854	0.872899	0.0326593
ENSMUSG00000066551	Hmgb1	9.21254	0.872781	0.0231704
ENSMUSG00000040549	Ckap5	1.81662	0.871617	0.0246546
ENSMUSG00000059878	Zfp422	1.78889	0.870332	0.0264012
ENSMUSG00000021218	Gdi2	5.26035	0.866721	0.0255784
ENSMUSG00000029202	Pds5a	1.19259	0.861725	0.032274
ENSMUSG00000024026	Glo1	1.32664	0.857344	0.0324226
ENSMUSG00000022314	Rad21	2.63017	0.856329	0.025816
ENSMUSG00000015749	Anp32e	3.67947	0.851206	0.026085
ENSMUSG00000040331	Nsmce4a	1.48843	0.845673	0.0355868
ENSMUSG00000037242	Clic4	1.45607	0.839084	0.0364931
ENSMUSG00000036752	Tubb4b	3.49919	0.838576	0.0284739
ENSMUSG00000031715	Smarca5	1.84898	0.827502	0.0380988
ENSMUSG00000024844	Banf1	2.4915	0.826709	0.0335793
ENSMUSG00000031217	Efnb1	1.91832	0.826269	0.0383436
ENSMUSG00000040945	Rcc2	4.09087	0.822126	0.0322377
ENSMUSG00000036781	Rps27l	3.10166	0.814087	0.0368207
ENSMUSG00000028676	Srsf10	2.09859	0.813082	0.0408666
ENSMUSG00000032050	Rdx	1.93681	0.811476	0.0409537
ENSMUSG00000042462	Dctpp1	1.49305	0.808085	0.0468651
ENSMUSG00000067194	Eif1ax	2.72262	0.803867	0.0408666
ENSMUSG00000024583	Txnl1	1.812	0.790558	0.0495077
ENSMUSG00000073676	Hspe1	3.26807	0.788906	0.0447918
ENSMUSG00000030654	Arl6ip1	3.46684	0.785355	0.046233
ENSMUSG00000035202	Lars2	9.19867	-1.02282	0.044533
ENSMUSG00000070858	Gm1673	1.65021	-1.05971	0.0425451
ENSMUSG00000032549	Rab6b	0.550071	-1.09313	0.046233
ENSMUSG00000009894	Snap47	0.462245	-1.10459	0.0423544
ENSMUSG00000022199	Slc22a17	0.420643	-1.11319	0.0437071
ENSMUSG00000020230	Prmt2	0.402153	-1.11973	0.0432668
ENSMUSG00000062661	Ncs1	0.453	-1.12191	0.0405719
ENSMUSG00000048027	Rgmb	0.402153	-1.13273	0.0450943
ENSMUSG00000008489	Elavl2	0.522337	-1.14608	0.0379695
ENSMUSG00000020601	Trib2	0.406775	-1.15383	0.0327301
ENSMUSG00000063632	Sox11	9.18943	-1.15802	0.0150269
ENSMUSG00000051790	Nlgn2	0.346684	-1.17789	0.0318147
ENSMUSG00000028546	Elavl4	0.688745	-1.17925	0.0260495
ENSMUSG00000022456	2003-09-01	0.94298	-1.20227	0.0182846
ENSMUSG00000057738	Sptan1	0.762704	-1.20272	0.0182966
ENSMUSG00000036046	5031439G07Rik	0.397531	-1.20363	0.0236042
ENSMUSG00000020483	Dynll2	1.69182	-1.20826	0.0159075
ENSMUSG00000026426	Arl8a	0.71648	-1.21617	0.0182441
ENSMUSG00000024921	Smarca2	0.360551	-1.21734	0.0252624
ENSMUSG00000029922	Mkrn1	0.545449	-1.22095	0.0190282
ENSMUSG00000000605	Clcn4	0.351306	-1.22293	0.0259456
ENSMUSG00000021614	Vcan	0.753459	-1.22441	0.0211194
ENSMUSG00000018042	Cyb5r3	0.513092	-1.24399	0.0176947
ENSMUSG00000022892	App	0.6795	-1.24613	0.0141125
ENSMUSG00000063659	Zbtb18	0.993826	-1.26416	0.019822
ENSMUSG00000102252	Snrpn	0.365173	-1.26653	0.0198162
ENSMUSG00000028347	Tmeff1	0.707235	-1.2765	0.0122985
ENSMUSG00000031239	Itm2a	0.272724	-1.27669	0.0287459
ENSMUSG00000006575	Rundc3a	0.48998	-1.27724	0.0144578
ENSMUSG00000021268	Meg3	1.74729	-1.27855	0.0134409
ENSMUSG00000017631	Abr	0.577806	-1.28217	0.0136712
ENSMUSG00000018451	6330403K07Rik	1.16948	-1.28783	0.00984594
ENSMUSG00000022353	Mtss1	0.300459	-1.29266	0.0180685
ENSMUSG00000030584	Dpf1	0.314327	-1.30583	0.0156714
ENSMUSG00000042035	Igsf3	0.240367	-1.31803	0.0192369
ENSMUSG00000021687	Scamp1	0.305082	-1.3187	0.0130281
ENSMUSG00000071658	Gng3	0.587051	-1.3193	0.0109986
ENSMUSG00000015094	Npdc1	0.591673	-1.32693	0.00878678
ENSMUSG00000054364	Rhob	0.406775	-1.33074	0.0103396
ENSMUSG00000027967	Neurog2	0.323571	-1.33101	0.035834
ENSMUSG00000022564	Grina	0.337439	-1.33479	0.0117371
ENSMUSG00000000031	H19	1.22495	-1.33669	0.022385
ENSMUSG00000031028	Tub	0.221878	-1.33786	0.0213189
ENSMUSG00000030161	Gabarapl1	0.305082	-1.33988	0.0110795
ENSMUSG00000022865	Cxadr	0.605541	-1.34359	0.0077718
ENSMUSG00000067786	Nnat	14.8982	-1.34499	0.00449226
ENSMUSG00000008575	Nfib	2.0385	-1.35003	0.00811739
ENSMUSG00000024277	Mapre2	0.346684	-1.35161	0.0107305
ENSMUSG00000096847	Tmem151b	0.268102	-1.35865	0.0112113
ENSMUSG00000069917	Hba-a2	3.38363	-1.36191	0.0480677
ENSMUSG00000042978	Sbk1	1.59012	-1.36242	0.00496123
ENSMUSG00000015291	Gdi1	1.22495	-1.36819	0.00514608
ENSMUSG00000026787	Gad2	0.406775	-1.36848	0.0200189
ENSMUSG00000001911	Nfix	0.235745	-1.37093	0.0187792
ENSMUSG00000036699	Zcchc12	0.143296	-1.37622	0.0301814
ENSMUSG00000061689	Dlgap4	0.721102	-1.3771	0.0055574
ENSMUSG00000014837	4931428F04Rik	0.309704	-1.37723	0.00876704
ENSMUSG00000042873	Lhfpl4	0.291214	-1.38798	0.00992711
ENSMUSG00000041378	Cldn5	0.194143	-1.39211	0.0285754
ENSMUSG00000020894	Vamp2	0.517714	-1.39255	0.0056763
ENSMUSG00000024462	Gabbr1	0.476112	-1.3933	0.00652838
ENSMUSG00000005873	Reep5	0.374418	-1.39619	0.00699316
ENSMUSG00000090125	Pou3f1	0.134051	-1.40793	0.0362063
ENSMUSG00000022883	Robo1	0.286592	-1.40857	0.0109241
ENSMUSG00000045763	Basp1	2.99997	-1.41182	0.0031794
ENSMUSG00000033209	Ttc28	0.235745	-1.41789	0.00948109
ENSMUSG00000106847	Peg13	0.268102	-1.42657	0.0074236
ENSMUSG00000025743	Sdc3	0.425265	-1.42845	0.00531932
ENSMUSG00000038872	Zfhx3	0.476112	-1.43448	0.0114359
ENSMUSG00000029168	Dpysl5	1.07241	-1.43911	0.00319052
ENSMUSG00000041708	Mpped1	0.559316	-1.44119	0.00777476
ENSMUSG00000031517	Gpm6a	1.19721	-1.44309	0.00378438
ENSMUSG00000047139	Cd24a	2.89828	-1.44459	0.00266994
ENSMUSG00000055609	Hba-x	0.929112	-1.44658	0.0364211
ENSMUSG00000027602	Map1lc3a	0.388286	-1.45869	0.00398487
ENSMUSG00000069919	Hba-a1	4.3451	-1.46663	0.0171927
ENSMUSG00000042105	Inpp5f	0.47149	-1.46921	0.00397282
ENSMUSG00000043004	Gng2	1.18335	-1.47314	0.00235033
ENSMUSG00000033585	Ndn	2.0801	-1.48051	0.00259016
ENSMUSG00000052727	Map1b	3.86899	-1.48111	0.00190021
ENSMUSG00000022044	Stmn4	0.485357	-1.48541	0.00383736
ENSMUSG00000078851	Hist3h2a	0.295837	-1.48706	0.00434247
ENSMUSG00000048644	Ctxn1	0.332816	-1.49625	0.00335466
ENSMUSG00000002006	Pdzd4	0.268102	-1.49787	0.004369
ENSMUSG00000045994	B3gat1	0.258857	-1.50085	0.004847
ENSMUSG00000042744	Hectd4	0.295837	-1.50747	0.00345858
ENSMUSG00000029005	Draxin	0.268102	-1.51171	0.00438847
ENSMUSG00000003410	Elavl3	0.94298	-1.51418	0.0018776
ENSMUSG00000018474	Chd3	0.975337	-1.52394	0.00155836
ENSMUSG00000030123	Plxnd1	0.217255	-1.53337	0.00898275
ENSMUSG00000072235	Tuba1a	20.103	-1.54607	0.000597697
ENSMUSG00000031428	Zcchc18	0.212633	-1.54696	0.00385396
ENSMUSG00000067925	Rtl8a	0.212633	-1.54826	0.00365534
ENSMUSG00000069171	Nr2f1	0.300459	-1.55606	0.00540407
ENSMUSG00000032186	Tmod2	0.221878	-1.56887	0.00286744
ENSMUSG00000033726	Emx1	0.157163	-1.57059	0.00765077
ENSMUSG00000027797	Dclk1	0.577806	-1.58547	0.00145385
ENSMUSG00000039542	Ncam1	0.836663	-1.58692	0.00112255
ENSMUSG00000064373	Selenop	0.134051	-1.59074	0.0150155
ENSMUSG00000027799	Nbea	0.388286	-1.62436	0.00130182
ENSMUSG00000029223	Uchl1	2.00614	-1.62551	0.00058286
ENSMUSG00000033768	Nrxn2	0.26348	-1.63174	0.00163989
ENSMUSG00000035835	Plppr3	0.305082	-1.63206	0.00149212
ENSMUSG00000051243	Islr2	0.785816	-1.64354	0.000872406
ENSMUSG00000068735	Trp53i11	0.443755	-1.64609	0.000824416
ENSMUSG00000029219	Slc10a4	0.0600918	-1.64823	0.0354146
ENSMUSG00000035847	Ids	0.231122	-1.66131	0.0014742
ENSMUSG00000024426	Atat1	0.508469	-1.6637	0.000669654
ENSMUSG00000021936	Mapk8	0.300459	-1.66488	0.00102279
ENSMUSG00000037989	Wnk2	0.254235	-1.6654	0.00110054
ENSMUSG00000033152	Podxl2	0.550071	-1.66947	0.000630056
ENSMUSG00000066392	Nrxn3	0.180276	-1.6885	0.00545947
ENSMUSG00000069833	Ahnak	0.120184	-1.70678	0.0104019
ENSMUSG00000002900	Lamb1	0.120184	-1.71686	0.00418172
ENSMUSG00000031626	Sorbs2	0.291214	-1.72284	0.000960682
ENSMUSG00000031375	Bgn	0.161786	-1.72986	0.00334828
ENSMUSG00000029291	Rufy3	0.563939	-1.73923	0.000350192
ENSMUSG00000055653	Gpc3	0.115561	-1.74085	0.00777277
ENSMUSG00000019998	Stx7	0.24499	-1.74176	0.000695137
ENSMUSG00000003934	Efnb3	0.342061	-1.75297	0.000893866
ENSMUSG00000025789	St8sia2	0.184898	-1.76846	0.000775606
ENSMUSG00000032446	Eomes	0.198765	-1.7724	0.00372021
ENSMUSG00000056895	Hist3h2ba	0.624031	-1.77258	0.000248847
ENSMUSG00000029245	Epha5	0.369796	-1.77784	0.000582301
ENSMUSG00000036333	Kidins220	0.647143	-1.78026	0.000225114
ENSMUSG00000004044	Cavin1	0.092449	-1.78635	0.0082361
ENSMUSG00000040270	Bach2	0.217255	-1.79662	0.000603186
ENSMUSG00000033565	Rbfox2	0.587051	-1.79929	0.000191948
ENSMUSG00000020723	Cacng4	0.374418	-1.82173	0.000281229
ENSMUSG00000075334	Rprm	0.240367	-1.82489	0.000610067
ENSMUSG00000027907	S100a11	0.147918	-1.8313	0.00248947
ENSMUSG00000094910	D430019H16Rik	0.355929	-1.83869	0.000229533
ENSMUSG00000029563	Foxp2	0.143296	-1.86042	0.00164273
ENSMUSG00000045991	Onecut2	0.0647143	-1.87468	0.02175
ENSMUSG00000060534	Dcc	0.453	-1.8786	0.000222406
ENSMUSG00000020607	Lratd1	0.152541	-1.87944	0.00134466
ENSMUSG00000025237	Parp6	0.351306	-1.88767	0.000156703
ENSMUSG00000000861	Bcl11a	0.466867	-1.89362	0.000120596
ENSMUSG00000033981	Gria2	0.305082	-1.90934	0.000152168
ENSMUSG00000025867	Cplx2	0.2265	-1.91937	0.000225509
ENSMUSG00000022211	Carmil3	0.184898	-1.93924	0.000284949
ENSMUSG00000070880	Gad1	0.106316	-1.94004	0.00235103
ENSMUSG00000009418	Nav1	0.309704	-1.94833	9.14312e-05
ENSMUSG00000026360	Rgs2	0.134051	-1.9566	0.000548751
ENSMUSG00000027546	Atp9a	0.249612	-1.9591	0.00010602
ENSMUSG00000038375	Trp53inp2	0.309704	-1.95984	8.78526e-05
ENSMUSG00000041959	S100a10	0.198765	-1.96014	0.00048891
ENSMUSG00000062591	Tubb4a	0.147918	-1.96465	0.000241511
ENSMUSG00000062380	Tubb3	2.88903	-1.97234	2.47803e-05
ENSMUSG00000079523	Tmsb10	6.27729	-1.97369	9.94727e-06
ENSMUSG00000089809	Rasgef1b	0.134051	-1.97486	0.000745483
ENSMUSG00000029510	Gpc2	0.388286	-1.98019	5.65479e-05
ENSMUSG00000035640	Cbarp	0.138673	-1.98826	0.000284949
ENSMUSG00000004415	Col26a1	0.092449	-1.99033	0.00111647
ENSMUSG00000020135	Apc2	0.277347	-2.00227	6.81333e-05
ENSMUSG00000026764	Kif5c	0.573184	-2.0146	2.7156e-05
ENSMUSG00000024598	Fbn2	0.143296	-2.04595	0.000641235
ENSMUSG00000020668	Kif3c	0.161786	-2.0464	8.21045e-05
ENSMUSG00000048385	Scrt1	0.134051	-2.04856	0.000326818
ENSMUSG00000020644	Id2	0.235745	-2.05165	0.000112667
ENSMUSG00000026833	Olfm1	0.379041	-2.0575	3.76521e-05
ENSMUSG00000004665	Cnn2	0.124806	-2.06072	0.000696508
ENSMUSG00000022054	Nefm	0.101694	-2.08605	0.000433482
ENSMUSG00000022658	Tagln3	0.388286	-2.09415	2.09181e-05
ENSMUSG00000030854	Ptpn5	0.157163	-2.09899	0.000116242
ENSMUSG00000069227	Gprin1	0.166408	-2.09976	5.69599e-05
ENSMUSG00000018012	Rac3	0.120184	-2.10554	0.000116133
ENSMUSG00000044647	Csrnp3	0.120184	-2.11471	0.000146078
ENSMUSG00000037771	Slc32a1	0.0878265	-2.11731	0.00053849
ENSMUSG00000029126	Nsg1	0.707235	-2.1196	9.1756e-06
ENSMUSG00000038065	Mturn	0.152541	-2.12406	6.58849e-05
ENSMUSG00000098557	Kctd12	0.106316	-2.13535	0.000375532
ENSMUSG00000068220	Lgals1	0.448378	-2.13697	0.000158286
ENSMUSG00000030000	Add2	0.231122	-2.14674	2.20558e-05
ENSMUSG00000027581	Stmn3	1.08165	-2.15894	5.9941e-06
ENSMUSG00000031827	Cotl1	0.281969	-2.15899	1.36634e-05
ENSMUSG00000067889	Sptbn2	0.221878	-2.15954	2.03683e-05
ENSMUSG00000058966	Fam57b	0.166408	-2.17959	2.58554e-05
ENSMUSG00000026469	Xpr1	0.462245	-2.19143	9.4255e-06
ENSMUSG00000058756	Thra	0.406775	-2.21381	6.58071e-06
ENSMUSG00000024500	Ppp2r2b	0.240367	-2.22321	1.88235e-05
ENSMUSG00000042834	Nrep	1.57163	-2.22961	2.15396e-06
ENSMUSG00000086496	Gm14204	0.110939	-2.23638	0.000188235
ENSMUSG00000048895	Cdk5r1	0.554694	-2.24992	4.46441e-06
ENSMUSG00000058672	Tubb2a	0.744214	-2.25	3.89104e-06
ENSMUSG00000058446	Znrf2	0.152541	-2.26167	3.41022e-05
ENSMUSG00000028399	Ptprd	0.134051	-2.30463	1.82201e-05
ENSMUSG00000048251	Bcl11b	0.494602	-2.31913	3.22787e-06
ENSMUSG00000029121	Crmp1	0.975337	-2.31989	1.21343e-06
ENSMUSG00000060257	Scrt2	0.166408	-2.3386	9.34592e-06
ENSMUSG00000035551	Igfbpl1	0.892133	-2.34544	9.8077e-07
ENSMUSG00000021087	Rtn1	1.10014	-2.34587	1.03072e-06
ENSMUSG00000026442	Nfasc	0.161786	-2.36953	5.98025e-06
ENSMUSG00000045731	Pnoc	0.0369796	-2.37622	0.0014283
ENSMUSG00000026797	Stxbp1	0.134051	-2.38535	7.00559e-06
ENSMUSG00000032291	Crabp1	0.0785816	-2.38573	0.000341423
ENSMUSG00000039278	Pcsk1n	0.0878265	-2.40681	2.47501e-05
ENSMUSG00000036766	Dner	0.291214	-2.40702	3.49131e-06
ENSMUSG00000017344	Vtn	0.0600918	-2.41973	0.000419053
ENSMUSG00000039081	Zfp503	0.0647143	-2.42131	0.00039079
ENSMUSG00000020032	Nuak1	0.110939	-2.44727	1.41047e-05
ENSMUSG00000006651	Aplp1	0.281969	-2.44862	8.98414e-07
ENSMUSG00000053192	Mllt11	0.476112	-2.45088	5.52076e-07
ENSMUSG00000024268	Celf4	0.235745	-2.46026	1.47146e-06
ENSMUSG00000024873	Cnih2	0.235745	-2.49109	8.89254e-07
ENSMUSG00000041073	Nacad	0.101694	-2.49789	3.23888e-05
ENSMUSG00000020589	Fam49a	0.147918	-2.53942	4.57431e-06
ENSMUSG00000024501	Dpysl3	0.827418	-2.55831	9.5984e-08
ENSMUSG00000031285	Dcx	0.734969	-2.56115	1.1168e-07
ENSMUSG00000041642	Kif21b	0.300459	-2.60307	2.46589e-07
ENSMUSG00000052516	Robo2	0.124806	-2.61742	1.98043e-06
ENSMUSG00000003352	Cacnb3	0.171031	-2.62167	3.20269e-07
ENSMUSG00000031841	Cdh13	0.0600918	-2.66439	3.3017e-05
ENSMUSG00000030223	Ptpro	0.101694	-2.67223	1.77578e-06
ENSMUSG00000070802	Pnmal2	0.143296	-2.68608	6.138e-07
ENSMUSG00000021892	Sh3bp5	0.101694	-2.74227	5.33362e-07
ENSMUSG00000047261	Gap43	0.369796	-2.74242	6.45158e-08
ENSMUSG00000034993	Vat1	0.152541	-2.75753	1.94618e-07
ENSMUSG00000048583	Igf2	0.374418	-2.76686	9.48996e-07
ENSMUSG00000069601	Ank3	0.166408	-2.79751	8.73888e-08
ENSMUSG00000052852	Reep1	0.134051	-2.79811	1.53198e-07
ENSMUSG00000001313	Rnd2	0.212633	-2.86029	2.48348e-07
ENSMUSG00000022636	Alcam	0.124806	-2.86218	3.15573e-07
ENSMUSG00000037138	Aff3	0.0739592	-2.87229	1.28938e-06
ENSMUSG00000027692	Tnik	0.0739592	-2.87658	4.91972e-07
ENSMUSG00000021701	Plk2	0.101694	-2.8782	2.50069e-07
ENSMUSG00000022382	Wnt7b	0.110939	-2.95476	2.47857e-07
ENSMUSG00000036913	Trim67	0.092449	-3.01155	1.0843e-07
ENSMUSG00000037625	Cldn11	0.0323571	-3.02557	5.14019e-05
ENSMUSG00000024529	Lox	0.0369796	-3.04039	0.000232471
ENSMUSG00000025969	Nrp2	0.092449	-3.04074	1.15994e-07
ENSMUSG00000026043	Col3a1	0.295837	-3.12864	9.17657e-08
ENSMUSG00000022577	Ly6h	0.157163	-3.14464	5.77612e-09
ENSMUSG00000022055	Nefl	0.0508469	-3.16049	2.02857e-06
ENSMUSG00000016346	Kcnq2	0.0785816	-3.24861	1.07151e-08
ENSMUSG00000034818	Celf5	0.124806	-3.25737	1.48518e-09
ENSMUSG00000022661	Cd200	0.041602	-3.32376	8.05638e-08
ENSMUSG00000023800	Tiam2	0.041602	-3.37794	2.4211e-07
ENSMUSG00000042751	Nmnat2	0.0600918	-3.39087	6.29002e-09
ENSMUSG00000061353	Cxcl12	0.0600918	-3.57209	2.16668e-08
ENSMUSG00000020297	Nsg2	0.485357	-3.5789	2.97454e-12
ENSMUSG00000027834	Serpini1	0.041602	-3.59419	1.31051e-08
ENSMUSG00000031840	Rab3a	0.101694	-3.60882	4.48846e-11
ENSMUSG00000027500	Stmn2	0.600918	-3.60948	1.37714e-12
ENSMUSG00000030683	Sez6l2	0.0462245	-3.6473	1.33681e-09
ENSMUSG00000019929	Dcn	0.041602	-3.65066	3.13644e-07
ENSMUSG00000006586	Runx1t1	0.0600918	-3.67839	1.48518e-09
ENSMUSG00000001506	Col1a1	0.166408	-3.79855	4.3341e-08
ENSMUSG00000034336	Ina	0.161786	-3.83912	2.11806e-12
ENSMUSG00000029661	Col1a2	0.18952	-3.85015	7.76313e-09
ENSMUSG00000036446	Lum	0.0508469	-3.85735	2.28544e-08
ENSMUSG00000061762	Tac1	0.0277347	-3.8613	2.35719e-05
ENSMUSG00000041986	Elmod1	0.0323571	-3.90575	1.96245e-09
ENSMUSG00000061911	Myt1l	0.0508469	-3.97354	2.88568e-11
ENSMUSG00000058153	Sez6l	0.0323571	-3.97684	3.62308e-10
ENSMUSG00000029765	Plxna4	0.0554694	-3.97782	1.90334e-09
ENSMUSG00000035864	Syt1	0.0323571	-4.00071	5.83751e-10
ENSMUSG00000042453	Reln	0.0878265	-4.01236	2.46616e-11
ENSMUSG00000043388	Tmem130	0.0184898	-4.04352	1.61012e-08
ENSMUSG00000026247	Ecel1	0.0184898	-4.15383	9.12596e-08
ENSMUSG00000057098	Ebf1	0.0369796	-4.1803	6.99648e-09
ENSMUSG00000018411	Mapt	0.120184	-4.22408	9.67893e-14
ENSMUSG00000037984	Neurod6	0.120184	-4.24478	1.07105e-12
ENSMUSG00000038255	Neurod2	0.106316	-4.2949	3.51299e-13
ENSMUSG00000024261	Syt4	0.0323571	-4.34475	9.15671e-11
ENSMUSG00000035033	Tbr1	0.129429	-4.37829	4.84712e-14
ENSMUSG00000030077	Chl1	0.0277347	-4.41734	3.99267e-11
ENSMUSG00000025128	Bhlhe22	0.0138673	-4.54996	1.96245e-09
ENSMUSG00000035456	Prdm8	0.0184898	-4.59124	9.46121e-10
ENSMUSG00000044288	Cnr1	0.0369796	-4.66339	3.51299e-13
ENSMUSG00000004366	Sst	0.0323571	-4.84033	1.78569e-10
ENSMUSG00000053024	Cntn2	0.0462245	-4.86988	2.13334e-13
