# Supplementary material for: Spatial transcriptomics map of the embryonic mouse brain – a tool to explore neurogenesis
Source: Biol Open. 2023 Oct 19;12(10):bio060151. doi: 10.1242/bio.060151 (PMC10602001; doi:10.1242/bio.060151)
Supplement: Table S2. [file TableS2.xlsx]

## Sheet: CX vs LGE 
Cortex vs LGE							LGE vs Cortex
FeatureID	FeatureName	Cortex Average	Cortex Log2 Fold Change	Cortex P-Value			FeatureID	FeatureName	GE Average	GE Log2 Fold Change	GE P-Value
ENSMUSG00000008575	Nfib	10.2123	2.97875	6.24507e-32			ENSMUSG00000061762	Tac1	1.16915	7.21353	4.70902e-33
ENSMUSG00000032446	Eomes	1.51892	2.91258	1.75792e-20			ENSMUSG00000020902	Ntn1	1.09393	5.65834	2.46862e-42
ENSMUSG00000022382	Wnt7b	1.73788	2.60594	2.09037e-19			ENSMUSG00000057098	Ebf1	1.6914	5.658	7.53879e-41
ENSMUSG00000037984	Neurod6	5.43064	2.55907	5.91626e-22			ENSMUSG00000023391	Dlx2	2.14918	4.92071	4.33297e-47
ENSMUSG00000027967	Neurog2	1.80693	2.4982	1.15334e-16			ENSMUSG00000029755	Dlx5	1.28951	4.59975	3.02914e-38
ENSMUSG00000075334	Rprm	1.56429	2.48721	1.34303e-19			ENSMUSG00000026787	Gad2	2.12554	4.58284	6.89836e-44
ENSMUSG00000017390	Aldoc	1.3473	2.38755	4.90251e-15			ENSMUSG00000041911	Dlx1	1.92781	4.3794	3.74953e-41
ENSMUSG00000041540	Sox5	1.41635	2.22688	1.89293e-14			ENSMUSG00000090063	Dlx6os1	1.4292	4.25486	8.95795e-36
ENSMUSG00000001313	Rnd2	3.23116	2.12892	6.85533e-15			ENSMUSG00000038718	Pbx3	1.39482	3.58507	2.77675e-30
ENSMUSG00000063659	Zbtb18	5.20971	2.0968	8.69058e-17			ENSMUSG00000038872	Zfhx3	1.17345	3.36083	3.35132e-23
ENSMUSG00000028565	Nfia	3.65528	2.0748	8.56237e-17			ENSMUSG00000046402	Rbp1	4.34564	3.01294	3.55943e-31
ENSMUSG00000023800	Tiam2	1.03168	2.00312	1.38848e-11			ENSMUSG00000020052	Ascl1	1.24008	2.80649	3.25145e-20
ENSMUSG00000043067	Dpy19l1	1.89569	1.98558	3.25911e-13			ENSMUSG00000035277	Arx	1.53451	1.93279	9.76517e-13
ENSMUSG00000020644	Id2	1.73986	1.90797	4.54696e-12			ENSMUSG00000031760	Mt3	3.1421	1.73425	3.78483e-10
ENSMUSG00000035033	Tbr1	4.7205	1.87298	5.51361e-12			ENSMUSG00000096014	Sox1	1.35183	1.71526	1.93549e-10
ENSMUSG00000056708	Ier5	1.89569	1.86762	8.16719e-13			ENSMUSG00000008393	Carhsp1	1.50443	1.70632	5.94256e-11
ENSMUSG00000052957	Gas1	1.10073	1.85354	2.86155e-09			ENSMUSG00000051855	Mest	3.73957	1.63173	3.21643e-10
ENSMUSG00000038255	Neurod2	4.04783	1.83026	9.18007e-12			ENSMUSG00000006586	Runx1t1	1.25942	1.50045	2.60473e-07
ENSMUSG00000038119	Cdon	1.3118	1.79653	9.92035e-10			ENSMUSG00000004366	Sst	1.06384	1.4194	7.41298e-05
ENSMUSG00000020589	Fam49a	1.51301	1.78207	4.37838e-10			ENSMUSG00000021268	Meg3	2.6263	1.25292	2.46111e-06
ENSMUSG00000024500	Ppp2r2b	1.91542	1.77349	2.48426e-11			ENSMUSG00000070348	Ccnd1	1.80316	1.23403	9.16634e-06
ENSMUSG00000053024	Cntn2	2.82086	1.67991	1.41002e-08			ENSMUSG00000027210	Meis2	4.13072	1.20442	1.50381e-06
ENSMUSG00000020032	Nuak1	1.06325	1.57836	6.0975e-08			ENSMUSG00000074637	Sox2	1.77952	1.17118	2.28002e-05
ENSMUSG00000097156	Gm3764	2.16594	1.56493	2.13707e-09			ENSMUSG00000068748	Ptprz1	1.30025	1.16202	0.000116715
ENSMUSG00000044288	Cnr1	1.38478	1.55918	1.11027e-07			ENSMUSG00000028266	Lmo4	1.34109	1.14903	3.95324e-05
ENSMUSG00000022211	Carmil3	1.09875	1.52497	7.58647e-08			ENSMUSG00000048027	Rgmb	1.25297	1.01862	0.000480458
ENSMUSG00000048078	Tenm4	1.02182	1.4953	1.0301e-07			ENSMUSG00000022044	Stmn4	1.46144	1.01529	0.000432065
ENSMUSG00000016028	Celsr1	1.03366	1.4865	9.33125e-07			ENSMUSG00000021614	Vcan	1.79027	1.00714	0.000889407
ENSMUSG00000000247	Lhx2	2.66305	1.37553	2.66514e-07			ENSMUSG00000031284	Pak3	1.15411	1.00012	0.000531995
ENSMUSG00000034993	Vat1	1.27432	1.36246	2.46111e-06			ENSMUSG00000020029	Nudt4	2.12124	0.976384	0.00106719
ENSMUSG00000041708	Mpped1	2.65713	1.34245	1.26463e-06			ENSMUSG00000028194	Ddah1	1.81606	0.929064	0.00311381
ENSMUSG00000025867	Cplx2	1.25854	1.29539	3.46155e-06			ENSMUSG00000039419	Cntnap2	1.8225	0.916396	0.00167942
ENSMUSG00000006476	Nsmf	1.09678	1.2702	5.90873e-06			ENSMUSG00000017144	Rnd3	1.79456	0.902995	0.00264645
ENSMUSG00000022108	Itm2b	2.15411	1.26331	1.93154e-06			ENSMUSG00000022883	Robo1	1.08319	0.865148	0.0101955
ENSMUSG00000031827	Cotl1	1.41437	1.25068	4.83297e-06			ENSMUSG00000095139	Pou3f2	1.07244	0.846024	0.0091694
ENSMUSG00000058446	Znrf2	1.17174	1.19851	5.38184e-05			ENSMUSG00000055612	Cdca7	1.1713	0.819566	0.016815
ENSMUSG00000053477	Tcf4	4.66921	1.18517	2.70019e-06			ENSMUSG00000024268	Celf4	1.35613	0.776142	0.0199234
ENSMUSG00000039621	Prex1	1.01788	1.12906	0.000489862			ENSMUSG00000027805	Pfn2	2.66928	0.732368	0.0165452
ENSMUSG00000000632	Sez6	2.71039	1.10951	5.38184e-05			ENSMUSG00000023456	Tpi1	1.60329	-0.665896	0.0466946
ENSMUSG00000029438	Bcl7a	3.27851	1.07233	5.15867e-05			ENSMUSG00000058756	Thra	1.25942	-0.727857	0.0299816
ENSMUSG00000038034	Igsf8	1.21514	1.04243	0.000528381			ENSMUSG00000050334	C130071C03Rik	0.947788	-0.728929	0.0230139
ENSMUSG00000008489	Elavl2	1.67082	0.971512	0.000840871			ENSMUSG00000026833	Olfm1	0.954236	-0.738921	0.0379642
ENSMUSG00000032536	Trak1	1.06127	0.967735	0.00107461			ENSMUSG00000060572	Mfap2	0.679141	-0.743173	0.0323893
ENSMUSG00000031626	Sorbs2	1.21514	0.897786	0.00527099			ENSMUSG00000049775	Tmsb4x	28.9666	-0.745587	0.00953997
ENSMUSG00000060534	Dcc	1.54259	0.795968	0.0166959			ENSMUSG00000041642	Kif21b	1.37762	-0.771744	0.016815
ENSMUSG00000026872	Zeb2	1.69449	0.788729	0.0121125			ENSMUSG00000026872	Zeb2	0.980026	-0.788729	0.0121125
ENSMUSG00000041642	Kif21b	2.35334	0.771744	0.016815			ENSMUSG00000060534	Dcc	0.887611	-0.795968	0.0166959
ENSMUSG00000049775	Tmsb4x	48.5602	0.745587	0.00953997			ENSMUSG00000031626	Sorbs2	0.651201	-0.897786	0.00527099
ENSMUSG00000060572	Mfap2	1.13821	0.743173	0.0323893			ENSMUSG00000032536	Trak1	0.541593	-0.967735	0.00107461
ENSMUSG00000026833	Olfm1	1.59388	0.738921	0.0379642			ENSMUSG00000008489	Elavl2	0.851075	-0.971512	0.000840871
ENSMUSG00000050334	C130071C03Rik	1.57218	0.728929	0.0230139			ENSMUSG00000038034	Igsf8	0.588875	-1.04243	0.000528381
ENSMUSG00000058756	Thra	2.08704	0.727857	0.0299816			ENSMUSG00000029438	Bcl7a	1.55816	-1.07233	5.15867e-05
ENSMUSG00000023456	Tpi1	2.54469	0.665896	0.0466946			ENSMUSG00000000632	Sez6	1.25512	-1.10951	5.38184e-05
ENSMUSG00000027805	Pfn2	1.60572	-0.732368	0.0165452			ENSMUSG00000039621	Prex1	0.464223	-1.12906	0.000489862
ENSMUSG00000024268	Celf4	0.791024	-0.776142	0.0199234			ENSMUSG00000053477	Tcf4	2.05247	-1.18517	2.70019e-06
ENSMUSG00000055612	Cdca7	0.662803	-0.819566	0.016815			ENSMUSG00000058446	Znrf2	0.509356	-1.19851	5.38184e-05
ENSMUSG00000095139	Pou3f2	0.595733	-0.846024	0.0091694			ENSMUSG00000031827	Cotl1	0.593174	-1.25068	4.83297e-06
ENSMUSG00000022883	Robo1	0.593761	-0.865148	0.0101955			ENSMUSG00000022108	Itm2b	0.896208	-1.26331	1.93154e-06
ENSMUSG00000017144	Rnd3	0.958697	-0.902995	0.00264645			ENSMUSG00000006476	Nsmf	0.453477	-1.2702	5.90873e-06
ENSMUSG00000039419	Cntnap2	0.964615	-0.916396	0.00167942			ENSMUSG00000025867	Cplx2	0.511505	-1.29539	3.46155e-06
ENSMUSG00000028194	Ddah1	0.952779	-0.929064	0.00311381			ENSMUSG00000041708	Mpped1	1.04665	-1.34245	1.26463e-06
ENSMUSG00000020029	Nudt4	1.07705	-0.976384	0.00106719			ENSMUSG00000034993	Vat1	0.494311	-1.36246	2.46111e-06
ENSMUSG00000031284	Pak3	0.576007	-1.00012	0.000531995			ENSMUSG00000000247	Lhx2	1.02516	-1.37553	2.66514e-07
ENSMUSG00000021614	Vcan	0.889655	-1.00714	0.000889407			ENSMUSG00000016028	Celsr1	0.36751	-1.4865	9.33125e-07
ENSMUSG00000022044	Stmn4	0.721982	-1.01529	0.000432065			ENSMUSG00000048078	Tenm4	0.361062	-1.4953	1.0301e-07
ENSMUSG00000048027	Rgmb	0.617432	-1.01862	0.000480458			ENSMUSG00000022211	Carmil3	0.380405	-1.52497	7.58647e-08
ENSMUSG00000028266	Lmo4	0.603624	-1.14903	3.95324e-05			ENSMUSG00000044288	Cnr1	0.468521	-1.55918	1.11027e-07
ENSMUSG00000068748	Ptprz1	0.579952	-1.16202	0.000116715			ENSMUSG00000097156	Gm3764	0.730721	-1.56493	2.13707e-09
ENSMUSG00000074637	Sox2	0.789051	-1.17118	2.28002e-05			ENSMUSG00000020032	Nuak1	0.354615	-1.57836	6.0975e-08
ENSMUSG00000027210	Meis2	1.79115	-1.20442	1.50381e-06			ENSMUSG00000053024	Cntn2	0.879014	-1.67991	1.41002e-08
ENSMUSG00000070348	Ccnd1	0.765379	-1.23403	9.16634e-06			ENSMUSG00000024500	Ppp2r2b	0.558787	-1.77349	2.48426e-11
ENSMUSG00000021268	Meg3	1.10073	-1.25292	2.46111e-06			ENSMUSG00000020589	Fam49a	0.438433	-1.78207	4.37838e-10
ENSMUSG00000004366	Sst	0.396498	-1.4194	7.41298e-05			ENSMUSG00000038119	Cdon	0.376106	-1.79653	9.92035e-10
ENSMUSG00000006586	Runx1t1	0.443841	-1.50045	2.60473e-07			ENSMUSG00000038255	Neurod2	1.13692	-1.83026	9.18007e-12
ENSMUSG00000051855	Mest	1.20528	-1.63173	3.21643e-10			ENSMUSG00000052957	Gas1	0.303034	-1.85354	2.86155e-09
ENSMUSG00000008393	Carhsp1	0.459622	-1.70632	5.94256e-11			ENSMUSG00000056708	Ier5	0.517952	-1.86762	8.16719e-13
ENSMUSG00000096014	Sox1	0.410307	-1.71526	1.93549e-10			ENSMUSG00000035033	Tbr1	1.28736	-1.87298	5.51361e-12
ENSMUSG00000031760	Mt3	0.942916	-1.73425	3.78483e-10			ENSMUSG00000020644	Id2	0.462074	-1.90797	4.54696e-12
ENSMUSG00000035277	Arx	0.400443	-1.93279	9.76517e-13			ENSMUSG00000043067	Dpy19l1	0.477118	-1.98558	3.25911e-13
ENSMUSG00000020052	Ascl1	0.175564	-2.80649	3.25145e-20			ENSMUSG00000023800	Tiam2	0.255752	-2.00312	1.38848e-11
ENSMUSG00000046402	Rbp1	0.536555	-3.01294	3.55943e-31			ENSMUSG00000028565	Nfia	0.866119	-2.0748	8.56237e-17
ENSMUSG00000038872	Zfhx3	0.11244	-3.36083	3.35132e-23			ENSMUSG00000063659	Zbtb18	1.21644	-2.0968	8.69058e-17
ENSMUSG00000038718	Pbx3	0.114412	-3.58507	2.77675e-30			ENSMUSG00000001313	Rnd2	0.737169	-2.12892	6.85533e-15
ENSMUSG00000090063	Dlx6os1	0.0729872	-4.25486	8.95795e-36			ENSMUSG00000041540	Sox5	0.300885	-2.22688	1.89293e-14
ENSMUSG00000041911	Dlx1	0.0907409	-4.3794	3.74953e-41			ENSMUSG00000017390	Aldoc	0.255752	-2.38755	4.90251e-15
ENSMUSG00000026787	Gad2	0.0867956	-4.58284	6.89836e-44			ENSMUSG00000075334	Rprm	0.277244	-2.48721	1.34303e-19
ENSMUSG00000029755	Dlx5	0.0512883	-4.59975	3.02914e-38			ENSMUSG00000027967	Neurog2	0.318079	-2.4982	1.15334e-16
ENSMUSG00000023391	Dlx2	0.069042	-4.92071	4.33297e-47			ENSMUSG00000037984	Neurod6	0.919849	-2.55907	5.91626e-22
ENSMUSG00000057098	Ebf1	0.031562	-5.658	7.53879e-41			ENSMUSG00000022382	Wnt7b	0.283692	-2.60594	2.09037e-19
ENSMUSG00000020902	Ntn1	0.0197263	-5.65834	2.46862e-42			ENSMUSG00000032446	Eomes	0.199874	-2.91258	1.75792e-20
ENSMUSG00000061762	Tac1	0.00591788	-7.21353	4.70902e-33			ENSMUSG00000008575	Nfib	1.29381	-2.97875	6.24507e-32

## Sheet: VZ vs SVZ
LGE
SVZ vs VZ							VZ vs SVZ
FeatureID	FeatureName	SVZ Average	SVZ Log2 Fold Change	SVZ P-Value			FeatureID	FeatureName	VZ Average	VZ Log2 Fold Change	VZ P-Value
ENSMUSG00000057098	Ebf1	2.14216	6.03593	1.01998e-18			ENSMUSG00000022018	Rgcc	1.11486	3.69631	4.78256e-15
ENSMUSG00000006586	Runx1t1	1.4209	4.63876	1.27101e-16			ENSMUSG00000045179	Sox3	1.01649	3.14902	1.48479e-11
ENSMUSG00000039081	Zfp503	1.52187	4.37476	2.12461e-17			ENSMUSG00000030428	Ttyh1	1.80345	3.06425	2.11522e-15
ENSMUSG00000086496	Gm14204	1.50024	4.3542	1.42095e-16			ENSMUSG00000068748	Ptprz1	3.20522	3.04306	1.35585e-19
ENSMUSG00000090125	Pou3f1	1.31992	4.1704	1.17573e-14			ENSMUSG00000019803	Nr2e1	1.11486	3.03334	3.78448e-13
ENSMUSG00000020297	Nsg2	5.79899	3.97775	1.06721e-25			ENSMUSG00000026749	Nek6	1.09027	3.0014	5.89545e-11
ENSMUSG00000021701	Plk2	1.01699	3.96651	1.18265e-12			ENSMUSG00000048001	Hes5	2.20512	2.86774	1.76069e-15
ENSMUSG00000027500	Stmn2	6.21733	3.95527	1.16754e-26			ENSMUSG00000056758	Hmga2	1.18044	2.77818	5.8155e-12
ENSMUSG00000042258	Isl1	1.24779	3.93778	1.51919e-13			ENSMUSG00000036904	Fzd8	1.44276	2.65084	1.31581e-11
ENSMUSG00000001985	Grik3	1.16845	3.70606	5.08501e-14			ENSMUSG00000024247	Pkdcc	1.18864	2.61817	8.3477e-11
ENSMUSG00000034336	Ina	1.00256	3.48661	5.85588e-11			ENSMUSG00000020902	Ntn1	1.77066	2.58724	1.02484e-11
ENSMUSG00000055717	Slain1	1.0819	3.4702	1.35846e-12			ENSMUSG00000000247	Lhx2	2.22152	2.57026	8.97866e-13
ENSMUSG00000026787	Gad2	3.3034	3.37371	1.02678e-19			ENSMUSG00000031760	Mt3	6.5334	2.56609	1.33639e-15
ENSMUSG00000031285	Dcx	4.85413	3.191	1.97683e-20			ENSMUSG00000028194	Ddah1	4.00857	2.43337	1.17573e-14
ENSMUSG00000035551	Igfbpl1	4.5512	3.12054	3.56914e-19			ENSMUSG00000028517	Plpp3	1.11486	2.42329	3.50639e-09
ENSMUSG00000020135	Apc2	1.26222	3.10627	5.2429e-11			ENSMUSG00000044461	Shisa2	1.34439	2.37963	1.99757e-09
ENSMUSG00000048251	Bcl11b	3.85878	3.04996	1.48312e-15			ENSMUSG00000021318	Gli3	1.35259	2.34882	1.38974e-09
ENSMUSG00000051243	Islr2	2.22872	3.00542	2.82671e-15			ENSMUSG00000063229	Ldha	4.64798	2.3443	6.79673e-14
ENSMUSG00000034936	Arl4d	1.64449	2.90108	5.98929e-11			ENSMUSG00000021127	Zfp36l1	1.34439	2.34011	3.22223e-09
ENSMUSG00000048895	Cdk5r1	2.71918	2.88715	2.14788e-15			ENSMUSG00000005360	Slc1a3	1.3198	2.31363	1.72439e-08
ENSMUSG00000062380	Tubb3	12.5284	2.84527	1.72053e-21			ENSMUSG00000070348	Ccnd1	3.20522	2.27439	3.24567e-12
ENSMUSG00000030000	Add2	1.12518	2.78946	3.70999e-11			ENSMUSG00000040659	Efhd2	1.37718	2.1918	3.52463e-09
ENSMUSG00000024268	Celf4	1.15403	2.75536	1.33239e-10			ENSMUSG00000038267	Slc22a23	1.07387	2.14017	6.56112e-08
ENSMUSG00000027581	Stmn3	4.43579	2.69123	1.27101e-16			ENSMUSG00000030934	Oat	1.28701	2.12947	2.65578e-08
ENSMUSG00000038375	Trp53inp2	1.31992	2.63988	4.80465e-09			ENSMUSG00000031548	Sfrp1	2.66418	2.12257	1.51819e-10
ENSMUSG00000022658	Tagln3	1.54351	2.61076	1.7245e-11			ENSMUSG00000053398	Phgdh	2.2871	2.0837	1.31613e-10
ENSMUSG00000094910	D430019H16Rik	1.44253	2.60983	5.55045e-10			ENSMUSG00000024640	Psat1	2.15594	2.07788	2.43902e-10
ENSMUSG00000024501	Dpysl3	4.73873	2.57879	1.71818e-15			ENSMUSG00000013698	Pea15a	5.41034	2.01259	3.91529e-12
ENSMUSG00000041642	Kif21b	1.34877	2.564	9.99981e-10			ENSMUSG00000029838	Ptn	6.18091	2.00886	1.79673e-10
ENSMUSG00000053192	Mllt11	2.1061	2.55209	1.62094e-12			ENSMUSG00000019874	Fabp7	9.93535	1.98881	1.96625e-08
ENSMUSG00000066392	Nrxn3	1.09633	2.55059	3.54854e-07			ENSMUSG00000026923	Notch1	3.56591	1.97414	9.99981e-10
ENSMUSG00000009418	Nav1	1.4209	2.53923	1.8141e-10			ENSMUSG00000026728	Vim	7.89418	1.90137	1.31613e-10
ENSMUSG00000048027	Rgmb	1.60843	2.53665	1.12323e-10			ENSMUSG00000037815	Ctnna1	1.44276	1.89596	1.45302e-07
ENSMUSG00000038872	Zfhx3	1.45696	2.5279	2.65578e-08			ENSMUSG00000027452	Acss1	1.04928	1.87254	1.70402e-06
ENSMUSG00000029291	Rufy3	2.00512	2.48145	6.47229e-13			ENSMUSG00000070436	Serpinh1	1.64769	1.73292	1.81413e-06
ENSMUSG00000042834	Nrep	6.63566	2.46415	1.91364e-14			ENSMUSG00000022272	Myo10	1.21323	1.72998	2.08668e-06
ENSMUSG00000029121	Crmp1	4.0968	2.46125	5.08501e-14			ENSMUSG00000024026	Glo1	1.14765	1.70808	2.62064e-06
ENSMUSG00000025237	Parp6	1.3632	2.43242	6.51447e-10			ENSMUSG00000020176	Grb10	3.54951	1.70638	6.74832e-09
ENSMUSG00000021087	Rtn1	3.65683	2.37918	8.5775e-12			ENSMUSG00000026355	Mcm6	2.09856	1.6497	2.58924e-05
ENSMUSG00000006651	Aplp1	1.05305	2.316	4.76968e-08			ENSMUSG00000020052	Ascl1	2.45105	1.64387	4.78128e-07
ENSMUSG00000079523	Tmsb10	22.1645	2.29938	1.25265e-15			ENSMUSG00000026385	Dbi	10.5748	1.63793	1.69478e-08
ENSMUSG00000040270	Bach2	1.11796	2.29481	3.98029e-08			ENSMUSG00000062078	Qk	4.03316	1.63683	1.53791e-08
ENSMUSG00000047139	Cd24a	10.8118	2.28536	1.93676e-15			ENSMUSG00000066456	Hmgn3	1.12306	1.61934	1.66857e-05
ENSMUSG00000000861	Bcl11a	2.06282	2.28123	6.42925e-11			ENSMUSG00000040936	Ulk4	1.16404	1.61519	0.000779651
ENSMUSG00000056895	Hist3h2ba	2.37297	2.25235	3.18529e-11			ENSMUSG00000028691	Prdx1	4.14793	1.60684	3.98029e-08
ENSMUSG00000029126	Nsg1	2.74082	2.24066	1.66134e-11			ENSMUSG00000022678	Nde1	1.18864	1.56571	1.78624e-05
ENSMUSG00000016386	Mpped2	2.15659	2.23823	2.3672e-10			ENSMUSG00000038014	Fam120a	1.00829	1.55247	2.42541e-05
ENSMUSG00000027797	Dclk1	1.61564	2.23823	6.82039e-10			ENSMUSG00000041859	Mcm3	1.47555	1.53334	1.45686e-05
ENSMUSG00000033565	Rbfox2	2.2215	2.23024	4.31902e-11			ENSMUSG00000022673	Mcm4	1.09027	1.52141	4.35312e-05
ENSMUSG00000029510	Gpc2	1.594	2.21886	4.37081e-09			ENSMUSG00000022708	Zbtb20	1.47555	1.51316	1.12672e-05
ENSMUSG00000047261	Gap43	1.29828	2.18733	2.20611e-08			ENSMUSG00000001228	Uhrf1	3.13964	1.49208	9.12464e-07
ENSMUSG00000010505	Myt1	1.32713	2.13869	1.31238e-07			ENSMUSG00000002870	Mcm2	1.97559	1.45824	6.16775e-06
ENSMUSG00000038718	Pbx3	1.52909	2.12521	6.61425e-08			ENSMUSG00000064326	Siva1	2.00838	1.45333	4.64907e-06
ENSMUSG00000018474	Chd3	2.84901	2.12419	2.37403e-11			ENSMUSG00000024048	Myl12a	1.03288	1.444	0.000193797
ENSMUSG00000068859	Sp9	1.27664	2.08304	3.9856e-06			ENSMUSG00000004642	Slbp	1.24602	1.44063	0.000157246
ENSMUSG00000024426	Atat1	1.66613	2.06003	5.10353e-09			ENSMUSG00000026193	Fn1	1.00829	1.43699	0.000198491
ENSMUSG00000090063	Dlx6os1	2.58214	2.05667	1.45691e-09			ENSMUSG00000004880	Lbr	1.43456	1.43322	3.44377e-05
ENSMUSG00000029755	Dlx5	2.07004	2.05595	1.61761e-08			ENSMUSG00000031665	Sall1	1.23782	1.43117	0.000148185
ENSMUSG00000067786	Nnat	24.5952	2.04495	4.64782e-13			ENSMUSG00000043091	Tuba1c	1.13125	1.41954	0.000158762
ENSMUSG00000026764	Kif5c	2.1061	2.03424	3.39595e-09			ENSMUSG00000026701	Prdx6	1.57392	1.38338	3.49564e-05
ENSMUSG00000022044	Stmn4	1.22615	2.02516	2.82008e-07			ENSMUSG00000000567	Sox9	1.50014	1.36695	6.74253e-05
ENSMUSG00000035277	Arx	2.25757	2.00286	2.1658e-09			ENSMUSG00000016319	Slc25a5	6.35305	1.34852	1.39402e-06
ENSMUSG00000042105	Inpp5f	1.20452	1.99963	2.80466e-07			ENSMUSG00000023456	Tpi1	2.33628	1.34311	2.5013e-05
ENSMUSG00000022883	Robo1	1.06748	1.99154	6.44568e-06			ENSMUSG00000028560	Usp1	1.32799	1.34214	0.000175611
ENSMUSG00000024269	Tpgs2	1.11075	1.9636	4.23469e-07			ENSMUSG00000030695	Aldoa	1.91001	1.33936	4.47316e-05
ENSMUSG00000072235	Tuba1a	59.6921	1.92853	5.26869e-13			ENSMUSG00000051855	Mest	6.40224	1.33894	4.64907e-06
ENSMUSG00000045763	Basp1	8.77061	1.92632	2.36228e-11			ENSMUSG00000028565	Nfia	1.13945	1.33524	0.000758313
ENSMUSG00000003410	Elavl3	2.91392	1.92395	1.24042e-09			ENSMUSG00000030796	Tead2	2.77895	1.32584	1.56903e-05
ENSMUSG00000006575	Rundc3a	1.24058	1.89384	4.78128e-07			ENSMUSG00000000751	Rpa1	1.04108	1.32526	0.0011934
ENSMUSG00000043004	Gng2	3.00769	1.88027	2.69062e-09			ENSMUSG00000068523	Gng5	3.35277	1.30813	9.52189e-06
ENSMUSG00000068735	Trp53i11	1.19009	1.86987	8.07176e-07			ENSMUSG00000021377	Dek	4.20531	1.30622	8.05278e-06
ENSMUSG00000063632	Sox11	24.4365	1.84644	6.46612e-12			ENSMUSG00000027018	Hat1	1.6231	1.2963	0.000332892
ENSMUSG00000078851	Hist3h2a	1.03141	1.81676	5.03547e-06			ENSMUSG00000031353	Rbbp7	1.59851	1.29015	0.000161397
ENSMUSG00000018451	6330403K07Rik	2.63984	1.76654	4.58723e-08			ENSMUSG00000026605	Cenpf	1.48375	1.28164	0.000286156
ENSMUSG00000026469	Xpr1	1.09633	1.75222	4.14555e-05			ENSMUSG00000012443	Kif11	1.18864	1.24378	0.000932822
ENSMUSG00000039542	Ncam1	1.82481	1.73936	3.15635e-06			ENSMUSG00000003779	Kif20a	1.03288	1.24118	0.00153592
ENSMUSG00000021614	Vcan	1.933	1.7183	7.51076e-05			ENSMUSG00000022360	Atad2	1.11486	1.23688	0.000704854
ENSMUSG00000029168	Dpysl5	2.52444	1.70223	6.06957e-08			ENSMUSG00000030867	Plk1	1.06567	1.21666	0.00280838
ENSMUSG00000015291	Gdi1	3.00047	1.68778	4.58723e-08			ENSMUSG00000027239	Mdk	3.98398	1.2162	2.53435e-05
ENSMUSG00000058672	Tubb2a	2.32969	1.68088	2.26756e-06			ENSMUSG00000056394	Lig1	1.24602	1.21181	0.00116753
ENSMUSG00000026426	Arl8a	1.4209	1.66476	2.94381e-06			ENSMUSG00000027715	Ccna2	2.04117	1.20651	0.000341843
ENSMUSG00000026640	Plxna2	2.24314	1.65922	2.35871e-07			ENSMUSG00000001270	Ckb	16.9852	1.20074	5.79613e-06
ENSMUSG00000087006	Gm13889	1.17567	1.65075	8.45656e-05			ENSMUSG00000005410	Mcm5	1.46735	1.19936	0.000899365
ENSMUSG00000062661	Ncs1	1.00256	1.62412	1.79887e-05			ENSMUSG00000034349	Smc4	1.97559	1.18324	0.000260492
ENSMUSG00000020601	Trib2	1.00977	1.59876	2.33228e-05			ENSMUSG00000022246	Rai14	1.13125	1.1729	0.00273135
ENSMUSG00000061689	Dlgap4	2.05561	1.58432	1.88885e-06			ENSMUSG00000030189	Ybx3	1.04928	1.1721	0.00205029
ENSMUSG00000022865	Cxadr	1.24058	1.57897	2.88523e-05			ENSMUSG00000006498	Ptbp1	1.82804	1.17041	0.000345742
ENSMUSG00000036333	Kidins220	1.61564	1.56445	1.26959e-05			ENSMUSG00000027342	Pcna	4.2463	1.16941	0.000114441
ENSMUSG00000016624	Phf21b	2.12053	1.5619	3.85487e-06			ENSMUSG00000022698	Naa50	1.43456	1.15082	0.00128951
ENSMUSG00000038740	Mvb12b	1.17567	1.5596	1.14313e-05			ENSMUSG00000053477	Tcf4	2.45105	1.14527	0.000509215
ENSMUSG00000042978	Sbk1	3.7578	1.55927	3.74336e-07			ENSMUSG00000008575	Nfib	1.71327	1.1426	0.00569442
ENSMUSG00000039910	Cited2	1.30549	1.5432	1.79887e-05			ENSMUSG00000021796	Bmpr1a	1.22143	1.12665	0.00378471
ENSMUSG00000028347	Tmeff1	1.63006	1.53479	4.20497e-05			ENSMUSG00000030662	Ipo5	2.31989	1.12353	0.000359587
ENSMUSG00000057706	Mex3b	1.06026	1.53436	2.88523e-05			ENSMUSG00000036427	Gpi1	1.48375	1.10607	0.00133897
ENSMUSG00000029385	Ccng2	1.0819	1.53161	3.13342e-05			ENSMUSG00000098318	Lockd	1.13945	1.10307	0.00239016
ENSMUSG00000061410	Zcchc14	1.21173	1.48972	0.000158391			ENSMUSG00000019942	Cdk1	1.84443	1.09653	0.00154663
ENSMUSG00000015094	Npdc1	1.11796	1.48745	0.000142638			ENSMUSG00000007029	Vars	1.42636	1.09529	0.00207005
ENSMUSG00000071658	Gng3	1.08911	1.47973	0.000150273			ENSMUSG00000000031	H19	1.32799	1.08902	0.00240267
ENSMUSG00000052727	Map1b	8.34506	1.47062	1.06255e-07			ENSMUSG00000008305	Tle1	1.76246	1.08014	0.00244844
ENSMUSG00000008393	Carhsp1	1.9907	1.45477	8.96592e-06			ENSMUSG00000031004	Mki67	3.902	1.07546	0.000279456
ENSMUSG00000058756	Thra	1.03863	1.44208	0.000282993			ENSMUSG00000038803	Ost4	1.13945	1.06459	0.00399525
ENSMUSG00000024754	Cemip2	1.1396	1.42921	0.000595215			ENSMUSG00000060424	Pantr1	3.65608	1.06256	0.000266699
ENSMUSG00000028698	Pik3r3	1.00256	1.42248	0.00021594			ENSMUSG00000021957	Tkt	1.07387	1.05771	0.00589298
ENSMUSG00000021262	Evl	3.26734	1.41449	3.52167e-06			ENSMUSG00000062248	Cks2	2.14774	1.05223	0.00114328
ENSMUSG00000015222	Map2	4.81807	1.39527	1.46363e-06			ENSMUSG00000031328	Flna	1.3034	1.04573	0.00477058
ENSMUSG00000030035	Wbp1	1.45696	1.39464	4.35312e-05			ENSMUSG00000004891	Nes	3.04127	1.04292	0.000535998
ENSMUSG00000036478	Btg1	1.34877	1.39407	0.00613779			ENSMUSG00000034317	Trim59	1.10666	1.04188	0.00482185
ENSMUSG00000029922	Mkrn1	1.13239	1.39262	0.000124301			ENSMUSG00000029247	Paics	2.72157	1.03905	0.000701936
ENSMUSG00000029223	Uchl1	4.13286	1.38176	3.07117e-06			ENSMUSG00000029730	Mcm7	2.78715	1.03462	0.0011934
ENSMUSG00000022456	2003-09-01	1.86808	1.31557	7.48128e-05			ENSMUSG00000023505	Cdca3	1.55752	1.0192	0.00491405
ENSMUSG00000034675	Dbn1	5.03445	1.31171	5.53427e-06			ENSMUSG00000046402	Rbp1	6.15631	0.986282	0.000522149
ENSMUSG00000070858	Gm1673	2.77688	1.31119	2.88007e-05			ENSMUSG00000027203	Dut	2.72976	0.981979	0.00211565
ENSMUSG00000020547	Bzw2	2.02676	1.28389	8.65964e-05			ENSMUSG00000059248	2009-09-01	2.31169	0.979168	0.00182861
ENSMUSG00000027210	Meis2	5.33017	1.28205	9.28787e-06			ENSMUSG00000062070	Pgk1	3.63149	0.960845	0.00137456
ENSMUSG00000017631	Abr	1.28386	1.27821	0.000279456			ENSMUSG00000007050	Lsm2	1.00009	0.955827	0.017372
ENSMUSG00000027805	Pfn2	3.26734	1.27699	2.58619e-05			ENSMUSG00000020167	Tcf3	2.96749	0.952354	0.00300171
ENSMUSG00000025094	Slc18a2	1.16124	1.27397	0.00189257			ENSMUSG00000091625	Lsm5	2.19693	0.950919	0.00361418
ENSMUSG00000036882	Arhgap33	1.22615	1.25734	0.000430181			ENSMUSG00000001440	Kpnb1	2.97569	0.942839	0.0016615
ENSMUSG00000076431	Sox4	8.91487	1.25019	5.35048e-06			ENSMUSG00000034158	Lrrc58	1.11486	0.94142	0.0160089
ENSMUSG00000028849	Map7d1	1.7094	1.23585	0.00016959			ENSMUSG00000028792	Ak2	1.01649	0.939569	0.0145187
ENSMUSG00000005871	Apc	1.28386	1.23449	0.000482152			ENSMUSG00000029177	Cenpa	1.91001	0.934661	0.00697191
ENSMUSG00000042506	Usp22	2.76245	1.2318	4.01232e-05			ENSMUSG00000042606	Hirip3	1.14765	0.930472	0.0212459
ENSMUSG00000062825	Actg1	31.3246	1.22915	2.94381e-06			ENSMUSG00000026281	Dtymk	1.35259	0.92892	0.00976285
ENSMUSG00000034168	Irf2bpl	1.18288	1.22889	0.00115736			ENSMUSG00000073676	Hspe1	2.91831	0.928308	0.00286763
ENSMUSG00000028266	Lmo4	1.50024	1.22034	0.00122223			ENSMUSG00000038943	Prc1	1.00829	0.927981	0.0215577
ENSMUSG00000025427	Rnf165	1.15403	1.21694	0.000855589			ENSMUSG00000020808	Pimreg	1.13945	0.920203	0.0479816
ENSMUSG00000047181	Samd14	2.01955	1.20972	0.000238978			ENSMUSG00000036752	Tubb4b	3.00028	0.914971	0.00482185
ENSMUSG00000020029	Nudt4	3.5847	1.19934	0.00051673			ENSMUSG00000011179	Odc1	2.9429	0.913539	0.00233907
ENSMUSG00000020483	Dynll2	3.16636	1.19724	7.06034e-05			ENSMUSG00000032803	Cdv3	2.17233	0.907603	0.00484589
ENSMUSG00000017144	Rnd3	2.82737	1.19674	0.000343623			ENSMUSG00000026234	Ncl	4.32008	0.905704	0.00261286
ENSMUSG00000051391	Ywhag	3.6424	1.19243	4.80099e-05			ENSMUSG00000023004	Tuba1b	16.0753	0.904601	0.000942676
ENSMUSG00000047414	Flrt2	1.07469	1.1876	0.00557741			ENSMUSG00000020914	Top2a	4.13973	0.904136	0.00393627
ENSMUSG00000020577	Tspan13	1.38483	1.1804	0.000949873			ENSMUSG00000028044	Cks1b	1.13945	0.90313	0.0294931
ENSMUSG00000053080	2700081O15Rik	1.84644	1.17853	0.000981916			ENSMUSG00000042079	Hnrnpf	3.82003	0.895698	0.00405709
ENSMUSG00000036667	Tcaf1	1.60121	1.17472	0.00189259			ENSMUSG00000038482	Tfdp1	1.40997	0.889945	0.0224616
ENSMUSG00000028832	Stmn1	30.2211	1.15287	8.48498e-06			ENSMUSG00000029657	Hsph1	1.00829	0.889506	0.0340992
ENSMUSG00000041530	Ago1	1.50024	1.14908	0.00123985			ENSMUSG00000028333	Anp32b	2.77075	0.887939	0.00512342
ENSMUSG00000045136	Tubb2b	16.7911	1.13343	2.46527e-05			ENSMUSG00000066306	Numa1	1.36078	0.880441	0.02809
ENSMUSG00000005447	Pafah1b3	1.88251	1.10872	0.00120574			ENSMUSG00000037313	Tacc3	1.21323	0.878844	0.0220268
ENSMUSG00000013160	Atp6v0d1	1.01699	1.10853	0.0053502			ENSMUSG00000069769	Msi2	1.71327	0.875115	0.0101067
ENSMUSG00000024736	Tmem132a	1.09633	1.09687	0.00361418			ENSMUSG00000025980	Hspd1	2.68878	0.872756	0.00571619
ENSMUSG00000039735	Fnbp1l	2.6182	1.08615	0.000661585			ENSMUSG00000078429	Ctdsp2	1.45915	0.872637	0.0261218
ENSMUSG00000057335	Cep170	1.19009	1.08328	0.00401031			ENSMUSG00000021453	Gadd45g	1.04928	0.872537	0.0388377
ENSMUSG00000039852	Rere	1.03863	1.06593	0.00530146			ENSMUSG00000027331	Knstrn	1.16404	0.867375	0.0321934
ENSMUSG00000008475	Arpc5	1.45696	1.05583	0.00371136			ENSMUSG00000042462	Dctpp1	1.3198	0.864876	0.0163788
ENSMUSG00000054428	Atpif1	4.58726	1.0551	0.000260688			ENSMUSG00000026615	Eprs	1.00009	0.858966	0.0369315
ENSMUSG00000030122	Ptms	4.31318	1.05449	0.000482152			ENSMUSG00000006398	Cdc20	1.79525	0.856073	0.0168726
ENSMUSG00000020086	H2afy2	2.33691	1.04212	0.000981916			ENSMUSG00000005732	Ranbp1	5.37755	0.852989	0.00378471
ENSMUSG00000040785	Ttc3	4.11122	1.03159	0.000370623			ENSMUSG00000022283	Pabpc1	4.2545	0.852459	0.00516596
ENSMUSG00000034377	Tulp4	1.68055	1.02892	0.00225923			ENSMUSG00000022370	Mrpl13	1.3034	0.846954	0.019664
ENSMUSG00000040407	Akap9	1.11075	1.0268	0.00710858			ENSMUSG00000096014	Sox1	1.81984	0.83439	0.0163734
ENSMUSG00000001248	Gramd1a	1.34156	1.02381	0.00497294			ENSMUSG00000005233	Spc25	1.6231	0.831178	0.0220582
ENSMUSG00000021268	Meg3	1.96906	1.01998	0.00519449			ENSMUSG00000062981	Mrpl42	1.01649	0.827094	0.0390681
ENSMUSG00000002107	Celf2	3.36111	1.01162	0.0076837			ENSMUSG00000034926	Dhcr24	1.13125	0.826445	0.0464409
ENSMUSG00000059923	Grb2	1.16124	1.00687	0.00851343			ENSMUSG00000054717	Hmgb2	10.5994	0.825631	0.00506755
ENSMUSG00000031511	Arhgef7	1.00977	1.00212	0.0114028			ENSMUSG00000095139	Pou3f2	1.36078	0.825475	0.0288969
ENSMUSG00000025950	Idh1	2.43788	0.993085	0.00240267			ENSMUSG00000022403	St13	1.93461	0.824053	0.0152329
ENSMUSG00000003269	Cyth2	1.09633	0.986687	0.00966171			ENSMUSG00000040151	Hs2st1	1.18864	0.818473	0.0387288
ENSMUSG00000022433	Csnk1e	2.30806	0.983321	0.00308014			ENSMUSG00000025066	Sfr1	1.23782	0.816455	0.0339019
ENSMUSG00000031517	Gpm6a	1.80317	0.980951	0.00590505			ENSMUSG00000021577	Sdha	1.49194	0.816294	0.021596
ENSMUSG00000028546	Elavl4	1.11796	0.972882	0.0161264			ENSMUSG00000066232	Ipo7	1.14765	0.814994	0.0335429
ENSMUSG00000002341	Ncan	2.6759	0.963604	0.00229427			ENSMUSG00000055762	Eef1d	1.72147	0.806305	0.0213049
ENSMUSG00000025369	Smarcc2	1.86087	0.963206	0.00477058			ENSMUSG00000071072	Ptges3	3.96758	0.805871	0.00831205
ENSMUSG00000014601	Strip1	1.15403	0.957855	0.0133205			ENSMUSG00000076437	Selenoh	3.68887	0.805464	0.00995384
ENSMUSG00000045193	Cirbp	1.0242	0.954266	0.014725			ENSMUSG00000027828	Ssr3	1.44276	0.805353	0.0299752
ENSMUSG00000001924	Uba1	3.80829	0.945023	0.0017621			ENSMUSG00000037894	H2afz	20.5183	0.801715	0.00405528
ENSMUSG00000027533	Fabp5	4.42137	0.934199	0.00179803			ENSMUSG00000045515	Pou3f3	3.56591	0.796604	0.0108307
ENSMUSG00000021273	Fdft1	1.24058	0.929463	0.0159838			ENSMUSG00000028873	Cdca8	1.6149	0.790226	0.0485015
ENSMUSG00000021288	Klc1	2.01955	0.928821	0.00457025			ENSMUSG00000028788	Ptp4a2	2.67238	0.788192	0.0146188
ENSMUSG00000050708	Ftl1	10.1554	0.926279	0.00101014			ENSMUSG00000030057	Cnbp	3.94299	0.787788	0.00773871
ENSMUSG00000032187	Smarca4	2.87064	0.925626	0.00293473			ENSMUSG00000021427	Ssr1	1.33619	0.785902	0.0425622
ENSMUSG00000031812	Map1lc3b	1.46417	0.919332	0.0138393			ENSMUSG00000071533	Pcnp	1.46735	0.780273	0.0308193
ENSMUSG00000074480	Mex3a	1.99791	0.913336	0.00955046			ENSMUSG00000041773	Enc1	1.86083	0.777723	0.0379877
ENSMUSG00000019210	Atp6v1e1	1.11075	0.903062	0.0185417			ENSMUSG00000055612	Cdca7	2.03298	0.776917	0.0374518
ENSMUSG00000020737	Jpt1	7.03957	0.900354	0.00148402			ENSMUSG00000028367	Txn1	2.21332	0.773534	0.0231733
ENSMUSG00000000826	Dnajc5	1.07469	0.895834	0.0224848			ENSMUSG00000011752	Pgam1	3.76265	0.766633	0.0131296
ENSMUSG00000021643	Serf1	1.66613	0.893384	0.0120095			ENSMUSG00000018583	G3bp1	3.54131	0.766535	0.0130198
ENSMUSG00000027012	Dync1i2	1.75268	0.877135	0.0114105			ENSMUSG00000058799	Nap1l1	5.46772	0.766042	0.00835111
ENSMUSG00000064264	Zfp428	1.13239	0.872616	0.0285644			ENSMUSG00000007815	Rhoa	2.09036	0.765385	0.0210686
ENSMUSG00000029131	Dnajb6	1.62285	0.868757	0.0210686			ENSMUSG00000057666	Gapdh	11.583	0.763108	0.00647082
ENSMUSG00000035621	Midn	2.58935	0.865672	0.00669676			ENSMUSG00000026864	Hspa5	1.9674	0.756277	0.0294036
ENSMUSG00000029621	Arpc1a	1.88251	0.861501	0.0101394			ENSMUSG00000031217	Efnb1	1.77885	0.75175	0.0420098
ENSMUSG00000013236	Ptprs	6.28224	0.860433	0.00361418			ENSMUSG00000067194	Eif1ax	2.43465	0.751354	0.0222123
ENSMUSG00000025228	Actr1a	1.24058	0.859073	0.0223049			ENSMUSG00000020368	Canx	3.19702	0.749868	0.0150552
ENSMUSG00000054793	Cadm4	1.35598	0.855443	0.0207078			ENSMUSG00000025153	Fasn	2.31989	0.748022	0.0308845
ENSMUSG00000028447	Dctn3	1.19009	0.83425	0.0313199			ENSMUSG00000027469	Tpx2	1.77066	0.745116	0.0426921
ENSMUSG00000047187	Rab2a	1.83202	0.833836	0.0229154			ENSMUSG00000055302	Mrfap1	3.66428	0.742665	0.0169575
ENSMUSG00000069565	Dazap1	1.39205	0.831713	0.0315001			ENSMUSG00000020048	Hsp90b1	3.16423	0.729579	0.0225702
ENSMUSG00000020612	Prkar1a	1.86808	0.827903	0.0156633			ENSMUSG00000043962	Thrap3	1.50014	0.72952	0.0459436
ENSMUSG00000020458	Rtn4	2.55329	0.820832	0.0171028			ENSMUSG00000074415	Mir100hg	1.87722	0.724947	0.0485015
ENSMUSG00000003199	Mpnd	1.30549	0.816762	0.0317154			ENSMUSG00000031683	Lsm6	1.9592	0.723806	0.0386297
ENSMUSG00000024392	Bag6	1.74547	0.810838	0.0217986			ENSMUSG00000057113	Npm1	7.90238	0.71608	0.0158502
ENSMUSG00000033585	Ndn	3.00047	0.80642	0.0147023			ENSMUSG00000021218	Gdi2	4.18072	0.712812	0.0242093
ENSMUSG00000022043	Trim35	1.63006	0.797821	0.0421482			ENSMUSG00000036781	Rps27l	2.77075	0.711862	0.0353362
ENSMUSG00000052534	Pbx1	2.80573	0.794736	0.0186519			ENSMUSG00000008668	Rps18	7.1728	0.710097	0.0155335
ENSMUSG00000036940	Kdm1a	1.74547	0.787379	0.0297807			ENSMUSG00000021134	Srsf5	1.78705	0.710097	0.0473796
ENSMUSG00000057738	Sptan1	1.20452	0.782815	0.048915			ENSMUSG00000058013	2011-09-01	2.09036	0.707504	0.0427457
ENSMUSG00000070576	Mn1	3.20243	0.77522	0.0187335			ENSMUSG00000020949	Fkbp3	2.42646	0.697117	0.040031
ENSMUSG00000022048	Dpysl2	8.07098	0.768626	0.00776631			ENSMUSG00000024590	Lmnb1	2.40186	0.696409	0.0475996
ENSMUSG00000041571	Selenow	3.29619	0.767223	0.0170384			ENSMUSG00000027067	Ssrp1	2.39367	0.684507	0.0394212
ENSMUSG00000025104	Hdgfl3	1.72383	0.757869	0.0330984			ENSMUSG00000039221	Rpl22l1	3.40196	0.669358	0.0419502
ENSMUSG00000061887	Ssbp3	2.39461	0.753197	0.0294858			ENSMUSG00000029430	Ran	10.296	0.649284	0.0280467
ENSMUSG00000005161	Prdx2	10.7974	0.736228	0.00919624			ENSMUSG00000044533	Rps2	8.10731	0.630697	0.0382435
ENSMUSG00000020496	Rnf187	4.08237	0.730348	0.0299752			ENSMUSG00000025967	Eef1b2	5.23819	0.628649	0.0437735
ENSMUSG00000029580	Actb	40.9824	0.727911	0.0114028			ENSMUSG00000038900	Rpl12	7.33675	0.619905	0.0392675
ENSMUSG00000078453	Abracl	3.83714	0.725007	0.0483178			ENSMUSG00000025794	Rpl14	9.08282	0.618801	0.0369815
ENSMUSG00000034868	Myl12b	1.73825	0.724398	0.0463714			ENSMUSG00000060743	H3f3a	11.0092	-0.616738	0.0403834
ENSMUSG00000017485	Top2b	3.25292	0.718078	0.029056			ENSMUSG00000023495	Pcbp4	2.00838	-0.658883	0.0485015
ENSMUSG00000047459	Dynlrb1	2.69754	0.702173	0.0347338			ENSMUSG00000019370	Calm3	2.18873	-0.669536	0.0406956
ENSMUSG00000016559	H3f3b	11.2518	0.688615	0.0197749			ENSMUSG00000016559	H3f3b	6.98426	-0.688615	0.0197749
ENSMUSG00000019370	Calm3	3.48372	0.669536	0.0406956			ENSMUSG00000047459	Dynlrb1	1.65589	-0.702173	0.0347338
ENSMUSG00000023495	Pcbp4	3.17358	0.658883	0.0485015			ENSMUSG00000017485	Top2b	1.97559	-0.718078	0.029056
ENSMUSG00000060743	H3f3a	16.8704	0.616738	0.0403834			ENSMUSG00000034868	Myl12b	1.04928	-0.724398	0.0463714
ENSMUSG00000025794	Rpl14	5.90718	-0.618801	0.0369815			ENSMUSG00000078453	Abracl	2.31989	-0.725007	0.0483178
ENSMUSG00000038900	Rpl12	4.76758	-0.619905	0.0392675			ENSMUSG00000029580	Actb	24.7646	-0.727911	0.0114028
ENSMUSG00000025967	Eef1b2	3.38274	-0.628649	0.0437735			ENSMUSG00000020496	Rnf187	2.45925	-0.730348	0.0299752
ENSMUSG00000044533	Rps2	5.22919	-0.630697	0.0382435			ENSMUSG00000005161	Prdx2	6.48421	-0.736228	0.00919624
ENSMUSG00000029430	Ran	6.55632	-0.649284	0.0280467			ENSMUSG00000061887	Ssbp3	1.41817	-0.753197	0.0294858
ENSMUSG00000039221	Rpl22l1	2.13495	-0.669358	0.0419502			ENSMUSG00000025104	Hdgfl3	1.01649	-0.757869	0.0330984
ENSMUSG00000027067	Ssrp1	1.48581	-0.684507	0.0394212			ENSMUSG00000041571	Selenow	1.93461	-0.767223	0.0170384
ENSMUSG00000024590	Lmnb1	1.4786	-0.696409	0.0475996			ENSMUSG00000022048	Dpysl2	4.73815	-0.768626	0.00776631
ENSMUSG00000020949	Fkbp3	1.49302	-0.697117	0.040031			ENSMUSG00000070576	Mn1	1.86903	-0.77522	0.0187335
ENSMUSG00000058013	2011-09-01	1.27664	-0.707504	0.0427457			ENSMUSG00000057738	Sptan1	0.696786	-0.782815	0.048915
ENSMUSG00000008668	Rps18	4.37809	-0.710097	0.0155335			ENSMUSG00000036940	Kdm1a	1.00829	-0.787379	0.0297807
ENSMUSG00000021134	Srsf5	1.08911	-0.710097	0.0473796			ENSMUSG00000052534	Pbx1	1.6149	-0.794736	0.0186519
ENSMUSG00000036781	Rps27l	1.68777	-0.711862	0.0353362			ENSMUSG00000022043	Trim35	0.934514	-0.797821	0.0421482
ENSMUSG00000021218	Gdi2	2.54607	-0.712812	0.0242093			ENSMUSG00000033585	Ndn	1.71327	-0.80642	0.0147023
ENSMUSG00000057113	Npm1	4.80364	-0.71608	0.0158502			ENSMUSG00000024392	Bag6	0.991896	-0.810838	0.0217986
ENSMUSG00000031683	Lsm6	1.18288	-0.723806	0.0386297			ENSMUSG00000003199	Mpnd	0.737774	-0.816762	0.0317154
ENSMUSG00000074415	Mir100hg	1.13239	-0.724947	0.0485015			ENSMUSG00000020458	Rtn4	1.44276	-0.820832	0.0171028
ENSMUSG00000043962	Thrap3	0.901584	-0.72952	0.0459436			ENSMUSG00000020612	Prkar1a	1.04928	-0.827903	0.0156633
ENSMUSG00000020048	Hsp90b1	1.90415	-0.729579	0.0225702			ENSMUSG00000069565	Dazap1	0.778761	-0.831713	0.0315001
ENSMUSG00000055302	Mrfap1	2.18544	-0.742665	0.0169575			ENSMUSG00000047187	Rab2a	1.02469	-0.833836	0.0229154
ENSMUSG00000027469	Tpx2	1.05305	-0.745116	0.0426921			ENSMUSG00000028447	Dctn3	0.663996	-0.83425	0.0313199
ENSMUSG00000025153	Fasn	1.37762	-0.748022	0.0308845			ENSMUSG00000054793	Cadm4	0.745971	-0.855443	0.0207078
ENSMUSG00000020368	Canx	1.89693	-0.749868	0.0150552			ENSMUSG00000025228	Actr1a	0.680391	-0.859073	0.0223049
ENSMUSG00000067194	Eif1ax	1.44253	-0.751354	0.0222123			ENSMUSG00000013236	Ptprs	3.45934	-0.860433	0.00361418
ENSMUSG00000031217	Efnb1	1.05305	-0.75175	0.0420098			ENSMUSG00000029621	Arpc1a	1.03288	-0.861501	0.0101394
ENSMUSG00000026864	Hspa5	1.16124	-0.756277	0.0294036			ENSMUSG00000035621	Midn	1.41817	-0.865672	0.00669676
ENSMUSG00000057666	Gapdh	6.81598	-0.763108	0.00647082			ENSMUSG00000029131	Dnajb6	0.885329	-0.868757	0.0210686
ENSMUSG00000007815	Rhoa	1.22615	-0.765385	0.0210686			ENSMUSG00000064264	Zfp428	0.614812	-0.872616	0.0285644
ENSMUSG00000058799	Nap1l1	3.20964	-0.766042	0.00835111			ENSMUSG00000027012	Dync1i2	0.950909	-0.877135	0.0114105
ENSMUSG00000018583	G3bp1	2.07725	-0.766535	0.0130198			ENSMUSG00000021643	Serf1	0.893526	-0.893384	0.0120095
ENSMUSG00000011752	Pgam1	2.20708	-0.766633	0.0131296			ENSMUSG00000000826	Dnajc5	0.573824	-0.895834	0.0224848
ENSMUSG00000028367	Txn1	1.29107	-0.773534	0.0231733			ENSMUSG00000020737	Jpt1	3.77084	-0.900354	0.00148402
ENSMUSG00000055612	Cdca7	1.18288	-0.776917	0.0374518			ENSMUSG00000019210	Atp6v1e1	0.590219	-0.903062	0.0185417
ENSMUSG00000041773	Enc1	1.0819	-0.777723	0.0379877			ENSMUSG00000074480	Mex3a	1.05748	-0.913336	0.00955046
ENSMUSG00000071533	Pcnp	0.851096	-0.780273	0.0308193			ENSMUSG00000031812	Map1lc3b	0.770564	-0.919332	0.0138393
ENSMUSG00000021427	Ssr1	0.771756	-0.785902	0.0425622			ENSMUSG00000032187	Smarca4	1.50834	-0.925626	0.00293473
ENSMUSG00000030057	Cnbp	2.2792	-0.787788	0.00773871			ENSMUSG00000050708	Ftl1	5.34476	-0.926279	0.00101014
ENSMUSG00000028788	Ptp4a2	1.54351	-0.788192	0.0146188			ENSMUSG00000021288	Klc1	1.05748	-0.928821	0.00457025
ENSMUSG00000028873	Cdca8	0.930435	-0.790226	0.0485015			ENSMUSG00000021273	Fdft1	0.647601	-0.929463	0.0159838
ENSMUSG00000045515	Pou3f3	2.0484	-0.796604	0.0108307			ENSMUSG00000027533	Fabp5	2.31169	-0.934199	0.00179803
ENSMUSG00000037894	H2afz	11.7567	-0.801715	0.00405528			ENSMUSG00000001924	Uba1	1.97559	-0.945023	0.0017621
ENSMUSG00000027828	Ssr3	0.822245	-0.805353	0.0299752			ENSMUSG00000045193	Cirbp	0.524639	-0.954266	0.014725
ENSMUSG00000076437	Selenoh	2.1061	-0.805464	0.00995384			ENSMUSG00000014601	Strip1	0.590219	-0.957855	0.0133205
ENSMUSG00000071072	Ptges3	2.26478	-0.805871	0.00831205			ENSMUSG00000025369	Smarcc2	0.950909	-0.963206	0.00477058
ENSMUSG00000055762	Eef1d	0.980924	-0.806305	0.0213049			ENSMUSG00000002341	Ncan	1.36898	-0.963604	0.00229427
ENSMUSG00000066232	Ipo7	0.649141	-0.814994	0.0335429			ENSMUSG00000028546	Elavl4	0.565627	-0.972882	0.0161264
ENSMUSG00000021577	Sdha	0.843883	-0.816294	0.021596			ENSMUSG00000031517	Gpm6a	0.909921	-0.980951	0.00590505
ENSMUSG00000025066	Sfr1	0.699629	-0.816455	0.0339019			ENSMUSG00000022433	Csnk1e	1.16404	-0.983321	0.00308014
ENSMUSG00000040151	Hs2st1	0.670779	-0.818473	0.0387288			ENSMUSG00000003269	Cyth2	0.549232	-0.986687	0.00966171
ENSMUSG00000022403	St13	1.08911	-0.824053	0.0152329			ENSMUSG00000025950	Idh1	1.22143	-0.993085	0.00240267
ENSMUSG00000095139	Pou3f2	0.764543	-0.825475	0.0288969			ENSMUSG00000031511	Arhgef7	0.500047	-1.00212	0.0114028
ENSMUSG00000054717	Hmgb2	5.97209	-0.825631	0.00506755			ENSMUSG00000059923	Grb2	0.573824	-1.00687	0.00851343
ENSMUSG00000034926	Dhcr24	0.634715	-0.826445	0.0464409			ENSMUSG00000002107	Celf2	1.66409	-1.01162	0.0076837
ENSMUSG00000062981	Mrpl42	0.569801	-0.827094	0.0390681			ENSMUSG00000021268	Meg3	0.967303	-1.01998	0.00519449
ENSMUSG00000005233	Spc25	0.908797	-0.831178	0.0220582			ENSMUSG00000001248	Gramd1a	0.655799	-1.02381	0.00497294
ENSMUSG00000096014	Sox1	1.01699	-0.83439	0.0163734			ENSMUSG00000040407	Akap9	0.541034	-1.0268	0.00710858
ENSMUSG00000022370	Mrpl13	0.721267	-0.846954	0.019664			ENSMUSG00000034377	Tulp4	0.819749	-1.02892	0.00225923
ENSMUSG00000022283	Pabpc1	2.35133	-0.852459	0.00516596			ENSMUSG00000040785	Ttc3	2.00838	-1.03159	0.000370623
ENSMUSG00000005732	Ranbp1	2.97162	-0.852989	0.00378471			ENSMUSG00000020086	H2afy2	1.13125	-1.04212	0.000981916
ENSMUSG00000006398	Cdc20	0.988136	-0.856073	0.0168726			ENSMUSG00000030122	Ptms	2.07396	-1.05449	0.000482152
ENSMUSG00000026615	Eprs	0.548163	-0.858966	0.0369315			ENSMUSG00000054428	Atpif1	2.20512	-1.0551	0.000260688
ENSMUSG00000042462	Dctpp1	0.721267	-0.864876	0.0163788			ENSMUSG00000008475	Arpc5	0.696786	-1.05583	0.00371136
ENSMUSG00000027331	Knstrn	0.634715	-0.867375	0.0321934			ENSMUSG00000039852	Rere	0.491849	-1.06593	0.00530146
ENSMUSG00000021453	Gadd45g	0.569801	-0.872537	0.0388377			ENSMUSG00000057335	Cep170	0.557429	-1.08328	0.00401031
ENSMUSG00000078429	Ctdsp2	0.793394	-0.872637	0.0261218			ENSMUSG00000039735	Fnbp1l	1.22962	-1.08615	0.000661585
ENSMUSG00000025980	Hspd1	1.46417	-0.872756	0.00571619			ENSMUSG00000024736	Tmem132a	0.508244	-1.09687	0.00361418
ENSMUSG00000069769	Msi2	0.930435	-0.875115	0.0101067			ENSMUSG00000013160	Atp6v0d1	0.467257	-1.10853	0.0053502
ENSMUSG00000037313	Tacc3	0.656353	-0.878844	0.0220268			ENSMUSG00000005447	Pafah1b3	0.868934	-1.10872	0.00120574
ENSMUSG00000066306	Numa1	0.735693	-0.880441	0.02809			ENSMUSG00000045136	Tubb2b	7.65645	-1.13343	2.46527e-05
ENSMUSG00000028333	Anp32b	1.49302	-0.887939	0.00512342			ENSMUSG00000041530	Ago1	0.672194	-1.14908	0.00123985
ENSMUSG00000029657	Hsph1	0.540951	-0.889506	0.0340992			ENSMUSG00000028832	Stmn1	13.5996	-1.15287	8.48498e-06
ENSMUSG00000038482	Tfdp1	0.757331	-0.889945	0.0224616			ENSMUSG00000036667	Tcaf1	0.704984	-1.17472	0.00189259
ENSMUSG00000042079	Hnrnpf	2.0484	-0.895698	0.00405709			ENSMUSG00000053080	2700081O15Rik	0.811551	-1.17853	0.000981916
ENSMUSG00000028044	Cks1b	0.605865	-0.90313	0.0294931			ENSMUSG00000020577	Tspan13	0.606614	-1.1804	0.000949873
ENSMUSG00000020914	Top2a	2.20708	-0.904136	0.00393627			ENSMUSG00000047414	Flrt2	0.467257	-1.1876	0.00557741
ENSMUSG00000023004	Tuba1b	8.57587	-0.904601	0.000942676			ENSMUSG00000051391	Ywhag	1.59031	-1.19243	4.80099e-05
ENSMUSG00000026234	Ncl	2.30084	-0.905704	0.00261286			ENSMUSG00000017144	Rnd3	1.22962	-1.19674	0.000343623
ENSMUSG00000032803	Cdv3	1.15403	-0.907603	0.00484589			ENSMUSG00000020483	Dynll2	1.37718	-1.19724	7.06034e-05
ENSMUSG00000011179	Odc1	1.55794	-0.913539	0.00233907			ENSMUSG00000020029	Nudt4	1.55752	-1.19934	0.00051673
ENSMUSG00000036752	Tubb4b	1.58679	-0.914971	0.00482185			ENSMUSG00000047181	Samd14	0.868934	-1.20972	0.000238978
ENSMUSG00000020808	Pimreg	0.598652	-0.920203	0.0479816			ENSMUSG00000025427	Rnf165	0.491849	-1.21694	0.000855589
ENSMUSG00000038943	Prc1	0.526525	-0.927981	0.0215577			ENSMUSG00000028266	Lmo4	0.639404	-1.22034	0.00122223
ENSMUSG00000073676	Hspe1	1.52909	-0.928308	0.00286763			ENSMUSG00000034168	Irf2bpl	0.500047	-1.22889	0.00115736
ENSMUSG00000026281	Dtymk	0.706842	-0.92892	0.00976285			ENSMUSG00000062825	Actg1	13.3701	-1.22915	2.94381e-06
ENSMUSG00000042606	Hirip3	0.598652	-0.930472	0.0212459			ENSMUSG00000042506	Usp22	1.17224	-1.2318	4.01232e-05
ENSMUSG00000029177	Cenpa	0.995349	-0.934661	0.00697191			ENSMUSG00000005871	Apc	0.541034	-1.23449	0.000482152
ENSMUSG00000028792	Ak2	0.526525	-0.939569	0.0145187			ENSMUSG00000028849	Map7d1	0.721379	-1.23585	0.00016959
ENSMUSG00000034158	Lrrc58	0.577014	-0.94142	0.0160089			ENSMUSG00000076431	Sox4	3.74625	-1.25019	5.35048e-06
ENSMUSG00000001440	Kpnb1	1.54351	-0.942839	0.0016615			ENSMUSG00000036882	Arhgap33	0.508244	-1.25734	0.000430181
ENSMUSG00000091625	Lsm5	1.13239	-0.950919	0.00361418			ENSMUSG00000025094	Slc18a2	0.475454	-1.27397	0.00189257
ENSMUSG00000020167	Tcf3	1.52909	-0.952354	0.00300171			ENSMUSG00000027805	Pfn2	1.34439	-1.27699	2.58619e-05
ENSMUSG00000007050	Lsm2	0.5121	-0.955827	0.017372			ENSMUSG00000017631	Abr	0.524639	-1.27821	0.000279456
ENSMUSG00000062070	Pgk1	1.86087	-0.960845	0.00137456			ENSMUSG00000027210	Meis2	2.18873	-1.28205	9.28787e-06
ENSMUSG00000059248	2009-09-01	1.16845	-0.979168	0.00182861			ENSMUSG00000020547	Bzw2	0.827946	-1.28389	8.65964e-05
ENSMUSG00000027203	Dut	1.37762	-0.981979	0.00211565			ENSMUSG00000070858	Gm1673	1.11486	-1.31119	2.88007e-05
ENSMUSG00000046402	Rbp1	3.10145	-0.986282	0.000522149			ENSMUSG00000034675	Dbn1	2.02478	-1.31171	5.53427e-06
ENSMUSG00000023505	Cdca3	0.764543	-1.0192	0.00491405			ENSMUSG00000022456	2003-09-01	0.745971	-1.31557	7.48128e-05
ENSMUSG00000029730	Mcm7	1.35598	-1.03462	0.0011934			ENSMUSG00000029223	Uchl1	1.58212	-1.38176	3.07117e-06
ENSMUSG00000029247	Paics	1.31992	-1.03905	0.000701936			ENSMUSG00000029922	Mkrn1	0.426269	-1.39262	0.000124301
ENSMUSG00000034317	Trim59	0.533738	-1.04188	0.00482185			ENSMUSG00000036478	Btg1	0.508244	-1.39407	0.00613779
ENSMUSG00000004891	Nes	1.47139	-1.04292	0.000535998			ENSMUSG00000030035	Wbp1	0.549232	-1.39464	4.35312e-05
ENSMUSG00000031328	Flna	0.627503	-1.04573	0.00477058			ENSMUSG00000015222	Map2	1.82804	-1.39527	1.46363e-06
ENSMUSG00000062248	Cks2	1.03141	-1.05223	0.00114328			ENSMUSG00000021262	Evl	1.22143	-1.41449	3.52167e-06
ENSMUSG00000021957	Tkt	0.5121	-1.05771	0.00589298			ENSMUSG00000028698	Pik3r3	0.368887	-1.42248	0.00021594
ENSMUSG00000060424	Pantr1	1.74547	-1.06256	0.000266699			ENSMUSG00000024754	Cemip2	0.418072	-1.42921	0.000595215
ENSMUSG00000038803	Ost4	0.540951	-1.06459	0.00399525			ENSMUSG00000058756	Thra	0.377084	-1.44208	0.000282993
ENSMUSG00000031004	Mki67	1.84644	-1.07546	0.000279456			ENSMUSG00000008393	Carhsp1	0.721379	-1.45477	8.96592e-06
ENSMUSG00000008305	Tle1	0.829458	-1.08014	0.00244844			ENSMUSG00000052727	Map1b	3.00848	-1.47062	1.06255e-07
ENSMUSG00000000031	H19	0.62029	-1.08902	0.00240267			ENSMUSG00000071658	Gng3	0.385282	-1.47973	0.000150273
ENSMUSG00000007029	Vars	0.663566	-1.09529	0.00207005			ENSMUSG00000015094	Npdc1	0.393479	-1.48745	0.000142638
ENSMUSG00000019942	Cdk1	0.858308	-1.09653	0.00154663			ENSMUSG00000061410	Zcchc14	0.426269	-1.48972	0.000158391
ENSMUSG00000098318	Lockd	0.526525	-1.10307	0.00239016			ENSMUSG00000029385	Ccng2	0.368887	-1.53161	3.13342e-05
ENSMUSG00000036427	Gpi1	0.685204	-1.10607	0.00133897			ENSMUSG00000057706	Mex3b	0.360689	-1.53436	2.88523e-05
ENSMUSG00000030662	Ipo5	1.06026	-1.12353	0.000359587			ENSMUSG00000028347	Tmeff1	0.557429	-1.53479	4.20497e-05
ENSMUSG00000021796	Bmpr1a	0.555376	-1.12665	0.00378471			ENSMUSG00000039910	Cited2	0.442664	-1.5432	1.79887e-05
ENSMUSG00000008575	Nfib	0.771756	-1.1426	0.00569442			ENSMUSG00000042978	Sbk1	1.27061	-1.55927	3.74336e-07
ENSMUSG00000053477	Tcf4	1.10354	-1.14527	0.000509215			ENSMUSG00000038740	Mvb12b	0.393479	-1.5596	1.14313e-05
ENSMUSG00000022698	Naa50	0.641928	-1.15082	0.00128951			ENSMUSG00000016624	Phf21b	0.713181	-1.5619	3.85487e-06
ENSMUSG00000027342	Pcna	1.88251	-1.16941	0.000114441			ENSMUSG00000036333	Kidins220	0.541034	-1.56445	1.26959e-05
ENSMUSG00000006498	Ptbp1	0.807819	-1.17041	0.000345742			ENSMUSG00000022865	Cxadr	0.409874	-1.57897	2.88523e-05
ENSMUSG00000030189	Ybx3	0.461611	-1.1721	0.00205029			ENSMUSG00000061689	Dlgap4	0.680391	-1.58432	1.88885e-06
ENSMUSG00000022246	Rai14	0.497675	-1.1729	0.00273135			ENSMUSG00000020601	Trib2	0.327899	-1.59876	2.33228e-05
ENSMUSG00000034349	Smc4	0.865521	-1.18324	0.000260492			ENSMUSG00000062661	Ncs1	0.319702	-1.62412	1.79887e-05
ENSMUSG00000005410	Mcm5	0.634715	-1.19936	0.000899365			ENSMUSG00000087006	Gm13889	0.368887	-1.65075	8.45656e-05
ENSMUSG00000001270	Ckb	7.37857	-1.20074	5.79613e-06			ENSMUSG00000026640	Plxna2	0.704984	-1.65922	2.35871e-07
ENSMUSG00000027715	Ccna2	0.879946	-1.20651	0.000341843			ENSMUSG00000026426	Arl8a	0.442664	-1.66476	2.94381e-06
ENSMUSG00000056394	Lig1	0.533738	-1.21181	0.00116753			ENSMUSG00000058672	Tubb2a	0.721379	-1.68088	2.26756e-06
ENSMUSG00000027239	Mdk	1.7094	-1.2162	2.53435e-05			ENSMUSG00000015291	Gdi1	0.926316	-1.68778	4.58723e-08
ENSMUSG00000030867	Plk1	0.454398	-1.21666	0.00280838			ENSMUSG00000029168	Dpysl5	0.770564	-1.70223	6.06957e-08
ENSMUSG00000022360	Atad2	0.468824	-1.23688	0.000704854			ENSMUSG00000021614	Vcan	0.582022	-1.7183	7.51076e-05
ENSMUSG00000003779	Kif20a	0.43276	-1.24118	0.00153592			ENSMUSG00000039542	Ncam1	0.541034	-1.73936	3.15635e-06
ENSMUSG00000012443	Kif11	0.497675	-1.24378	0.000932822			ENSMUSG00000026469	Xpr1	0.319702	-1.75222	4.14555e-05
ENSMUSG00000026605	Cenpf	0.605865	-1.28164	0.000286156			ENSMUSG00000018451	6330403K07Rik	0.770564	-1.76654	4.58723e-08
ENSMUSG00000031353	Rbbp7	0.649141	-1.29015	0.000161397			ENSMUSG00000078851	Hist3h2a	0.286912	-1.81676	5.03547e-06
ENSMUSG00000027018	Hat1	0.656353	-1.2963	0.000332892			ENSMUSG00000063632	Sox11	6.79572	-1.84644	6.46612e-12
ENSMUSG00000021377	Dek	1.69498	-1.30622	8.05278e-06			ENSMUSG00000068735	Trp53i11	0.319702	-1.86987	8.07176e-07
ENSMUSG00000068523	Gng5	1.34877	-1.30813	9.52189e-06			ENSMUSG00000043004	Gng2	0.811551	-1.88027	2.69062e-09
ENSMUSG00000000751	Rpa1	0.411122	-1.32526	0.0011934			ENSMUSG00000006575	Rundc3a	0.327899	-1.89384	4.78128e-07
ENSMUSG00000030796	Tead2	1.10354	-1.32584	1.56903e-05			ENSMUSG00000003410	Elavl3	0.762366	-1.92395	1.24042e-09
ENSMUSG00000028565	Nfia	0.447186	-1.33524	0.000758313			ENSMUSG00000045763	Basp1	2.30349	-1.92632	2.36228e-11
ENSMUSG00000051855	Mest	2.52444	-1.33894	4.64907e-06			ENSMUSG00000072235	Tuba1a	15.69	-1.92853	5.26869e-13
ENSMUSG00000030695	Aldoa	0.750118	-1.33936	4.47316e-05			ENSMUSG00000024269	Tpgs2	0.278715	-1.9636	4.23469e-07
ENSMUSG00000028560	Usp1	0.519313	-1.34214	0.000175611			ENSMUSG00000022883	Robo1	0.26232	-1.99154	6.44568e-06
ENSMUSG00000023456	Tpi1	0.91601	-1.34311	2.5013e-05			ENSMUSG00000042105	Inpp5f	0.29511	-1.99963	2.80466e-07
ENSMUSG00000016319	Slc25a5	2.48837	-1.34852	1.39402e-06			ENSMUSG00000035277	Arx	0.557429	-2.00286	2.1658e-09
ENSMUSG00000000567	Sox9	0.577014	-1.36695	6.74253e-05			ENSMUSG00000022044	Stmn4	0.29511	-2.02516	2.82008e-07
ENSMUSG00000026701	Prdx6	0.598652	-1.38338	3.49564e-05			ENSMUSG00000026764	Kif5c	0.508244	-2.03424	3.39595e-09
ENSMUSG00000043091	Tuba1c	0.418335	-1.41954	0.000158762			ENSMUSG00000067786	Nnat	5.95957	-2.04495	4.64782e-13
ENSMUSG00000031665	Sall1	0.454398	-1.43117	0.000148185			ENSMUSG00000029755	Dlx5	0.491849	-2.05595	1.61761e-08
ENSMUSG00000004880	Lbr	0.526525	-1.43322	3.44377e-05			ENSMUSG00000090063	Dlx6os1	0.614812	-2.05667	1.45691e-09
ENSMUSG00000026193	Fn1	0.367846	-1.43699	0.000198491			ENSMUSG00000024426	Atat1	0.393479	-2.06003	5.10353e-09
ENSMUSG00000004642	Slbp	0.454398	-1.44063	0.000157246			ENSMUSG00000068859	Sp9	0.29511	-2.08304	3.9856e-06
ENSMUSG00000024048	Myl12a	0.375059	-1.444	0.000193797			ENSMUSG00000018474	Chd3	0.647601	-2.12419	2.37403e-11
ENSMUSG00000064326	Siva1	0.72848	-1.45333	4.64907e-06			ENSMUSG00000038718	Pbx3	0.344294	-2.12521	6.61425e-08
ENSMUSG00000002870	Mcm2	0.714055	-1.45824	6.16775e-06			ENSMUSG00000010505	Myt1	0.29511	-2.13869	1.31238e-07
ENSMUSG00000001228	Uhrf1	1.11075	-1.49208	9.12464e-07			ENSMUSG00000047261	Gap43	0.278715	-2.18733	2.20611e-08
ENSMUSG00000022708	Zbtb20	0.5121	-1.51316	1.12672e-05			ENSMUSG00000029510	Gpc2	0.336097	-2.21886	4.37081e-09
ENSMUSG00000022673	Mcm4	0.375059	-1.52141	4.35312e-05			ENSMUSG00000033565	Rbfox2	0.467257	-2.23024	4.31902e-11
ENSMUSG00000041859	Mcm3	0.504887	-1.53334	1.45686e-05			ENSMUSG00000016386	Mpped2	0.450862	-2.23823	2.3672e-10
ENSMUSG00000038014	Fam120a	0.338996	-1.55247	2.42541e-05			ENSMUSG00000027797	Dclk1	0.336097	-2.23823	6.82039e-10
ENSMUSG00000022678	Nde1	0.396697	-1.56571	1.78624e-05			ENSMUSG00000029126	Nsg1	0.573824	-2.24066	1.66134e-11
ENSMUSG00000028691	Prdx1	1.35598	-1.60684	3.98029e-08			ENSMUSG00000056895	Hist3h2ba	0.491849	-2.25235	3.18529e-11
ENSMUSG00000040936	Ulk4	0.375059	-1.61519	0.000779651			ENSMUSG00000000861	Bcl11a	0.418072	-2.28123	6.42925e-11
ENSMUSG00000066456	Hmgn3	0.360634	-1.61934	1.66857e-05			ENSMUSG00000047139	Cd24a	2.21332	-2.28536	1.93676e-15
ENSMUSG00000062078	Qk	1.29107	-1.63683	1.53791e-08			ENSMUSG00000040270	Bach2	0.221332	-2.29481	3.98029e-08
ENSMUSG00000026385	Dbi	3.38996	-1.63793	1.69478e-08			ENSMUSG00000079523	Tmsb10	4.50042	-2.29938	1.25265e-15
ENSMUSG00000020052	Ascl1	0.778969	-1.64387	4.78128e-07			ENSMUSG00000006651	Aplp1	0.204937	-2.316	4.76968e-08
ENSMUSG00000026355	Mcm6	0.663566	-1.6497	2.58924e-05			ENSMUSG00000021087	Rtn1	0.696786	-2.37918	8.5775e-12
ENSMUSG00000020176	Grb10	1.0819	-1.70638	6.74832e-09			ENSMUSG00000025237	Parp6	0.245925	-2.43242	6.51447e-10
ENSMUSG00000024026	Glo1	0.346208	-1.70808	2.62064e-06			ENSMUSG00000029121	Crmp1	0.737774	-2.46125	5.08501e-14
ENSMUSG00000022272	Myo10	0.360634	-1.72998	2.08668e-06			ENSMUSG00000042834	Nrep	1.19683	-2.46415	1.91364e-14
ENSMUSG00000070436	Serpinh1	0.490462	-1.73292	1.81413e-06			ENSMUSG00000029291	Rufy3	0.352492	-2.48145	6.47229e-13
ENSMUSG00000027452	Acss1	0.281294	-1.87254	1.70402e-06			ENSMUSG00000038872	Zfhx3	0.245925	-2.5279	2.65578e-08
ENSMUSG00000037815	Ctnna1	0.382272	-1.89596	1.45302e-07			ENSMUSG00000048027	Rgmb	0.270517	-2.53665	1.12323e-10
ENSMUSG00000026728	Vim	2.1061	-1.90137	1.31613e-10			ENSMUSG00000009418	Nav1	0.237727	-2.53923	1.8141e-10
ENSMUSG00000026923	Notch1	0.901584	-1.97414	9.99981e-10			ENSMUSG00000066392	Nrxn3	0.180345	-2.55059	3.54854e-07
ENSMUSG00000019874	Fabp7	2.49559	-1.98881	1.96625e-08			ENSMUSG00000053192	Mllt11	0.352492	-2.55209	1.62094e-12
ENSMUSG00000029838	Ptn	1.52909	-2.00886	1.79673e-10			ENSMUSG00000041642	Kif21b	0.221332	-2.564	9.99981e-10
ENSMUSG00000013698	Pea15a	1.33434	-2.01259	3.91529e-12			ENSMUSG00000024501	Dpysl3	0.786959	-2.57879	1.71818e-15
ENSMUSG00000024640	Psat1	0.504887	-2.07788	2.43902e-10			ENSMUSG00000094910	D430019H16Rik	0.22953	-2.60983	5.55045e-10
ENSMUSG00000053398	Phgdh	0.533738	-2.0837	1.31613e-10			ENSMUSG00000022658	Tagln3	0.245925	-2.61076	1.7245e-11
ENSMUSG00000031548	Sfrp1	0.605865	-2.12257	1.51819e-10			ENSMUSG00000038375	Trp53inp2	0.204937	-2.63988	4.80465e-09
ENSMUSG00000030934	Oat	0.288507	-2.12947	2.65578e-08			ENSMUSG00000027581	Stmn3	0.680391	-2.69123	1.27101e-16
ENSMUSG00000038267	Slc22a23	0.238018	-2.14017	6.56112e-08			ENSMUSG00000024268	Celf4	0.16395	-2.75536	1.33239e-10
ENSMUSG00000040659	Efhd2	0.29572	-2.1918	3.52463e-09			ENSMUSG00000030000	Add2	0.155752	-2.78946	3.70999e-11
ENSMUSG00000070348	Ccnd1	0.656353	-2.27439	3.24567e-12			ENSMUSG00000062380	Tubb3	1.73787	-2.84527	1.72053e-21
ENSMUSG00000005360	Slc1a3	0.259656	-2.31363	1.72439e-08			ENSMUSG00000048895	Cdk5r1	0.360689	-2.88715	2.14788e-15
ENSMUSG00000021127	Zfp36l1	0.259656	-2.34011	3.22223e-09			ENSMUSG00000034936	Arl4d	0.213135	-2.90108	5.98929e-11
ENSMUSG00000063229	Ldha	0.908797	-2.3443	6.79673e-14			ENSMUSG00000051243	Islr2	0.270517	-3.00542	2.82671e-15
ENSMUSG00000021318	Gli3	0.259656	-2.34882	1.38974e-09			ENSMUSG00000048251	Bcl11b	0.459059	-3.04996	1.48312e-15
ENSMUSG00000044461	Shisa2	0.252444	-2.37963	1.99757e-09			ENSMUSG00000020135	Apc2	0.139357	-3.10627	5.2429e-11
ENSMUSG00000028517	Plpp3	0.201955	-2.42329	3.50639e-09			ENSMUSG00000035551	Igfbpl1	0.516442	-3.12054	3.56914e-19
ENSMUSG00000028194	Ddah1	0.735693	-2.43337	1.17573e-14			ENSMUSG00000031285	Dcx	0.524639	-3.191	1.97683e-20
ENSMUSG00000031760	Mt3	1.09633	-2.56609	1.33639e-15			ENSMUSG00000026787	Gad2	0.311505	-3.37371	1.02678e-19
ENSMUSG00000000247	Lhx2	0.367846	-2.57026	8.97866e-13			ENSMUSG00000055717	Slain1	0.0901724	-3.4702	1.35846e-12
ENSMUSG00000020902	Ntn1	0.288507	-2.58724	1.02484e-11			ENSMUSG00000034336	Ina	0.0819749	-3.48661	5.85588e-11
ENSMUSG00000024247	Pkdcc	0.18753	-2.61817	8.3477e-11			ENSMUSG00000001985	Grik3	0.0819749	-3.70606	5.08501e-14
ENSMUSG00000036904	Fzd8	0.223593	-2.65084	1.31581e-11			ENSMUSG00000042258	Isl1	0.0737774	-3.93778	1.51919e-13
ENSMUSG00000056758	Hmga2	0.165892	-2.77818	5.8155e-12			ENSMUSG00000027500	Stmn2	0.393479	-3.95527	1.16754e-26
ENSMUSG00000048001	Hes5	0.29572	-2.86774	1.76069e-15			ENSMUSG00000021701	Plk2	0.0573824	-3.96651	1.18265e-12
ENSMUSG00000026749	Nek6	0.129828	-3.0014	5.89545e-11			ENSMUSG00000020297	Nsg2	0.360689	-3.97775	1.06721e-25
ENSMUSG00000019803	Nr2e1	0.129828	-3.03334	3.78448e-13			ENSMUSG00000090125	Pou3f1	0.0655799	-4.1704	1.17573e-14
ENSMUSG00000068748	Ptprz1	0.382272	-3.04306	1.35585e-19			ENSMUSG00000086496	Gm14204	0.0655799	-4.3542	1.42095e-16
ENSMUSG00000030428	Ttyh1	0.209168	-3.06425	2.11522e-15			ENSMUSG00000039081	Zfp503	0.0655799	-4.37476	2.12461e-17
ENSMUSG00000045179	Sox3	0.10819	-3.14902	1.48479e-11			ENSMUSG00000006586	Runx1t1	0.0491849	-4.63876	1.27101e-16
ENSMUSG00000022018	Rgcc	0.0793394	-3.69631	4.78256e-15			ENSMUSG00000057098	Ebf1	0.0245925	-6.03593	1.01998e-18

## Sheet: Apical vs Basal Progenitors
LGE
Apical vs Basal Progeitors							Basal vs Apical Progenitors
FeatureID	FeatureName	Apical Average	Apical Log2 Fold Change	Apical P-Value			FeatureID	FeatureName	Basal Average	Basal Log2 Fold Change	Basal P-Value
ENSMUSG00000037933	Bicd2	1.13435	2.17346	5.09732e-05			ENSMUSG00000035551	Igfbpl1	1.75663	1.57842	0.00242611
ENSMUSG00000092341	Malat1	2.03798	1.6615	0.00166564			ENSMUSG00000020297	Nsg2	1.16483	1.53589	0.0234673
ENSMUSG00000035202	Lars2	15.4515	1.31141	0.00329006			ENSMUSG00000032446	Eomes	1.88815	1.37271	0.0234673
ENSMUSG00000066306	Numa1	1.74959	1.30272	0.0240178			ENSMUSG00000008489	Elavl2	1.19301	1.29946	0.0290242
ENSMUSG00000001151	Pcnt	1.03822	1.27778	0.0728394			ENSMUSG00000028546	Elavl4	1.09907	1.22058	0.0602072
ENSMUSG00000064354	mt-Co2	29.4162	1.26185	0.00166564			ENSMUSG00000023391	Dlx2	1.74724	1.16355	0.408766
ENSMUSG00000040225	Prrc2c	1.1023	0.956502	0.533714			ENSMUSG00000073940	Hbb-bt	2.27329	1.12347	0.895013
ENSMUSG00000098178	Gm42418	141.87	0.907245	0.147684			ENSMUSG00000052305	Hbb-bs	6.01201	1.06421	0.754567
ENSMUSG00000026923	Notch1	3.50558	0.871163	0.34032			ENSMUSG00000069917	Hba-a2	3.38176	1.04324	0.874191
ENSMUSG00000064363	mt-Nd4	12.574	0.854237	0.225435			ENSMUSG00000022033	Pbk	1.84118	1.01969	0.134755
ENSMUSG00000057738	Sptan1	1.00617	0.849501	0.702097			ENSMUSG00000020897	Aurkb	1.02392	1.00682	0.404079
ENSMUSG00000064341	mt-Nd1	14.3684	0.840674	0.276845			ENSMUSG00000040936	Ulk4	1.3527	0.919943	0.89651
ENSMUSG00000064345	mt-Nd2	7.23548	0.833167	0.301356			ENSMUSG00000040204	Pclaf	2.16996	0.913517	0.34032
ENSMUSG00000018501	Ncor1	1.03822	0.824059	0.756069			ENSMUSG00000019942	Cdk1	2.09481	0.895312	0.325024
ENSMUSG00000026615	Eprs	1.06385	0.813948	0.728008			ENSMUSG00000068154	Insm1	1.55937	0.886699	0.435559
ENSMUSG00000064360	mt-Nd3	5.7871	0.768964	0.435559			ENSMUSG00000005233	Spc25	1.54058	0.858429	0.533714
ENSMUSG00000064358	mt-Co3	45.8482	0.749057	0.34032			ENSMUSG00000020649	Rrm2	3.06237	0.850687	0.301356
ENSMUSG00000064370	mt-Cytb	18.1047	0.744729	0.424448			ENSMUSG00000096210	H1f0	6.1811	0.848128	0.136728
ENSMUSG00000064357	mt-Atp6	40.8237	0.742848	0.39721			ENSMUSG00000021771	Vdac2	1.34331	0.834671	0.533714
ENSMUSG00000020994	Pnn	1.35865	0.711587	0.89651			ENSMUSG00000025358	Cdk2	1.08968	0.832791	0.703571
ENSMUSG00000045983	Eif4g1	2.09566	0.660416	0.889754			ENSMUSG00000078453	Abracl	2.67722	0.830743	0.532204
ENSMUSG00000029177	Cenpa	2.1277	0.65208	0.89651			ENSMUSG00000028419	Chmp5	1.11786	0.824923	0.703571
ENSMUSG00000040481	Bptf	1.10871	0.647627	1			ENSMUSG00000006715	Gmnn	1.01453	0.82372	0.719226
ENSMUSG00000024393	Prrc2a	1.24971	0.641056	1			ENSMUSG00000024660	Incenp	1.5124	0.82115	0.533714
ENSMUSG00000063450	Syne2	1.26252	0.639024	1			ENSMUSG00000063659	Zbtb18	1.94451	0.8132	0.533714
ENSMUSG00000064351	mt-Co1	55.4421	0.61443	0.728008			ENSMUSG00000025395	Prim1	1.01453	0.807779	0.754567
ENSMUSG00000027331	Knstrn	1.26252	0.606234	1			ENSMUSG00000024425	Ndfip1	1.2024	0.790432	0.734806
ENSMUSG00000020048	Hsp90b1	3.25564	0.586152	0.942748			ENSMUSG00000052187	Hbb-y	7.40229	0.785408	1
ENSMUSG00000022283	Pabpc1	5.22954	0.579909	0.942748			ENSMUSG00000062380	Tubb3	2.29208	0.776668	0.62635
ENSMUSG00000029657	Hsph1	1.29457	0.578788	1			ENSMUSG00000069919	Hba-a1	3.98296	0.770913	1
ENSMUSG00000030122	Ptms	2.83267	0.571349	1			ENSMUSG00000004530	Coro1c	2.34844	0.757381	0.602745
ENSMUSG00000006005	Tpr	1.05103	0.571006	1			ENSMUSG00000050628	Ubald2	1.45603	0.755975	0.723364
ENSMUSG00000032253	Phip	1.05103	0.571006	1			ENSMUSG00000063694	Cycs	1.33392	0.70726	0.942748
ENSMUSG00000050334	C130071C03Rik	1.42274	0.567011	1			ENSMUSG00000052997	Uba2	1.43725	0.705651	0.762164
ENSMUSG00000023092	Fhl1	1.00617	0.566567	1			ENSMUSG00000029438	Bcl7a	2.17935	0.697329	0.728008
ENSMUSG00000068748	Ptprz1	1.98671	0.563457	1			ENSMUSG00000042834	Nrep	1.70967	0.696766	0.829175
ENSMUSG00000041235	Chd7	1.40352	0.561546	1			ENSMUSG00000036438	Calm2	3.99235	0.685909	0.602745
ENSMUSG00000034892	Rps29	17.4318	0.557611	0.895013			ENSMUSG00000067071	Hes6	1.67209	0.682476	0.754567
ENSMUSG00000024975	Pdcd4	1.01258	0.536675	1			ENSMUSG00000028884	Rpa2	1.26816	0.680655	0.895013
ENSMUSG00000031229	Atrx	1.05103	0.533531	1			ENSMUSG00000049932	H2afx	2.7148	0.672015	0.728008
ENSMUSG00000008668	Rps18	8.44673	0.511778	1			ENSMUSG00000036943	Rab8b	1.33392	0.662866	0.942748
ENSMUSG00000029467	Atp2a2	1.23048	0.505909	1			ENSMUSG00000002477	Snrpd1	3.87023	0.659958	0.703571
ENSMUSG00000039323	Igfbp2	1.48683	0.483907	1			ENSMUSG00000079523	Tmsb10	5.93686	0.646436	0.702097
ENSMUSG00000031010	Usp9x	1.26893	0.474526	1			ENSMUSG00000048327	Ckap2l	2.13239	0.645569	0.957425
ENSMUSG00000030428	Ttyh1	2.3456	0.472402	1			ENSMUSG00000031609	Sap30	1.0521	0.639647	1
ENSMUSG00000090733	Rps27	7.99171	0.464218	1			ENSMUSG00000007050	Lsm2	1.16483	0.63053	1
ENSMUSG00000039262	Prrc2b	1.59578	0.464199	1			ENSMUSG00000027342	Pcna	4.63113	0.622312	0.734806
ENSMUSG00000078429	Ctdsp2	1.6855	0.463582	1			ENSMUSG00000000346	Dazap2	1.5124	0.620452	0.95123
ENSMUSG00000003814	Calr	2.77499	0.459275	1			ENSMUSG00000021707	Dhfr	1.01453	0.615133	1
ENSMUSG00000038143	Stox2	1.40992	0.459154	1			ENSMUSG00000015733	Capza2	1.44664	0.61406	1
ENSMUSG00000045328	Cenpe	1.00617	0.452611	1			ENSMUSG00000041911	Dlx1	1.09907	0.609853	1
ENSMUSG00000034926	Dhcr24	1.18562	0.452611	1			ENSMUSG00000061613	U2af1	2.28269	0.607761	0.942748
ENSMUSG00000071533	Pcnp	1.3202	0.445658	1			ENSMUSG00000025134	Alyref	3.66357	0.607667	0.760564
ENSMUSG00000063870	Chd4	2.1277	0.439672	1			ENSMUSG00000001525	Tubb5	27.9277	0.605798	0.702097
ENSMUSG00000028639	Ybx1	7.4021	0.437712	1			ENSMUSG00000038943	Prc1	1.04271	0.599856	1
ENSMUSG00000060739	Nsa2	1.5381	0.434763	1			ENSMUSG00000023150	Ivns1abp	8.50136	0.597617	0.756069
ENSMUSG00000053477	Tcf4	4.05033	0.423282	1			ENSMUSG00000004099	Dnmt1	2.12299	0.592578	0.95123
ENSMUSG00000052915	Msl1	1.19844	0.422238	1			ENSMUSG00000021453	Gadd45g	1.53118	0.592058	1
ENSMUSG00000031924	Cyb5b	1.1728	0.421584	1			ENSMUSG00000004642	Slbp	1.27755	0.590138	1
ENSMUSG00000025980	Hspd1	2.48659	0.419613	1			ENSMUSG00000027805	Pfn2	1.42785	0.585608	1
ENSMUSG00000041936	Agrn	1.26893	0.41681	1			ENSMUSG00000069565	Dazap1	1.08968	0.584864	1
ENSMUSG00000040952	Rps19	15.3169	0.41274	1			ENSMUSG00000063445	Nmral1	1.71906	0.579098	1
ENSMUSG00000026605	Cenpf	1.35225	0.412347	1			ENSMUSG00000024968	Rcor2	1.89754	0.568869	1
ENSMUSG00000098318	Lockd	1.32661	0.411584	1			ENSMUSG00000016559	H3f3b	8.35106	0.563691	0.816866
ENSMUSG00000021127	Zfp36l1	1.44197	0.402425	1			ENSMUSG00000023104	Rfc2	1.22119	0.558444	1
ENSMUSG00000002341	Ncan	1.9034	0.395655	1			ENSMUSG00000029817	Tra2a	1.41846	0.556912	1
ENSMUSG00000063856	Gpx1	1.1023	0.395386	1			ENSMUSG00000032397	Tipin	1.53118	0.538619	1
ENSMUSG00000051855	Mest	3.69785	0.393917	1			ENSMUSG00000037266	Rsrp1	1.42785	0.53799	1
ENSMUSG00000029505	Ep400	1.06385	0.393372	1			ENSMUSG00000016541	Atxn10	2.33905	0.535893	1
ENSMUSG00000022043	Trim35	1.15998	0.39055	1			ENSMUSG00000001228	Uhrf1	3.11873	0.53445	1
ENSMUSG00000093930	Hmgcs1	2.26229	0.388835	1			ENSMUSG00000030978	Rrm1	1.9633	0.533714	1
ENSMUSG00000044533	Rps2	9.23501	0.388046	1			ENSMUSG00000023089	Ndufa5	1.71906	0.531792	1
ENSMUSG00000048758	Rpl29	5.72942	0.384911	1			ENSMUSG00000029687	Ezh2	2.18875	0.52901	1
ENSMUSG00000030678	Maz	1.43556	0.383749	1			ENSMUSG00000012422	Tmem167	1.08968	0.522936	1
ENSMUSG00000030695	Aldoa	1.77522	0.381728	1			ENSMUSG00000029062	Cdk11b	1.01453	0.521157	1
ENSMUSG00000025508	Rplp2	10.2989	0.379149	1			ENSMUSG00000041879	Ipo9	1.34331	0.517641	1
ENSMUSG00000006398	Cdc20	1.80727	0.378101	1			ENSMUSG00000028609	Magoh	1.69088	0.515853	1
ENSMUSG00000021282	Eif5	2.01235	0.37678	1			ENSMUSG00000042750	Bex2	2.02905	0.514524	1
ENSMUSG00000025153	Fasn	2.32638	0.375443	1			ENSMUSG00000019505	Ubb	10.8404	0.514052	0.95123
ENSMUSG00000093674	Rpl41	20.8348	0.372369	1			ENSMUSG00000027282	Mtch2	1.10846	0.511469	1
ENSMUSG00000018474	Chd3	1.05744	0.368219	1			ENSMUSG00000013593	Ndufs2	1.64391	0.506975	1
ENSMUSG00000045482	Trrap	1.03181	0.366196	1			ENSMUSG00000052397	Ezr	1.28695	0.506166	1
ENSMUSG00000068923	Syt11	2.27511	0.366102	1			ENSMUSG00000033585	Ndn	1.99148	0.500739	1
ENSMUSG00000038900	Rpl12	8.98506	0.365814	1			ENSMUSG00000008892	Vdac3	1.32452	0.497464	1
ENSMUSG00000021318	Gli3	1.33302	0.365554	1			ENSMUSG00000071076	Jund	1.03331	0.496315	1
ENSMUSG00000063229	Ldha	5.08214	0.364507	1			ENSMUSG00000030512	Snrpa1	1.28695	0.496042	1
ENSMUSG00000024359	Hspa9	2.21102	0.363677	1			ENSMUSG00000075334	Rprm	1.01453	0.495394	1
ENSMUSG00000067274	Rplp0	11.1769	0.362088	1			ENSMUSG00000026277	Stk25	1.2118	0.492941	1
ENSMUSG00000009470	Tnpo1	1.3202	0.351682	1			ENSMUSG00000027967	Neurog2	3.0154	0.490288	1
ENSMUSG00000023456	Tpi1	3.10824	0.349518	1			ENSMUSG00000039105	Atp6v1g1	1.54058	0.487446	1
ENSMUSG00000031548	Sfrp1	3.56967	0.347914	1			ENSMUSG00000028676	Srsf10	1.97269	0.487128	1
ENSMUSG00000026701	Prdx6	1.42274	0.34662	1			ENSMUSG00000031665	Sall1	1.74724	0.486953	1
ENSMUSG00000025130	P4hb	1.71114	0.338791	1			ENSMUSG00000076431	Sox4	4.6687	0.485023	1
ENSMUSG00000018707	Dync1h1	1.88417	0.335254	1			ENSMUSG00000024048	Myl12a	1.04271	0.484379	1
ENSMUSG00000039477	Tnrc18	1.40992	0.333623	1			ENSMUSG00000022186	Oxct1	1.44664	0.483663	1
ENSMUSG00000026915	Strbp	1.07667	0.329929	1			ENSMUSG00000037058	Paip2	2.01027	0.4818	1
ENSMUSG00000028517	Plpp3	1.14717	0.329754	1			ENSMUSG00000020390	Ube2b	1.34331	0.478909	1
ENSMUSG00000056579	Tug1	1.20484	0.328353	1			ENSMUSG00000028837	Psmb2	2.30147	0.478676	1
ENSMUSG00000066456	Hmgn3	1.26252	0.32708	1			ENSMUSG00000020914	Top2a	3.83266	0.478512	1
ENSMUSG00000074415	Mir100hg	1.6855	0.32708	1			ENSMUSG00000022285	Ywhaz	6.37837	0.47498	1
ENSMUSG00000000247	Lhx2	3.08261	0.326582	1			ENSMUSG00000000751	Rpa1	1.08028	0.474632	1
ENSMUSG00000034349	Smc4	1.95467	0.326295	1			ENSMUSG00000006728	Cdk4	8.65166	0.472684	1
ENSMUSG00000049327	Kmt5a	1.01258	0.322551	1			ENSMUSG00000017144	Rnd3	1.03331	0.47144	1
ENSMUSG00000031672	Got2	1.07026	0.321367	1			ENSMUSG00000021811	Dnajc9	1.70027	0.470221	1
ENSMUSG00000058546	Rpl23a	9.87588	0.320391	1			ENSMUSG00000062929	Cfl2	1.00513	0.469386	1
ENSMUSG00000036904	Fzd8	1.52528	0.320055	1			ENSMUSG00000023004	Tuba1b	15.4715	0.469018	1
ENSMUSG00000037236	Matr3	2.62118	0.31831	1			ENSMUSG00000037242	Clic4	1.30573	0.467218	1
ENSMUSG00000025261	Huwe1	1.49965	0.317901	1			ENSMUSG00000027715	Ccna2	2.07602	0.465288	1
ENSMUSG00000020114	Cand1	1.1023	0.317384	1			ENSMUSG00000016319	Slc25a5	6.79169	0.464152	1
ENSMUSG00000068823	Csde1	2.77499	0.313296	1			ENSMUSG00000064326	Siva1	2.12299	0.461048	1
ENSMUSG00000067288	Rps28	12.183	0.311114	1			ENSMUSG00000030629	Zfand6	1.0521	0.460677	1
ENSMUSG00000011179	Odc1	2.82626	0.309776	1			ENSMUSG00000042712	Tceal9	1.48422	0.459392	1
ENSMUSG00000040659	Efhd2	1.03822	0.309486	1			ENSMUSG00000040331	Nsmce4a	1.75663	0.458121	1
ENSMUSG00000061111	Mcrip1	1.21125	0.308221	1			ENSMUSG00000049760	Micos13	1.00513	0.456786	1
ENSMUSG00000004891	Nes	2.78781	0.307906	1			ENSMUSG00000027203	Dut	3.09994	0.454552	1
ENSMUSG00000028495	Rps6	8.15193	0.307196	1			ENSMUSG00000025369	Smarcc2	1.08968	0.451969	1
ENSMUSG00000063273	Naa15	1.19844	0.30676	1			ENSMUSG00000015749	Anp32e	3.72933	0.449304	1
ENSMUSG00000008575	Nfib	3.36459	0.306655	1			ENSMUSG00000041431	Ccnb1	1.93512	0.44646	1
ENSMUSG00000079641	Rpl39	11.8498	0.305921	1			ENSMUSG00000020492	Ska2	1.37149	0.44328	1
ENSMUSG00000000567	Sox9	1.63423	0.302864	1			ENSMUSG00000059552	Trp53	1.08968	0.440474	1
ENSMUSG00000040463	Mybbp1a	1.04463	0.302369	1			ENSMUSG00000021796	Bmpr1a	1.28695	0.436745	1
ENSMUSG00000004264	Phb2	1.49324	0.300608	1			ENSMUSG00000024387	Csnk2b	1.23998	0.432746	1
ENSMUSG00000036241	Ube2r2	1.5381	0.299411	1			ENSMUSG00000028455	Stoml2	1.23058	0.431912	1
ENSMUSG00000039221	Rpl22l1	3.64658	0.29909	1			ENSMUSG00000028832	Stmn1	15.603	0.423523	1
ENSMUSG00000038014	Fam120a	1.00617	0.29696	1			ENSMUSG00000033047	Eif3l	1.75663	0.422498	1
ENSMUSG00000046330	Rpl37a	13.6186	0.294649	1			ENSMUSG00000063480	Snu13	1.72845	0.420559	1
ENSMUSG00000022992	Kansl2	1.07026	0.29034	1			ENSMUSG00000020738	Sumo2	4.54658	0.419381	1
ENSMUSG00000051817	Sox12	1.11512	0.289112	1			ENSMUSG00000046865	Fbl	1.89754	0.418309	1
ENSMUSG00000030697	Ppp4c	1.3202	0.288117	1			ENSMUSG00000049775	Tmsb4x	26.528	0.417099	1
ENSMUSG00000021877	Arf4	1.29457	0.285057	1			ENSMUSG00000002416	Ndufb2	1.27755	0.416602	1
ENSMUSG00000020091	Eif4ebp2	1.13435	0.284488	1			ENSMUSG00000005687	Bcas2	1.37149	0.416144	1
ENSMUSG00000057841	Rpl32	18.438	0.279904	1			ENSMUSG00000028792	Ak2	1.16483	0.415141	1
ENSMUSG00000019494	Cops6	1.05103	0.279775	1			ENSMUSG00000060743	H3f3a	11.808	0.413852	1
ENSMUSG00000023169	Slc38a1	1.2433	0.278582	1			ENSMUSG00000019961	Tmpo	4.8284	0.41371	1
ENSMUSG00000037805	Rpl10a	10.7154	0.27819	1			ENSMUSG00000021377	Dek	3.95478	0.41362	1
ENSMUSG00000007892	Rplp1	21.7321	0.278157	1			ENSMUSG00000020180	Snrpd3	2.30147	0.413088	1
ENSMUSG00000025362	Rps26	16.0347	0.274448	1			ENSMUSG00000026496	Parp1	1.69088	0.41061	1
ENSMUSG00000032518	Rpsa	23.6355	0.27441	1			ENSMUSG00000038034	Igsf8	1.30573	0.409885	1
ENSMUSG00000049517	Rps23	13.0162	0.273878	1			ENSMUSG00000030541	Idh2	1.76603	0.409192	1
ENSMUSG00000025203	Scd2	7.57514	0.272828	1			ENSMUSG00000027133	Nop10	1.85057	0.408561	1
ENSMUSG00000022336	Eif3e	1.35865	0.268458	1			ENSMUSG00000027018	Hat1	1.28695	0.407986	1
ENSMUSG00000026864	Hspa5	1.6855	0.268187	1			ENSMUSG00000039985	Sinhcaf	1.09907	0.407664	1
ENSMUSG00000021379	Id4	4.09519	0.262787	1			ENSMUSG00000045136	Tubb2b	8.08803	0.407149	1
ENSMUSG00000044927	H1fx	2.08284	0.262181	1			ENSMUSG00000036478	Btg1	1.08968	0.406526	1
ENSMUSG00000066232	Ipo7	1.11512	0.259966	1			ENSMUSG00000041203	Trir	1.72845	0.406345	1
ENSMUSG00000025613	Cct8	2.59554	0.259966	1			ENSMUSG00000021520	Uqcrb	1.54058	0.405916	1
ENSMUSG00000028194	Ddah1	2.90316	0.256792	1			ENSMUSG00000034674	Tdg	1.24937	0.404025	1
ENSMUSG00000030082	Sec61a1	1.17921	0.256072	1			ENSMUSG00000033543	Gtf2a2	1.32452	0.402515	1
ENSMUSG00000030432	Rpl28	7.95326	0.255327	1			ENSMUSG00000051223	Bzw1	3.26903	0.402015	1
ENSMUSG00000017404	Rpl19	10.8564	0.253385	1			ENSMUSG00000024392	Bag6	1.0521	0.401784	1
ENSMUSG00000029623	Pdap1	1.756	0.252118	1			ENSMUSG00000027011	Ube2e3	1.83178	0.400547	1
ENSMUSG00000008682	Rpl10	2.69167	0.251424	1			ENSMUSG00000022246	Rai14	1.47482	0.399958	1
ENSMUSG00000038119	Cdon	2.13411	0.251353	1			ENSMUSG00000020265	Sumo3	1.2118	0.399832	1
ENSMUSG00000028788	Ptp4a2	2.55709	0.250977	1			ENSMUSG00000079658	Eloc	1.26816	0.396447	1
ENSMUSG00000024640	Psat1	1.99953	0.250777	1			ENSMUSG00000009575	Cbx5	2.54571	0.391678	1
ENSMUSG00000020086	H2afy2	1.20484	0.246669	1			ENSMUSG00000034868	Myl12b	1.22119	0.390987	1
ENSMUSG00000009013	Dynll1	4.42844	0.243383	1			ENSMUSG00000042606	Hirip3	1.04271	0.388959	1
ENSMUSG00000013698	Pea15a	4.51817	0.240179	1			ENSMUSG00000038812	Trmt112	1.3527	0.387448	1
ENSMUSG00000063457	Rps15	12.0677	0.239437	1			ENSMUSG00000044502	Bod1	1.09907	0.385638	1
ENSMUSG00000031328	Flna	1.35225	0.238017	1			ENSMUSG00000078974	Sec61g	4.0769	0.384482	1
ENSMUSG00000045128	Rpl18a	11.2474	0.23775	1			ENSMUSG00000022673	Mcm4	1.16483	0.38389	1
ENSMUSG00000060143	Gm10076	1.42915	0.237598	1			ENSMUSG00000020950	Foxg1	4.33053	0.38233	1
ENSMUSG00000030189	Ybx3	1.14076	0.235987	1			ENSMUSG00000029918	Mrps33	1.22119	0.381139	1
ENSMUSG00000059070	Rpl18	7.90839	0.235066	1			ENSMUSG00000015291	Gdi1	1.2024	0.378707	1
ENSMUSG00000061787	Rps17	8.85048	0.234101	1			ENSMUSG00000020257	Wdr82	1.6533	0.37837	1
ENSMUSG00000027002	Nckap1	1.08308	0.232645	1			ENSMUSG00000039108	Lsm14b	1.33392	0.376343	1
ENSMUSG00000052146	Rps10	10.4463	0.232369	1			ENSMUSG00000022312	Eif3h	1.92572	0.375908	1
ENSMUSG00000035478	Mbd3	2.2687	0.230799	1			ENSMUSG00000027593	Raly	1.54058	0.374552	1
ENSMUSG00000024608	Rps14	13.1572	0.229216	1			ENSMUSG00000022433	Csnk1e	1.37149	0.372022	1
ENSMUSG00000052727	Map1b	3.38382	0.228272	1			ENSMUSG00000056394	Lig1	1.27755	0.369297	1
ENSMUSG00000037313	Tacc3	1.16639	0.226844	1			ENSMUSG00000024454	Hdac3	1.0615	0.369052	1
ENSMUSG00000063077	Kif1b	1.50606	0.22673	1			ENSMUSG00000030591	Psmd8	1.40907	0.367941	1
ENSMUSG00000020859	Spag9	1.08949	0.226607	1			ENSMUSG00000006932	Ctnnb1	8.47318	0.367381	1
ENSMUSG00000022452	Smdt1	1.44838	0.223877	1			ENSMUSG00000029247	Paics	2.74298	0.367106	1
ENSMUSG00000021540	Smad5	1.29457	0.223129	1			ENSMUSG00000069171	Nr2f1	1.32452	0.366219	1
ENSMUSG00000063316	Rpl27	7.86353	0.222853	1			ENSMUSG00000021643	Serf1	1.08028	0.360976	1
ENSMUSG00000033307	Mif	5.6397	0.221589	1			ENSMUSG00000045996	Polr2k	1.47482	0.359316	1
ENSMUSG00000026878	Rab14	1.0959	0.220664	1			ENSMUSG00000025066	Sfr1	1.47482	0.359316	1
ENSMUSG00000053332	Gas5	4.3259	0.220495	1			ENSMUSG00000028648	Ndufs5	1.39967	0.358355	1
ENSMUSG00000056076	Eif3b	1.59578	0.218723	1			ENSMUSG00000056851	Pcbp2	7.14866	0.357824	1
ENSMUSG00000029642	Polr1d	1.03822	0.216377	1			ENSMUSG00000061887	Ssbp3	1.72845	0.357671	1
ENSMUSG00000092203	1110038B12Rik	1.17921	0.215808	1			ENSMUSG00000070372	Capza1	1.32452	0.357286	1
ENSMUSG00000020458	Rtn4	1.51246	0.212071	1			ENSMUSG00000022205	Sub1	3.44751	0.356705	1
ENSMUSG00000020069	Hnrnph3	1.03181	0.207499	1			ENSMUSG00000054091	1810037I17Rik	1.37149	0.354744	1
ENSMUSG00000034158	Lrrc58	1.37788	0.207499	1			ENSMUSG00000015671	Psma2	1.83178	0.354744	1
ENSMUSG00000047675	Rps8	16.4641	0.206517	1			ENSMUSG00000020167	Tcf3	3.13752	0.354206	1
ENSMUSG00000036199	Ndufa13	1.71114	0.205817	1			ENSMUSG00000097767	Miat	2.21693	0.353983	1
ENSMUSG00000026235	Epha4	1.41633	0.202633	1			ENSMUSG00000023307	2005-03-01	1.03331	0.35312	1
ENSMUSG00000008140	Emc10	1.00617	0.201803	1			ENSMUSG00000041859	Mcm3	1.68148	0.352741	1
ENSMUSG00000021670	Hmgcr	1.27534	0.20165	1			ENSMUSG00000018965	Ywhah	1.48422	0.352477	1
ENSMUSG00000058655	Eif4b	1.73677	0.200224	1			ENSMUSG00000014402	Tsg101	1.02392	0.351469	1
ENSMUSG00000029614	Rpl6	8.68385	0.199541	1			ENSMUSG00000053453	Thoc7	1.47482	0.351324	1
ENSMUSG00000022884	Eif4a2	1.18562	0.197354	1			ENSMUSG00000028134	Ptbp2	2.1136	0.35076	1
ENSMUSG00000028484	Psip1	3.17874	0.195394	1			ENSMUSG00000072235	Tuba1a	16.2606	0.349962	1
ENSMUSG00000050708	Ftl1	6.54333	0.192403	1			ENSMUSG00000047139	Cd24a	2.28269	0.348843	1
ENSMUSG00000005506	Celf1	1.33943	0.189577	1			ENSMUSG00000029405	G3bp2	1.47482	0.343375	1
ENSMUSG00000021178	Psmc1	1.17921	0.189577	1			ENSMUSG00000001289	Pfdn5	2.37662	0.341317	1
ENSMUSG00000028796	Phc2	1.92903	0.183221	1			ENSMUSG00000004980	Hnrnpa2b1	16.6739	0.3411	1
ENSMUSG00000060572	Mfap2	1.36506	0.182851	1			ENSMUSG00000019777	Hdac2	2.48935	0.340576	1
ENSMUSG00000032118	Fez1	1.33302	0.18269	1			ENSMUSG00000020358	Hnrnpab	9.80709	0.337078	1
ENSMUSG00000024026	Glo1	1.1728	0.181757	1			ENSMUSG00000062248	Cks2	2.18875	0.335605	1
ENSMUSG00000052534	Pbx1	1.88417	0.181449	1			ENSMUSG00000020900	Myh10	1.47482	0.33547	1
ENSMUSG00000003660	Snrnp200	1.04463	0.180807	1			ENSMUSG00000030417	Pdcd5	1.82239	0.33454	1
ENSMUSG00000020923	Ubtf	1.38429	0.180739	1			ENSMUSG00000031799	Tpm4	1.46543	0.334215	1
ENSMUSG00000042323	Pbrm1	1.19203	0.179327	1			ENSMUSG00000037361	Sf3b6	1.99148	0.333731	1
ENSMUSG00000028649	Macf1	1.21125	0.176977	1			ENSMUSG00000020719	Ddx5	8.27591	0.333433	1
ENSMUSG00000012848	Rps5	9.33114	0.176761	1			ENSMUSG00000026914	Psmd14	1.2118	0.331352	1
ENSMUSG00000025503	Taldo1	1.3907	0.176401	1			ENSMUSG00000095139	Pou3f2	1.14604	0.330032	1
ENSMUSG00000060938	Rpl26	10.6065	0.175992	1			ENSMUSG00000014956	Ppp1cb	2.35784	0.329912	1
ENSMUSG00000020074	Ccar1	1.08308	0.175502	1			ENSMUSG00000005732	Ranbp1	5.23233	0.329435	1
ENSMUSG00000007880	Arid1a	1.6855	0.175077	1			ENSMUSG00000032002	Dcun1d5	1.12725	0.326701	1
ENSMUSG00000030796	Tead2	2.49941	0.174893	1			ENSMUSG00000035674	Ndufa3	2.2545	0.325852	1
ENSMUSG00000030744	Rps3	9.80538	0.174889	1			ENSMUSG00000000184	Ccnd2	7.74046	0.325746	1
ENSMUSG00000097156	Gm3764	2.07643	0.174855	1			ENSMUSG00000066979	Bub3	1.17422	0.324996	1
ENSMUSG00000070348	Ccnd1	2.01235	0.17439	1			ENSMUSG00000025580	Eif4a3	1.45603	0.324996	1
ENSMUSG00000002107	Celf2	1.73677	0.173752	1			ENSMUSG00000030663	1110004F10Rik	1.72845	0.323883	1
ENSMUSG00000024991	Eif3a	1.9034	0.171934	1			ENSMUSG00000021537	Cetn3	1.27755	0.323493	1
ENSMUSG00000005846	Rsl1d1	1.18562	0.171591	1			ENSMUSG00000006998	Psmd2	1.94451	0.323016	1
ENSMUSG00000047721	Bola2	1.33302	0.171286	1			ENSMUSG00000028560	Usp1	1.38088	0.322214	1
ENSMUSG00000032249	Anp32a	1.30098	0.17084	1			ENSMUSG00000025950	Idh1	1.25876	0.320424	1
ENSMUSG00000040385	Ppp1ca	2.57632	0.170609	1			ENSMUSG00000027533	Fabp5	2.78056	0.318764	1
ENSMUSG00000028367	Txn1	2.00594	0.169803	1			ENSMUSG00000020496	Rnf187	2.72419	0.318636	1
ENSMUSG00000070436	Serpinh1	1.53169	0.169677	1			ENSMUSG00000029066	Mrpl20	1.13665	0.318255	1
ENSMUSG00000023832	Acat2	1.28816	0.168308	1			ENSMUSG00000020149	Rab1a	1.39028	0.315346	1
ENSMUSG00000020290	Xpo1	1.78163	0.167342	1			ENSMUSG00000020978	Klhdc2	1.11786	0.314728	1
ENSMUSG00000039001	Rps21	16.9575	0.167223	1			ENSMUSG00000073676	Hspe1	2.82752	0.314118	1
ENSMUSG00000029705	Cux1	1.44197	0.164266	1			ENSMUSG00000038462	Uqcrfs1	1.25876	0.311321	1
ENSMUSG00000020368	Canx	2.74294	0.164022	1			ENSMUSG00000024974	Smc3	1.25876	0.311321	1
ENSMUSG00000022956	Atp5o	2.8583	0.163985	1			ENSMUSG00000054717	Hmgb2	10.0419	0.310431	1
ENSMUSG00000078812	Eif5a	4.26182	0.163105	1			ENSMUSG00000024844	Banf1	2.19814	0.310164	1
ENSMUSG00000072772	Grcc10	1.92262	0.162669	1			ENSMUSG00000071172	Srsf3	6.66018	0.30998	1
ENSMUSG00000060636	Rpl35a	11.0166	0.161885	1			ENSMUSG00000044783	Hjurp	1.503	0.30845	1
ENSMUSG00000059743	Fdps	1.31379	0.161832	1			ENSMUSG00000026750	Psmb7	2.17935	0.308287	1
ENSMUSG00000028565	Nfia	1.67909	0.160613	1			ENSMUSG00000009079	Ewsr1	4.59355	0.306607	1
ENSMUSG00000019054	Fis1	1.33302	0.15997	1			ENSMUSG00000002524	Puf60	1.85057	0.306381	1
ENSMUSG00000054766	Set	7.22266	0.159621	1			ENSMUSG00000041530	Ago1	1.22119	0.304687	1
ENSMUSG00000041571	Selenow	2.1277	0.159564	1			ENSMUSG00000017390	Aldoc	2.24511	0.304532	1
ENSMUSG00000046364	Rpl27a	12.1446	0.157719	1			ENSMUSG00000029767	Calu	1.3621	0.302585	1
ENSMUSG00000062328	Rpl17	9.63235	0.157013	1			ENSMUSG00000037894	H2afz	21.136	0.301115	1
ENSMUSG00000071644	Eef1g	4.59507	0.155816	1			ENSMUSG00000030751	Psma1	1.70027	0.300296	1
ENSMUSG00000020440	Arf5	1.05744	0.155225	1			ENSMUSG00000022400	Rbx1	2.82752	0.297954	1
ENSMUSG00000062647	Rpl7a	6.86377	0.154566	1			ENSMUSG00000025982	Sf3b1	2.34844	0.294931	1
ENSMUSG00000020163	Uqcr11	2.97366	0.153827	1			ENSMUSG00000070576	Mn1	1.74724	0.293383	1
ENSMUSG00000038274	Fau	12.151	0.153526	1			ENSMUSG00000021660	Btf3	5.06324	0.293288	1
ENSMUSG00000026662	Sephs1	1.07667	0.153051	1			ENSMUSG00000008333	Snrpb2	1.24937	0.29155	1
ENSMUSG00000020863	Luc7l3	1.40992	0.153051	1			ENSMUSG00000031134	Rbmx	1.09907	0.290481	1
ENSMUSG00000031217	Efnb1	1.99312	0.153051	1			ENSMUSG00000007656	Arpp19	1.9539	0.288964	1
ENSMUSG00000004207	Psap	1.76241	0.151745	1			ENSMUSG00000060860	Ube2s	4.38689	0.288471	1
ENSMUSG00000000740	Rpl13	15.9321	0.151601	1			ENSMUSG00000008348	Ubc	4.56537	0.287815	1
ENSMUSG00000006699	Cdc42	2.14693	0.151442	1			ENSMUSG00000026385	Dbi	10.7653	0.286872	1
ENSMUSG00000015745	Plekho1	1.01258	0.150784	1			ENSMUSG00000028156	Eif4e	1.26816	0.286124	1
ENSMUSG00000005360	Slc1a3	1.14717	0.150048	1			ENSMUSG00000038412	Higd1a	1.40907	0.285948	1
ENSMUSG00000003429	Rps11	10.222	0.148876	1			ENSMUSG00000031422	Morf4l2	2.81813	0.285153	1
ENSMUSG00000079435	Rpl36a	5.94091	0.148201	1			ENSMUSG00000027067	Ssrp1	2.47995	0.284354	1
ENSMUSG00000063882	Uqcrh	2.64681	0.146098	1			ENSMUSG00000043866	Taf10	1.2118	0.284354	1
ENSMUSG00000022629	Kif21a	1.45479	0.14595	1			ENSMUSG00000008305	Tle1	1.34331	0.282686	1
ENSMUSG00000093904	Tomm20	1.58937	0.145827	1			ENSMUSG00000037152	Ndufc1	2.27329	0.282377	1
ENSMUSG00000025016	Tm9sf3	1.1023	0.145772	1			ENSMUSG00000005625	Psmd4	1.0615	0.282247	1
ENSMUSG00000026728	Vim	8.03016	0.14502	1			ENSMUSG00000034681	Rnps1	2.4048	0.28155	1
ENSMUSG00000020745	Pafah1b1	1.22407	0.142756	1			ENSMUSG00000022332	Khdrbs3	1.14604	0.28045	1
ENSMUSG00000028851	Nudc	1.37788	0.141409	1			ENSMUSG00000030934	Oat	1.00513	0.279909	1
ENSMUSG00000001300	Efnb2	1.2433	0.141078	1			ENSMUSG00000040699	Limd2	1.00513	0.279909	1
ENSMUSG00000027248	Pdia3	1.44838	0.139608	1			ENSMUSG00000090553	Snrpe	4.8284	0.279693	1
ENSMUSG00000062006	Rpl34	10.6001	0.139602	1			ENSMUSG00000030246	Ldhb	2.5551	0.278202	1
ENSMUSG00000048001	Hes5	1.6855	0.139453	1			ENSMUSG00000063200	Nol7	1.3621	0.277782	1
ENSMUSG00000036565	Ttyh3	2.39687	0.139172	1			ENSMUSG00000028911	Srsf4	1.31513	0.277549	1
ENSMUSG00000040549	Ckap5	1.60219	0.138752	1			ENSMUSG00000023495	Pcbp4	2.49874	0.277168	1
ENSMUSG00000018583	G3bp1	3.21078	0.138752	1			ENSMUSG00000021764	Ndufs4	1.08028	0.276087	1
ENSMUSG00000033020	Polr2f	1.23048	0.138178	1			ENSMUSG00000022314	Rad21	2.36723	0.272995	1
ENSMUSG00000035242	Oaz1	5.2744	0.136297	1			ENSMUSG00000027673	Ndufb5	1.28695	0.272209	1
ENSMUSG00000018770	Atp5g3	3.06979	0.1355	1			ENSMUSG00000025651	Uqcrc1	1.28695	0.272209	1
ENSMUSG00000005566	Trim28	3.61453	0.135287	1			ENSMUSG00000031167	Rbm3	4.2178	0.271058	1
ENSMUSG00000028333	Anp32b	2.493	0.135129	1			ENSMUSG00000021546	Hnrnpk	8.82075	0.270354	1
ENSMUSG00000025794	Rpl14	9.51699	0.134961	1			ENSMUSG00000059796	Eif4a1	10.3989	0.269887	1
ENSMUSG00000037563	Rps16	10.2668	0.134829	1			ENSMUSG00000055762	Eef1d	1.98209	0.269685	1
ENSMUSG00000027469	Tpx2	1.57655	0.134192	1			ENSMUSG00000017677	Wsb1	1.0521	0.269536	1
ENSMUSG00000021486	Prelid1	1.76881	0.131725	1			ENSMUSG00000022185	Acin1	1.62512	0.269233	1
ENSMUSG00000029713	Gnb2	2.99929	0.131298	1			ENSMUSG00000028692	Akr1a1	2.06663	0.269202	1
ENSMUSG00000047215	Rpl9	6.26135	0.131273	1			ENSMUSG00000035621	Midn	1.6627	0.268235	1
ENSMUSG00000068882	Ssb	1.63423	0.130683	1			ENSMUSG00000029649	Pomp	1.48422	0.267815	1
ENSMUSG00000006333	Rps9	12.0484	0.128997	1			ENSMUSG00000027940	Tpm3	1.08028	0.265818	1
ENSMUSG00000036371	Serbp1	4.87706	0.128413	1			ENSMUSG00000059119	Nap1l4	2.16996	0.265818	1
ENSMUSG00000057863	Rpl36	9.98483	0.128279	1			ENSMUSG00000074698	Csnk2a1	1.24937	0.26475	1
ENSMUSG00000023175	Bsg	1.41633	0.128086	1			ENSMUSG00000030603	Psmc4	1.41846	0.263935	1
ENSMUSG00000016344	Ppdpf	1.43556	0.126841	1			ENSMUSG00000057236	Rbbp4	2.4048	0.262995	1
ENSMUSG00000078923	Ube2v1	1.71114	0.126383	1			ENSMUSG00000063632	Sox11	7.34593	0.262412	1
ENSMUSG00000073702	Rpl31	11.0807	0.125688	1			ENSMUSG00000057278	Snrpg	7.5338	0.26148	1
ENSMUSG00000028452	Vcp	3.5889	0.125037	1			ENSMUSG00000076432	Ywhaq	4.65931	0.261317	1
ENSMUSG00000069744	Psmb3	1.80086	0.124557	1			ENSMUSG00000005447	Pafah1b3	1.01453	0.260291	1
ENSMUSG00000025410	Dctn2	1.04463	0.123663	1			ENSMUSG00000029169	Dhx15	1.6533	0.260107	1
ENSMUSG00000030357	Fkbp4	1.99312	0.123304	1			ENSMUSG00000042699	Dhx9	2.24511	0.259523	1
ENSMUSG00000040785	Ttc3	2.28792	0.122646	1			ENSMUSG00000041773	Enc1	1.52179	0.259492	1
ENSMUSG00000032097	Ddx6	1.85854	0.121787	1			ENSMUSG00000055302	Mrfap1	3.72933	0.259201	1
ENSMUSG00000025223	Ldb1	1.08308	0.120535	1			ENSMUSG00000037601	Nme1	4.08629	0.257581	1
ENSMUSG00000039016	Timm8b	1.42915	0.120415	1			ENSMUSG00000029632	Ndufa4	6.35019	0.256914	1
ENSMUSG00000038502	Ptov1	3.21078	0.120374	1			ENSMUSG00000022370	Mrpl13	1.33392	0.256049	1
ENSMUSG00000061983	Rps12	13.4968	0.119633	1			ENSMUSG00000020267	Hint1	6.4817	0.255417	1
ENSMUSG00000052957	Gas1	1.71114	0.117821	1			ENSMUSG00000015165	Hnrnpl	4.17083	0.254938	1
ENSMUSG00000071415	Rpl23	13.1636	0.117684	1			ENSMUSG00000078427	Sarnp	1.49361	0.254607	1
ENSMUSG00000009927	Rps25	8.18397	0.115858	1			ENSMUSG00000025364	Pa2g4	1.40907	0.254412	1
ENSMUSG00000062078	Qk	3.28128	0.115576	1			ENSMUSG00000042541	Sem1	4.6781	0.252897	1
ENSMUSG00000016386	Mpped2	1.21125	0.115576	1			ENSMUSG00000007815	Rhoa	1.813	0.252484	1
ENSMUSG00000030007	Cct7	2.81344	0.11503	1			ENSMUSG00000017776	Crk	1.52179	0.252261	1
ENSMUSG00000061136	Prpf40a	1.03822	0.114839	1			ENSMUSG00000030654	Arl6ip1	2.76177	0.252114	1
ENSMUSG00000028426	Rad23b	1.59578	0.114615	1			ENSMUSG00000009549	Srp14	1.23058	0.251933	1
ENSMUSG00000024661	Fth1	4.19132	0.114475	1			ENSMUSG00000029621	Arpc1a	1.01453	0.249484	1
ENSMUSG00000036606	Plxnb2	1.35225	0.114442	1			ENSMUSG00000024217	Snrpc	1.45603	0.247829	1
ENSMUSG00000020372	Rack1	10.2924	0.114081	1			ENSMUSG00000071528	Atp5md	3.62599	0.245733	1
ENSMUSG00000070544	Top1	2.24306	0.113523	1			ENSMUSG00000032301	Psma4	1.3621	0.24536	1
ENSMUSG00000060206	Zfp462	1.24971	0.113125	1			ENSMUSG00000006412	Pfdn2	1.43725	0.24432	1
ENSMUSG00000059291	Rpl11	12.9841	0.112436	1			ENSMUSG00000005779	Psmb4	2.27329	0.243383	1
ENSMUSG00000019803	Nr2e1	1.14717	0.111574	1			ENSMUSG00000020250	Txnrd1	1.26816	0.242534	1
ENSMUSG00000066324	Impad1	1.11512	0.109406	1			ENSMUSG00000026074	Map4k4	2.29208	0.240853	1
ENSMUSG00000013236	Ptprs	3.92215	0.108728	1			ENSMUSG00000038482	Tfdp1	1.25876	0.2405	1
ENSMUSG00000067847	Romo1	1.57655	0.106358	1			ENSMUSG00000017485	Top2b	1.72845	0.239567	1
ENSMUSG00000002129	Sf3a1	1.35225	0.103716	1			ENSMUSG00000028798	Eif3i	1.76603	0.239267	1
ENSMUSG00000022678	Nde1	1.15998	0.102425	1			ENSMUSG00000037070	Rbmxl1	1.40907	0.238899	1
ENSMUSG00000057666	Gapdh	11.3948	0.102257	1			ENSMUSG00000071014	Ndufb6	1.01453	0.238758	1
ENSMUSG00000045179	Sox3	1.48042	0.101139	1			ENSMUSG00000001403	Ube2c	2.8651	0.238723	1
ENSMUSG00000029390	Tmed2	1.33943	0.100767	1			ENSMUSG00000026374	Tsn	1.48422	0.23822	1
ENSMUSG00000033295	Ptprf	1.30738	0.0986683	1			ENSMUSG00000025135	Anapc11	1.12725	0.237433	1
ENSMUSG00000027210	Meis2	2.39046	0.0986388	1			ENSMUSG00000015092	Edf1	1.23998	0.236349	1
ENSMUSG00000031231	Cox7b	2.7109	0.0983826	1			ENSMUSG00000036940	Kdm1a	1.23998	0.236349	1
ENSMUSG00000031848	Lsm4	1.25611	0.0973831	1			ENSMUSG00000029430	Ran	9.6474	0.233341	1
ENSMUSG00000001924	Uba1	1.91622	0.0964674	1			ENSMUSG00000021290	Atp5mpl	3.18449	0.232266	1
ENSMUSG00000067786	Nnat	5.67815	0.0956543	1			ENSMUSG00000020321	Mdh1	2.02905	0.232124	1
ENSMUSG00000042978	Sbk1	1.70473	0.0954546	1			ENSMUSG00000006373	Pgrmc1	1.33392	0.231527	1
ENSMUSG00000050288	Fzd2	1.08308	0.0938178	1			ENSMUSG00000043091	Tuba1c	1.40907	0.231205	1
ENSMUSG00000027091	Zc3h15	1.01258	0.0930688	1			ENSMUSG00000020052	Ascl1	1.17422	0.230048	1
ENSMUSG00000039218	Srrm2	1.87135	0.0927792	1			ENSMUSG00000020402	Vdac1	1.46543	0.2273	1
ENSMUSG00000023944	Hsp90ab1	10.6834	0.0890804	1			ENSMUSG00000061518	Cox5b	2.01966	0.225461	1
ENSMUSG00000041841	Rpl37	12.0869	0.0889372	1			ENSMUSG00000042079	Hnrnpf	3.78569	0.225461	1
ENSMUSG00000021606	Ndufs6	1.55733	0.0887278	1			ENSMUSG00000001729	Akt1	1.11786	0.225461	1
ENSMUSG00000031353	Rbbp7	1.37788	0.0885576	1			ENSMUSG00000022462	Slc38a2	1.83178	0.225461	1
ENSMUSG00000031029	Eif3f	2.74935	0.0870618	1			ENSMUSG00000026238	Ptma	34.71	0.2239	1
ENSMUSG00000022995	Enah	1.32661	0.0869617	1			ENSMUSG00000024213	Nudt3	1.07089	0.222954	1
ENSMUSG00000031320	Rps4x	12.01	0.0856875	1			ENSMUSG00000031785	Adgrg1	1.62512	0.222148	1
ENSMUSG00000062997	Rpl35	4.88347	0.0856359	1			ENSMUSG00000019179	Mdh2	1.98209	0.220027	1
ENSMUSG00000033938	Ndufb7	1.18562	0.0848794	1			ENSMUSG00000029223	Uchl1	2.22632	0.218205	1
ENSMUSG00000025162	Csnk1d	1.18562	0.0848794	1			ENSMUSG00000029838	Ptn	7.18623	0.2157	1
ENSMUSG00000022463	Srebf2	1.20484	0.0841162	1			ENSMUSG00000022820	Ndufb4	1.37149	0.21568	1
ENSMUSG00000057322	Rpl38	13.5994	0.083487	1			ENSMUSG00000002870	Mcm2	1.98209	0.214613	1
ENSMUSG00000007411	Mark3	1.22407	0.0833774	1			ENSMUSG00000084786	Ubl5	2.59268	0.214048	1
ENSMUSG00000020935	Dcakd	1.15357	0.0820923	1			ENSMUSG00000040459	Arglu1	1.86936	0.213965	1
ENSMUSG00000055436	Srsf11	1.37147	0.0818629	1			ENSMUSG00000021832	Psmc6	1.3621	0.213651	1
ENSMUSG00000026281	Dtymk	1.28175	0.081295	1			ENSMUSG00000070319	Eif3g	1.24937	0.212599	1
ENSMUSG00000037972	Snn	1.28175	0.081295	1			ENSMUSG00000071054	Safb	1.42785	0.21232	1
ENSMUSG00000025204	Ndufb8	1.19203	0.0806424	1			ENSMUSG00000059005	Hnrnpa3	7.56198	0.211921	1
ENSMUSG00000070858	Gm1673	1.24971	0.0786363	1			ENSMUSG00000020917	Acly	1.70967	0.21134	1
ENSMUSG00000026193	Fn1	1.05103	0.0774664	1			ENSMUSG00000026556	Vangl2	1.23998	0.210354	1
ENSMUSG00000060424	Pantr1	3.91574	0.0770038	1			ENSMUSG00000031683	Lsm6	1.77542	0.210354	1
ENSMUSG00000029447	Cct6a	2.58913	0.0754703	1			ENSMUSG00000024283	Wac	1.02392	0.209807	1
ENSMUSG00000054256	Msi1	2.39046	0.0746931	1			ENSMUSG00000017716	Birc5	1.34331	0.209519	1
ENSMUSG00000028081	Rps3a1	9.47213	0.0731244	1			ENSMUSG00000063511	Snrnp70	2.04784	0.208434	1
ENSMUSG00000045763	Basp1	2.50582	0.0729676	1			ENSMUSG00000032199	Polr2m	2.18875	0.2083	1
ENSMUSG00000001416	Cct3	2.7814	0.0728245	1			ENSMUSG00000019923	Zwint	1.08968	0.2083	1
ENSMUSG00000102869	2900097C17Rik	1.48042	0.0721874	1			ENSMUSG00000035215	Lsm7	2.29208	0.207902	1
ENSMUSG00000021957	Tkt	1.37147	0.071521	1			ENSMUSG00000031701	Dnaja2	1.33392	0.207414	1
ENSMUSG00000027620	Rbm39	2.77499	0.0695042	1			ENSMUSG00000039735	Fnbp1l	1.15543	0.206964	1
ENSMUSG00000020849	Ywhae	5.43462	0.0684897	1			ENSMUSG00000031311	Nono	3.89841	0.206169	1
ENSMUSG00000027184	Caprin1	3.20437	0.0681311	1			ENSMUSG00000014355	Anapc1	1.22119	0.205772	1
ENSMUSG00000027168	Pax6	1.06385	0.0681311	1			ENSMUSG00000057113	Npm1	8.17258	0.205393	1
ENSMUSG00000074129	Rpl13a	18.6751	0.0678315	1			ENSMUSG00000013921	Clip3	1.53118	0.204501	1
ENSMUSG00000022403	St13	1.73036	0.0671547	1			ENSMUSG00000010376	Nedd8	2.89328	0.204142	1
ENSMUSG00000036751	Cox6b1	2.37765	0.0669575	1			ENSMUSG00000059248	2009-09-01	2.29208	0.203256	1
ENSMUSG00000050856	Atp5k	3.21078	0.0666027	1			ENSMUSG00000053907	Mat2a	1.69088	0.201745	1
ENSMUSG00000030869	Ndufab1	1.32661	0.065588	1			ENSMUSG00000031776	Arl2bp	1.30573	0.200938	1
ENSMUSG00000091337	Eid1	1.27534	0.0630444	1			ENSMUSG00000024121	Atp6v0c	1.23058	0.199466	1
ENSMUSG00000000563	Atp5f1	2.39046	0.0628677	1			ENSMUSG00000078578	Ube2d3	2.80874	0.198779	1
ENSMUSG00000034994	Eef2	7.50464	0.0624055	1			ENSMUSG00000027993	Trim2	1.19301	0.198661	1
ENSMUSG00000026219	Trip12	1.12794	0.0622357	1			ENSMUSG00000047187	Rab2a	1.08968	0.198585	1
ENSMUSG00000041881	Ndufa7	1.5381	0.0617198	1			ENSMUSG00000038717	Atp5l	3.316	0.198011	1
ENSMUSG00000018326	Ywhab	2.13411	0.0615284	1			ENSMUSG00000030647	Ndufc2	2.38602	0.197446	1
ENSMUSG00000024360	Etf1	1.01899	0.0602937	1			ENSMUSG00000031059	Ndufb11	1.42785	0.197446	1
ENSMUSG00000024335	Brd2	1.03822	0.0598723	1			ENSMUSG00000062825	Actg1	14.4288	0.197389	1
ENSMUSG00000098274	Rpl24	9.63235	0.0588328	1			ENSMUSG00000000088	Cox5a	2.17935	0.197256	1
ENSMUSG00000018293	Pfn1	3.05056	0.0558359	1			ENSMUSG00000035150	Eif2s3x	2.78995	0.196702	1
ENSMUSG00000037742	Eef1a1	43.1821	0.0555611	1			ENSMUSG00000074637	Sox2	2.13239	0.195404	1
ENSMUSG00000022450	Ndufa6	1.32661	0.0550188	1			ENSMUSG00000024949	Sf1	2.53632	0.19491	1
ENSMUSG00000060036	Rpl3	8.68385	0.0536216	1			ENSMUSG00000006941	Eif1b	2.32965	0.194508	1
ENSMUSG00000074656	Eif2s2	1.82649	0.0502401	1			ENSMUSG00000022551	Cyc1	1.27755	0.19421	1
ENSMUSG00000028138	Adh5	1.12794	0.049852	1			ENSMUSG00000024853	Sf3b2	1.91633	0.193446	1
ENSMUSG00000096014	Sox1	1.18562	0.0492555	1			ENSMUSG00000096768	Gm47283	2.45177	0.192795	1
ENSMUSG00000026234	Ncl	3.74271	0.0487142	1			ENSMUSG00000054252	Fgfr3	1.0615	0.190454	1
ENSMUSG00000005410	Mcm5	1.3202	0.048066	1			ENSMUSG00000062397	Zfp706	1.72845	0.190027	1
ENSMUSG00000075706	Gpx4	1.79445	0.0478787	1			ENSMUSG00000008036	Ap2s1	1.02392	0.189197	1
ENSMUSG00000025290	Rps24	20.6041	0.0470251	1			ENSMUSG00000068749	Psma5	1.22119	0.188494	1
ENSMUSG00000027201	Myef2	1.49324	0.0468515	1			ENSMUSG00000006498	Ptbp1	2.08542	0.188417	1
ENSMUSG00000074088	Snrnp40	1.01899	0.0466188	1			ENSMUSG00000021144	Mta1	1.48422	0.187846	1
ENSMUSG00000026021	Sumo1	1.70473	0.0457015	1			ENSMUSG00000020349	Ppp2ca	2.70541	0.187039	1
ENSMUSG00000027479	Mapre1	1.46119	0.0438874	1			ENSMUSG00000066551	Hmgb1	7.9941	0.185383	1
ENSMUSG00000029673	Auts2	1.57655	0.0434264	1			ENSMUSG00000020737	Jpt1	3.93599	0.184819	1
ENSMUSG00000054428	Atpif1	2.45455	0.0432202	1			ENSMUSG00000034120	Srsf2	4.5184	0.184154	1
ENSMUSG00000031748	Gnao1	1.04463	0.0419788	1			ENSMUSG00000026355	Mcm6	1.99148	0.184066	1
ENSMUSG00000027523	Gnas	7.85072	0.0416982	1			ENSMUSG00000020029	Nudt4	1.59694	0.183882	1
ENSMUSG00000024740	Ddb1	2.84548	0.0408193	1			ENSMUSG00000022698	Naa50	1.26816	0.183641	1
ENSMUSG00000025428	Atp5a1	4.65916	0.0385649	1			ENSMUSG00000055065	Ddx17	3.56024	0.183554	1
ENSMUSG00000074102	Rbm15b	1.03181	0.0375737	1			ENSMUSG00000071659	Hnrnpul2	1.07089	0.183426	1
ENSMUSG00000033732	Sf3b3	1.08949	0.0375737	1			ENSMUSG00000031004	Mki67	3.39115	0.183049	1
ENSMUSG00000003072	Atp5d	2.64681	0.0375737	1			ENSMUSG00000034220	Gpc1	3.19388	0.18294	1
ENSMUSG00000037815	Ctnna1	1.2433	0.0375737	1			ENSMUSG00000004937	Sgta	1.39028	0.181595	1
ENSMUSG00000024908	Ppp6r3	1.01258	0.0375737	1			ENSMUSG00000024583	Txnl1	1.39028	0.181595	1
ENSMUSG00000062270	Morf4l1	3.21719	0.0347083	1			ENSMUSG00000047945	Marcksl1	11.3101	0.180435	1
ENSMUSG00000036550	Cnot1	1.44197	0.0343854	1			ENSMUSG00000032324	Tspan3	2.09481	0.179818	1
ENSMUSG00000027852	Nras	1.34584	0.034159	1			ENSMUSG00000007850	Hnrnph1	6.75412	0.179707	1
ENSMUSG00000032294	Pkm	8.58131	0.0332735	1			ENSMUSG00000020088	Sar1a	1.18361	0.178522	1
ENSMUSG00000032803	Cdv3	1.756	0.032337	1			ENSMUSG00000031715	Smarca5	1.63452	0.178421	1
ENSMUSG00000058600	Rpl30	9.95919	0.0315557	1			ENSMUSG00000029836	Cbx3	4.87537	0.177439	1
ENSMUSG00000021270	Hsp90aa1	6.10754	0.0307845	1			ENSMUSG00000023015	Racgap1	1.74724	0.17542	1
ENSMUSG00000027828	Ssr3	1.17921	0.0297963	1			ENSMUSG00000005698	Ctcf	1.04271	0.174835	1
ENSMUSG00000021577	Sdha	1.15998	0.0296685	1			ENSMUSG00000063787	Chchd1	1.04271	0.174835	1
ENSMUSG00000006057	Atp5g1	1.12153	0.0293997	1			ENSMUSG00000025151	Maged1	4.79082	0.173881	1
ENSMUSG00000032562	Gnai2	1.64705	0.0292102	1			ENSMUSG00000040028	Elavl1	1.89754	0.173806	1
ENSMUSG00000023286	Ube2j2	1.08308	0.0291121	1			ENSMUSG00000015937	H2afy	2.27329	0.172993	1
ENSMUSG00000035048	Anapc13	1.08308	0.0291121	1			ENSMUSG00000090841	Myl6	3.71993	0.171955	1
ENSMUSG00000002379	Ndufa11	1.0254	0.0286405	1			ENSMUSG00000002748	Baz1b	1.38088	0.17188	1
ENSMUSG00000051149	Adnp	1.30098	0.0270044	1			ENSMUSG00000070493	Chchd2	5.13839	0.171715	1
ENSMUSG00000028998	Tomm7	2.51223	0.0266025	1			ENSMUSG00000049295	Zfp219	1.43725	0.170319	1
ENSMUSG00000007836	Hnrnpa0	6.08831	0.0262406	1			ENSMUSG00000032966	Fkbp1a	1.58755	0.168877	1
ENSMUSG00000018446	C1qbp	1.14717	0.025601	1			ENSMUSG00000071866	Ppia	13.8558	0.168727	1
ENSMUSG00000037608	Bclaf1	1.51887	0.0255008	1			ENSMUSG00000041126	H2afv	6.62261	0.168563	1
ENSMUSG00000035960	Apex1	1.10871	0.0251899	1			ENSMUSG00000014313	Cox6c	5.50475	0.167177	1
ENSMUSG00000008683	Rps15a	15.6758	0.0246609	1			ENSMUSG00000073616	Cops9	2.16996	0.166965	1
ENSMUSG00000020661	Dnmt3a	1.05103	0.0245175	1			ENSMUSG00000001833	2007-09-01	1.39028	0.166645	1
ENSMUSG00000004880	Lbr	1.24971	0.0229269	1			ENSMUSG00000022427	Tomm22	1.2024	0.166299	1
ENSMUSG00000032216	Nedd4	5.47948	0.0216506	1			ENSMUSG00000003038	Hmgn2	6.26564	0.166222	1
ENSMUSG00000032280	Tle3	1.03822	0.0199796	1			ENSMUSG00000036427	Gpi1	1.56876	0.164919	1
ENSMUSG00000005610	Eif4g2	8.69667	0.019101	1			ENSMUSG00000050608	Micos10	1.90693	0.164532	1
ENSMUSG00000074480	Mex3a	1.21766	0.0188127	1			ENSMUSG00000028759	Hp1bp3	1.40907	0.163742	1
ENSMUSG00000012405	Rpl15	8.60695	0.0183801	1			ENSMUSG00000019370	Calm3	2.30147	0.163474	1
ENSMUSG00000079215	Zfp664	1.17921	0.0182083	1			ENSMUSG00000061479	Snrpa	1.37149	0.162099	1
ENSMUSG00000071337	Tia1	1.17921	0.0182083	1			ENSMUSG00000031807	Pgls	1.61573	0.161838	1
ENSMUSG00000028234	Rps20	15.2272	0.0173831	1			ENSMUSG00000042406	Atf4	1.52179	0.161407	1
ENSMUSG00000007739	Cct4	2.24947	0.017225	1			ENSMUSG00000022048	Dpysl2	4.75325	0.160366	1
ENSMUSG00000060126	Tpt1	21.7321	0.0168819	1			ENSMUSG00000022812	Gsk3b	1.33392	0.160366	1
ENSMUSG00000024248	Cox7a2l	1.49965	0.0162452	1			ENSMUSG00000014294	Ndufa2	2.97782	0.159832	1
ENSMUSG00000020594	Pum2	1.36506	0.0141691	1			ENSMUSG00000017421	Zfp207	1.93512	0.158727	1
ENSMUSG00000053398	Phgdh	1.94185	0.0140381	1			ENSMUSG00000029580	Actb	24.8277	0.158089	1
ENSMUSG00000031342	Gpm6b	2.00594	0.0125223	1			ENSMUSG00000030057	Cnbp	3.74811	0.157822	1
ENSMUSG00000042506	Usp22	1.1728	0.0103888	1			ENSMUSG00000040725	Hnrnpul1	1.08028	0.157442	1
ENSMUSG00000069769	Msi2	1.33302	0.0102232	1			ENSMUSG00000031633	Slc25a4	2.34844	0.156989	1
ENSMUSG00000074748	Atxn7l3b	1.45479	0.00937677	1			ENSMUSG00000047459	Dynlrb1	1.8036	0.156852	1
ENSMUSG00000113902	Ndufb1-ps	1.5381	0.00794849	1			ENSMUSG00000029840	Mtpn	1.10846	0.156804	1
ENSMUSG00000005683	Cs	1.05744	0.00747163	1			ENSMUSG00000097023	Mir9-3hg	1.55937	0.156306	1
ENSMUSG00000021910	Nisch	2.52505	0.00685764	1			ENSMUSG00000018379	Srsf1	4.02993	0.15603	1
ENSMUSG00000027447	Cst3	1.76241	0.00654677	1			ENSMUSG00000041459	Tardbp	3.18449	0.15588	1
ENSMUSG00000066037	Hnrnpr	1.72395	0.0058648	1			ENSMUSG00000028044	Cks1b	1.16483	0.155621	1
ENSMUSG00000045515	Pou3f3	3.59531	0.0058369	1			ENSMUSG00000071072	Ptges3	3.39115	0.155451	1
ENSMUSG00000003970	Rpl8	11.0871	0.00543003	1			ENSMUSG00000034675	Dbn1	2.54571	0.155071	1
ENSMUSG00000028312	Smc2	1.22407	0.00415066	1			ENSMUSG00000044627	Swi5	2.27329	0.154789	1
ENSMUSG00000034024	Cct2	2.25588	0.0032462	1			ENSMUSG00000021134	Srsf5	1.72845	0.153958	1
ENSMUSG00000032383	Ppib	1.63423	0.00140005	1			ENSMUSG00000047843	Bri3	1.27755	0.153568	1
ENSMUSG00000049751	Rpl36al	3.25564	0.00118951	1			ENSMUSG00000021840	Mapk1ip1l	1.27755	0.153568	1
ENSMUSG00000061477	Rps7	9.8887	0.00067408	1			ENSMUSG00000001016	Ilf2	2.4142	0.153475	1
ENSMUSG00000028964	Park7	1.51887	-0.00129923	1			ENSMUSG00000060261	Gtf2i	3.14691	0.151804	1
ENSMUSG00000001017	Chtop	1.72395	-0.0019547	1			ENSMUSG00000077450	Rab11b	1.0615	0.15146	1
ENSMUSG00000046402	Rbp1	2.74294	-0.00222734	1			ENSMUSG00000027642	Rpn2	1.41846	0.15146	1
ENSMUSG00000040824	Snrpd2	2.69167	-0.0046381	1			ENSMUSG00000017778	Cox7c	6.35958	0.150014	1
ENSMUSG00000030876	Mettl9	1.55092	-0.00628063	1			ENSMUSG00000026434	Nucks1	3.27843	0.149977	1
ENSMUSG00000020483	Dynll2	1.32661	-0.00682046	1			ENSMUSG00000071547	Nt5dc2	1.43725	0.148839	1
ENSMUSG00000038965	Ube2l3	1.42915	-0.00682046	1			ENSMUSG00000061360	Phf5a	1.23058	0.148839	1
ENSMUSG00000042043	Tbca	2.23024	-0.00719621	1			ENSMUSG00000036309	Skp1a	2.1136	0.148399	1
ENSMUSG00000036752	Tubb4b	2.68527	-0.008069	1			ENSMUSG00000044461	Shisa2	1.31513	0.147781	1
ENSMUSG00000046432	Bex3	1.65987	-0.0088368	1			ENSMUSG00000029064	Gnb1	5.31687	0.147699	1
ENSMUSG00000028693	Nasp	3.49277	-0.00922055	1			ENSMUSG00000036112	Metap2	1.10846	0.147586	1
ENSMUSG00000058013	2011-09-01	1.97389	-0.0106354	1			ENSMUSG00000029328	Hnrnpdl	3.50388	0.145916	1
ENSMUSG00000062683	Atp5g2	2.51223	-0.0111524	1			ENSMUSG00000020857	Nme2	4.60295	0.144893	1
ENSMUSG00000027239	Mdk	3.89652	-0.0113359	1			ENSMUSG00000032330	Cox7a2	3.42873	0.144225	1
ENSMUSG00000041453	Rpl21	9.77975	-0.0139318	1			ENSMUSG00000050148	Ubqln2	1.44664	0.144033	1
ENSMUSG00000024758	Rtn3	2.42251	-0.0147578	1			ENSMUSG00000053565	Eif3k	1.79421	0.143667	1
ENSMUSG00000010406	Mrpl52	1.69832	-0.0156684	1			ENSMUSG00000057406	Nsd2	1.87875	0.143158	1
ENSMUSG00000035726	Supt16	1.2433	-0.0168741	1			ENSMUSG00000029472	Anapc5	1.93512	0.142844	1
ENSMUSG00000068523	Gng5	3.0762	-0.0168741	1			ENSMUSG00000024097	Srsf7	3.03419	0.142405	1
ENSMUSG00000030120	Mlf2	1.3907	-0.0176093	1			ENSMUSG00000067194	Eif1ax	2.21693	0.141511	1
ENSMUSG00000035901	Dennd5a	1.22407	-0.0177088	1			ENSMUSG00000002102	Psmc3	1.37149	0.139731	1
ENSMUSG00000028034	Fubp1	2.28792	-0.0177694	1			ENSMUSG00000019432	Ddx39b	4.12386	0.138924	1
ENSMUSG00000019362	D8Ertd738e	1.20484	-0.0185694	1			ENSMUSG00000032187	Smarca4	1.87875	0.137745	1
ENSMUSG00000022961	Son	1.60219	-0.0187888	1			ENSMUSG00000025781	Atp5c1	1.90693	0.137665	1
ENSMUSG00000043962	Thrap3	1.26893	-0.0192887	1			ENSMUSG00000051695	Pcbp1	3.56024	0.137105	1
ENSMUSG00000026150	Mff	1.01899	-0.0198766	1			ENSMUSG00000031754	Nudt21	2.35784	0.136651	1
ENSMUSG00000025967	Eef1b2	5.43462	-0.0198919	1			ENSMUSG00000048076	Arf1	1.84118	0.136018	1
ENSMUSG00000000902	Smarcb1	1.33302	-0.0199388	1			ENSMUSG00000028691	Prdx1	3.9172	0.135807	1
ENSMUSG00000019817	Plagl1	1.24971	-0.0201418	1			ENSMUSG00000022536	Glyr1	1.07089	0.135491	1
ENSMUSG00000037364	Srrt	1.23048	-0.021021	1			ENSMUSG00000059208	Hnrnpm	3.45691	0.135287	1
ENSMUSG00000035885	Cox8a	2.90957	-0.0214469	1			ENSMUSG00000022391	Rangap1	1.52179	0.134566	1
ENSMUSG00000037373	Ctbp1	2.39046	-0.0228622	1			ENSMUSG00000030662	Ipo5	2.23572	0.130843	1
ENSMUSG00000031246	Sh3bgrl	1.78163	-0.0231804	1			ENSMUSG00000001175	Calm1	5.85232	0.130618	1
ENSMUSG00000010608	Rbm25	1.3202	-0.0238269	1			ENSMUSG00000000568	Hnrnpd	3.71993	0.130535	1
ENSMUSG00000011752	Pgam1	3.8068	-0.0241299	1			ENSMUSG00000021807	Rtraf	1.813	0.130493	1
ENSMUSG00000071655	Ubxn1	1.08949	-0.0243541	1			ENSMUSG00000032423	Syncrip	2.19814	0.129285	1
ENSMUSG00000031760	Mt3	3.52481	-0.0264428	1			ENSMUSG00000021242	Npc2	1.0521	0.129163	1
ENSMUSG00000032320	Rcn2	0.993356	-0.0301709	1			ENSMUSG00000003955	Fam162a	1.0521	0.129163	1
ENSMUSG00000021218	Gdi2	3.31332	-0.0304264	1			ENSMUSG00000024576	Csnk1a1	1.94451	0.128887	1
ENSMUSG00000053931	Cnn3	2.84548	-0.0304981	1			ENSMUSG00000025393	Atp5b	8.00349	0.127708	1
ENSMUSG00000024091	Vapa	1.18562	-0.0305978	1			ENSMUSG00000078784	Rbis	1.23998	0.126938	1
ENSMUSG00000042462	Dctpp1	1.24971	-0.0307111	1			ENSMUSG00000058558	Rpl5	17.6133	0.126787	1
ENSMUSG00000022193	Psmb5	1.76241	-0.0313214	1			ENSMUSG00000028873	Cdca8	1.56876	0.125925	1
ENSMUSG00000027405	Nop56	1.89058	-0.0314224	1			ENSMUSG00000025132	Arhgdia	2.03845	0.125749	1
ENSMUSG00000030435	U2af2	1.1023	-0.0316238	1			ENSMUSG00000016921	Srsf6	3.10934	0.124767	1
ENSMUSG00000024099	Ndufv2	1.23048	-0.0317474	1			ENSMUSG00000015222	Map2	1.61573	0.124036	1
ENSMUSG00000007039	Ddah2	2.25588	-0.0322317	1			ENSMUSG00000029686	Cul1	1.14604	0.123581	1
ENSMUSG00000020571	Pdia6	1.59578	-0.0328157	1			ENSMUSG00000020089	Ppa1	1.14604	0.123581	1
ENSMUSG00000019132	BC005537	2.21743	-0.0334095	1			ENSMUSG00000055839	Elob	4.87537	0.122673	1
ENSMUSG00000028790	Khdrbs1	2.45455	-0.0338887	1			ENSMUSG00000018567	Gabarap	2.34844	0.122328	1
ENSMUSG00000022841	Ap2m1	2.00594	-0.0341278	1			ENSMUSG00000022354	Ndufb9	1.6627	0.122255	1
ENSMUSG00000013787	Ehmt2	0.999765	-0.0341278	1			ENSMUSG00000109324	Prmt1	2.59268	0.121972	1
ENSMUSG00000090862	Rps13	8.77358	-0.0343193	1			ENSMUSG00000039630	Hnrnpu	8.85832	0.121693	1
ENSMUSG00000037852	Cpe	1.55733	-0.034504	1			ENSMUSG00000042682	Selenok	1.24937	0.121625	1
ENSMUSG00000005417	Mprip	1.10871	-0.0351827	1			ENSMUSG00000040945	Rcc2	3.62599	0.121211	1
ENSMUSG00000005312	Ubqln1	1.04463	-0.0353269	1			ENSMUSG00000074884	Serf2	5.04445	0.120999	1
ENSMUSG00000015656	Hspa8	15.7655	-0.0372474	1			ENSMUSG00000037503	Fam168b	2.14178	0.119806	1
ENSMUSG00000021427	Ssr1	1.07026	-0.0377145	1			ENSMUSG00000045427	Hnrnph2	1.32452	0.119707	1
ENSMUSG00000028745	Capzb	1.2433	-0.0380906	1			ENSMUSG00000039640	Mrpl12	1.0521	0.11964	1
ENSMUSG00000028936	Rpl22	7.40851	-0.0383272	1			ENSMUSG00000019874	Fabp7	8.36045	0.119055	1
ENSMUSG00000085438	Oip5os1	1.17921	-0.0383752	1			ENSMUSG00000076437	Selenoh	3.40994	0.118546	1
ENSMUSG00000060373	Hnrnpc	3.24923	-0.0384844	1			ENSMUSG00000059878	Zfp422	1.42785	0.118276	1
ENSMUSG00000035027	Map2k2	0.986947	-0.0394488	1			ENSMUSG00000027404	Snrpb	2.59268	0.118099	1
ENSMUSG00000038803	Ost4	1.0959	-0.0399873	1			ENSMUSG00000024212	Mllt1	1.09907	0.117149	1
ENSMUSG00000063015	Ccni	1.44838	-0.0427684	1			ENSMUSG00000008690	Ncaph2	1.28695	0.116754	1
ENSMUSG00000032481	Smarcc1	2.23024	-0.0428201	1			ENSMUSG00000059534	Uqcr10	2.2545	0.115982	1
ENSMUSG00000046434	Hnrnpa1	10.0617	-0.0436635	1			ENSMUSG00000038690	Atp5j2	4.24598	0.115728	1
ENSMUSG00000041697	Cox6a1	2.25588	-0.0438664	1			ENSMUSG00000062867	Impdh2	1.3621	0.115162	1
ENSMUSG00000021111	Papola	1.5381	-0.0438904	1			ENSMUSG00000028410	Dnaja1	2.80874	0.114429	1
ENSMUSG00000026918	Brd3	1.03822	-0.0441507	1			ENSMUSG00000022051	Bnip3l	1.27755	0.114039	1
ENSMUSG00000018666	Cbx1	1.40992	-0.0448885	1			ENSMUSG00000005161	Prdx2	6.9326	0.113923	1
ENSMUSG00000021262	Evl	1.30098	-0.0448885	1			ENSMUSG00000001440	Kpnb1	2.85571	0.113554	1
ENSMUSG00000027170	Eif3m	1.23689	-0.0455081	1			ENSMUSG00000027566	Psma7	1.94451	0.113402	1
ENSMUSG00000038252	Ncapd2	1.12794	-0.0455676	1			ENSMUSG00000091625	Lsm5	1.94451	0.113402	1
ENSMUSG00000007029	Vars	1.28175	-0.0460843	1			ENSMUSG00000020929	Eftud2	1.19301	0.112761	1
ENSMUSG00000069662	Marcks	12.3817	-0.0465047	1			ENSMUSG00000032399	Rpl4	16.3264	0.112372	1
ENSMUSG00000020022	Ndufa12	1.32661	-0.0466215	1			ENSMUSG00000019428	Fkbp8	1.18361	0.109809	1
ENSMUSG00000033940	Brk1	0.999765	-0.047184	1			ENSMUSG00000026749	Nek6	1.02392	0.10958	1
ENSMUSG00000020612	Prkar1a	1.04463	-0.0478178	1			ENSMUSG00000036781	Rps27l	2.93086	0.109487	1
ENSMUSG00000068039	Tcp1	2.35842	-0.0478178	1			ENSMUSG00000014769	Psmb1	2.17935	0.107794	1
ENSMUSG00000016028	Celsr1	1.46119	-0.0480351	1			ENSMUSG00000052833	Sae1	1.33392	0.107347	1
ENSMUSG00000029394	Cdk2ap1	1.6855	-0.0498892	1			ENSMUSG00000003131	Pafah1b2	1.64391	0.105954	1
ENSMUSG00000022890	Atp5j	3.0057	-0.0502503	1			ENSMUSG00000022338	Eny2	1.74724	0.105599	1
ENSMUSG00000020460	Rps27a	17.1883	-0.051059	1			ENSMUSG00000020362	Cnot6	1.32452	0.104679	1
ENSMUSG00000022858	Tra2b	2.50582	-0.0516201	1			ENSMUSG00000030795	Fus	2.52692	0.104568	1
ENSMUSG00000053317	Sec61b	1.58296	-0.0526241	1			ENSMUSG00000024735	Prpf19	1.47482	0.102977	1
ENSMUSG00000058799	Nap1l1	5.09495	-0.0528713	1			ENSMUSG00000025220	Oga	1.18361	0.101445	1
ENSMUSG00000037072	Selenof	1.12153	-0.0537415	1			ENSMUSG00000051391	Ywhag	1.70027	0.100987	1
ENSMUSG00000040681	Hmgn1	6.40875	-0.0538683	1			ENSMUSG00000074781	Ube2n	1.46543	0.100543	1
ENSMUSG00000028478	Clta	1.16639	-0.0540568	1			ENSMUSG00000062070	Pgk1	3.53206	0.100185	1
ENSMUSG00000047126	Cltc	1.81368	-0.0558532	1			ENSMUSG00000032050	Rdx	1.61573	0.099374	1
ENSMUSG00000035530	Eif1	5.58843	-0.0560005	1			ENSMUSG00000040731	Eif4h	2.69601	0.0989283	1
ENSMUSG00000055612	Cdca7	1.615	-0.0562484	1			ENSMUSG00000044894	Uqcrq	2.81813	0.0980139	1
ENSMUSG00000031818	Cox4i1	3.90934	-0.0572319	1			ENSMUSG00000020176	Grb10	3.32539	0.0942515	1
ENSMUSG00000020219	Timm13	1.1728	-0.0572499	1			ENSMUSG00000055531	Cpsf6	1.39028	0.094132	1
ENSMUSG00000030738	Eif3c	1.21766	-0.0574229	1			ENSMUSG00000090137	Uba52	2.16996	0.0924869	1
ENSMUSG00000061904	Slc25a3	2.62118	-0.0577333	1			ENSMUSG00000032959	Pebp1	4.57477	0.0922638	1
ENSMUSG00000015217	Hmgb3	3.24923	-0.05855	1			ENSMUSG00000041560	Nop53	1.23058	0.0919371	1
ENSMUSG00000037935	Smarce1	1.66627	-0.0586417	1			ENSMUSG00000091896	Ube2d2a	2.03845	0.0915715	1
ENSMUSG00000022010	Tsc22d1	1.71114	-0.0587285	1			ENSMUSG00000029581	Fscn1	2.2639	0.0912126	1
ENSMUSG00000031839	Hsbp1	1.13435	-0.0603401	1			ENSMUSG00000001847	Rac1	2.63965	0.0907504	1
ENSMUSG00000031068	Glrx3	1.80727	-0.0609421	1			ENSMUSG00000060073	Psma3	1.503	0.0904032	1
ENSMUSG00000020585	Laptm4a	1.0254	-0.061962	1			ENSMUSG00000005575	Ube2m	1.09907	0.0901819	1
ENSMUSG00000004268	Emg1	1.24971	-0.061962	1			ENSMUSG00000024012	Mtch1	1.8036	0.0899973	1
ENSMUSG00000005198	Polr2a	1.15998	-0.061962	1			ENSMUSG00000056612	Ppp1r14b	4.0675	0.0897715	1
ENSMUSG00000019124	Scrn1	1.57014	-0.064306	1			ENSMUSG00000004455	Ppp1cc	2.64904	0.0884207	1
ENSMUSG00000039953	Clstn1	1.21125	-0.0649961	1			ENSMUSG00000023018	Smarcd1	1.26816	0.0879572	1
ENSMUSG00000063358	Mapk1	1.16639	-0.065112	1			ENSMUSG00000033475	Tomm6	1.41846	0.0879572	1
ENSMUSG00000004897	Hdgf	2.07003	-0.0655198	1			ENSMUSG00000024966	Stip1	1.16483	0.0869084	1
ENSMUSG00000015932	Dstn	1.69191	-0.0673959	1			ENSMUSG00000058239	Usf2	1.01453	0.0867545	1
ENSMUSG00000043716	Rpl7	9.5234	-0.0685444	1			ENSMUSG00000020361	Hspa4	1.13665	0.0858088	1
ENSMUSG00000022982	Sod1	2.21743	-0.0685989	1			ENSMUSG00000056201	Cfl1	6.7823	0.0852387	1
ENSMUSG00000007817	Zmiz1	1.40352	-0.0698099	1			ENSMUSG00000015120	Ube2i	1.2024	0.0828827	1
ENSMUSG00000036372	Tmem258	1.40352	-0.0698099	1			ENSMUSG00000020949	Fkbp3	2.33905	0.0827206	1
ENSMUSG00000021024	Psma6	1.56373	-0.0701825	1			ENSMUSG00000018286	Psmb6	2.28269	0.0815214	1
ENSMUSG00000021395	Spin1	1.10871	-0.0702296	1			ENSMUSG00000025104	Hdgfl3	1.02392	0.080821	1
ENSMUSG00000061032	Rrp1	1.01899	-0.0709508	1			ENSMUSG00000029730	Mcm7	2.94025	0.0804584	1
ENSMUSG00000038374	Rbm8a	1.38429	-0.0712398	1			ENSMUSG00000061315	Naca	7.80622	0.0804104	1
ENSMUSG00000091537	Tma7	2.39046	-0.0719567	1			ENSMUSG00000016252	Atp5e	5.34505	0.0801551	1
ENSMUSG00000000787	Ddx3x	3.23642	-0.0721899	1			ENSMUSG00000025035	Arl3	1.07089	0.0799959	1
ENSMUSG00000022234	Cct5	3.33255	-0.0729961	1			ENSMUSG00000054452	Tle5	1.48422	0.0789121	1
ENSMUSG00000024304	Cdh2	2.1213	-0.0732162	1			ENSMUSG00000020018	Snrpf	3.58842	0.0787409	1
ENSMUSG00000028820	Sfpq	4.68479	-0.0733482	1			ENSMUSG00000014226	Cacybp	1.40907	0.0784344	1
ENSMUSG00000021288	Klc1	0.954903	-0.0734576	1			ENSMUSG00000032178	Ilf3	1.74724	0.077475	1
ENSMUSG00000007564	Ppp2r1a	1.85213	-0.0748389	1			ENSMUSG00000024208	Uqcc2	1.38088	0.0773621	1
ENSMUSG00000023505	Cdca3	1.41633	-0.0749011	1			ENSMUSG00000034566	Atp5h	2.54571	0.076431	1
ENSMUSG00000001270	Ckb	12.7662	-0.0755072	1			ENSMUSG00000024590	Lmnb1	2.1042	0.0757678	1
ENSMUSG00000024590	Lmnb1	1.99312	-0.0757678	1			ENSMUSG00000001270	Ckb	13.4895	0.0755072	1
ENSMUSG00000034566	Atp5h	2.40969	-0.076431	1			ENSMUSG00000023505	Cdca3	1.49361	0.0749011	1
ENSMUSG00000024208	Uqcc2	1.30738	-0.0773621	1			ENSMUSG00000007564	Ppp2r1a	1.9539	0.0748389	1
ENSMUSG00000032178	Ilf3	1.65346	-0.077475	1			ENSMUSG00000021288	Klc1	1.00513	0.0734576	1
ENSMUSG00000014226	Cacybp	1.33302	-0.0784344	1			ENSMUSG00000028820	Sfpq	4.94112	0.0733482	1
ENSMUSG00000020018	Snrpf	3.39023	-0.0787409	1			ENSMUSG00000024304	Cdh2	2.23572	0.0732162	1
ENSMUSG00000054452	Tle5	1.40352	-0.0789121	1			ENSMUSG00000022234	Cct5	3.51327	0.0729961	1
ENSMUSG00000025035	Arl3	1.01258	-0.0799959	1			ENSMUSG00000000787	Ddx3x	3.40994	0.0721899	1
ENSMUSG00000016252	Atp5e	5.04368	-0.0801551	1			ENSMUSG00000091537	Tma7	2.51753	0.0719567	1
ENSMUSG00000061315	Naca	7.36365	-0.0804104	1			ENSMUSG00000038374	Rbm8a	1.45603	0.0712398	1
ENSMUSG00000029730	Mcm7	2.77499	-0.0804584	1			ENSMUSG00000061032	Rrp1	1.07089	0.0709508	1
ENSMUSG00000025104	Hdgfl3	0.967721	-0.080821	1			ENSMUSG00000021395	Spin1	1.16483	0.0702296	1
ENSMUSG00000018286	Psmb6	2.15334	-0.0815214	1			ENSMUSG00000021024	Psma6	1.64391	0.0701825	1
ENSMUSG00000020949	Fkbp3	2.20461	-0.0827206	1			ENSMUSG00000007817	Zmiz1	1.47482	0.0698099	1
ENSMUSG00000015120	Ube2i	1.13435	-0.0828827	1			ENSMUSG00000036372	Tmem258	1.47482	0.0698099	1
ENSMUSG00000056201	Cfl1	6.3767	-0.0852387	1			ENSMUSG00000022982	Sod1	2.32965	0.0685989	1
ENSMUSG00000020361	Hspa4	1.07026	-0.0858088	1			ENSMUSG00000043716	Rpl7	10.0138	0.0685444	1
ENSMUSG00000058239	Usf2	0.954903	-0.0867545	1			ENSMUSG00000015932	Dstn	1.77542	0.0673959	1
ENSMUSG00000024966	Stip1	1.0959	-0.0869084	1			ENSMUSG00000004897	Hdgf	2.16996	0.0655198	1
ENSMUSG00000023018	Smarcd1	1.19203	-0.0879572	1			ENSMUSG00000063358	Mapk1	1.22119	0.065112	1
ENSMUSG00000033475	Tomm6	1.33302	-0.0879572	1			ENSMUSG00000039953	Clstn1	1.26816	0.0649961	1
ENSMUSG00000004455	Ppp1cc	2.48659	-0.0884207	1			ENSMUSG00000019124	Scrn1	1.64391	0.064306	1
ENSMUSG00000056612	Ppp1r14b	3.8132	-0.0897715	1			ENSMUSG00000005198	Polr2a	1.2118	0.061962	1
ENSMUSG00000024012	Mtch1	1.69191	-0.0899973	1			ENSMUSG00000004268	Emg1	1.30573	0.061962	1
ENSMUSG00000005575	Ube2m	1.03181	-0.0901819	1			ENSMUSG00000020585	Laptm4a	1.07089	0.061962	1
ENSMUSG00000060073	Psma3	1.40992	-0.0904032	1			ENSMUSG00000031068	Glrx3	1.88815	0.0609421	1
ENSMUSG00000001847	Rac1	2.47378	-0.0907504	1			ENSMUSG00000031839	Hsbp1	1.18361	0.0603401	1
ENSMUSG00000029581	Fscn1	2.1213	-0.0912126	1			ENSMUSG00000022010	Tsc22d1	1.78482	0.0587285	1
ENSMUSG00000091896	Ube2d2a	1.90981	-0.0915715	1			ENSMUSG00000037935	Smarce1	1.73785	0.0586417	1
ENSMUSG00000041560	Nop53	1.15357	-0.0919371	1			ENSMUSG00000015217	Hmgb3	3.39115	0.05855	1
ENSMUSG00000032959	Pebp1	4.28104	-0.0922638	1			ENSMUSG00000061904	Slc25a3	2.73359	0.0577333	1
ENSMUSG00000090137	Uba52	2.03157	-0.0924869	1			ENSMUSG00000030738	Eif3c	1.26816	0.0574229	1
ENSMUSG00000055531	Cpsf6	1.30098	-0.094132	1			ENSMUSG00000020219	Timm13	1.22119	0.0572499	1
ENSMUSG00000020176	Grb10	3.10824	-0.0942515	1			ENSMUSG00000031818	Cox4i1	4.0769	0.0572319	1
ENSMUSG00000044894	Uqcrq	2.62759	-0.0980139	1			ENSMUSG00000055612	Cdca7	1.68148	0.0562484	1
ENSMUSG00000040731	Eif4h	2.51223	-0.0989283	1			ENSMUSG00000035530	Eif1	5.82414	0.0560005	1
ENSMUSG00000032050	Rdx	1.50606	-0.099374	1			ENSMUSG00000047126	Cltc	1.88815	0.0558532	1
ENSMUSG00000062070	Pgk1	3.28769	-0.100185	1			ENSMUSG00000028478	Clta	1.2118	0.0540568	1
ENSMUSG00000074781	Ube2n	1.36506	-0.100543	1			ENSMUSG00000040681	Hmgn1	6.66958	0.0538683	1
ENSMUSG00000051391	Ywhag	1.58296	-0.100987	1			ENSMUSG00000037072	Selenof	1.16483	0.0537415	1
ENSMUSG00000025220	Oga	1.1023	-0.101445	1			ENSMUSG00000058799	Nap1l1	5.29809	0.0528713	1
ENSMUSG00000024735	Prpf19	1.37147	-0.102977	1			ENSMUSG00000053317	Sec61b	1.64391	0.0526241	1
ENSMUSG00000030795	Fus	2.3456	-0.104568	1			ENSMUSG00000022858	Tra2b	2.60207	0.0516201	1
ENSMUSG00000020362	Cnot6	1.23048	-0.104679	1			ENSMUSG00000020460	Rps27a	17.8576	0.051059	1
ENSMUSG00000022338	Eny2	1.62141	-0.105599	1			ENSMUSG00000022890	Atp5j	3.11873	0.0502503	1
ENSMUSG00000003131	Pafah1b2	1.52528	-0.105954	1			ENSMUSG00000029394	Cdk2ap1	1.74724	0.0498892	1
ENSMUSG00000052833	Sae1	1.23689	-0.107347	1			ENSMUSG00000016028	Celsr1	1.5124	0.0480351	1
ENSMUSG00000014769	Psmb1	2.01876	-0.107794	1			ENSMUSG00000020612	Prkar1a	1.08028	0.0478178	1
ENSMUSG00000036781	Rps27l	2.7109	-0.109487	1			ENSMUSG00000068039	Tcp1	2.44238	0.0478178	1
ENSMUSG00000026749	Nek6	0.948495	-0.10958	1			ENSMUSG00000033940	Brk1	1.03331	0.047184	1
ENSMUSG00000019428	Fkbp8	1.0959	-0.109809	1			ENSMUSG00000020022	Ndufa12	1.37149	0.0466215	1
ENSMUSG00000032399	Rpl4	15.0606	-0.112372	1			ENSMUSG00000069662	Marcks	12.8225	0.0465047	1
ENSMUSG00000020929	Eftud2	1.1023	-0.112761	1			ENSMUSG00000007029	Vars	1.32452	0.0460843	1
ENSMUSG00000027566	Psma7	1.79445	-0.113402	1			ENSMUSG00000038252	Ncapd2	1.16483	0.0455676	1
ENSMUSG00000091625	Lsm5	1.79445	-0.113402	1			ENSMUSG00000027170	Eif3m	1.27755	0.0455081	1
ENSMUSG00000001440	Kpnb1	2.634	-0.113554	1			ENSMUSG00000018666	Cbx1	1.45603	0.0448885	1
ENSMUSG00000005161	Prdx2	6.38952	-0.113923	1			ENSMUSG00000021262	Evl	1.34331	0.0448885	1
ENSMUSG00000022051	Bnip3l	1.17921	-0.114039	1			ENSMUSG00000026918	Brd3	1.07089	0.0441507	1
ENSMUSG00000028410	Dnaja1	2.58913	-0.114429	1			ENSMUSG00000021111	Papola	1.58755	0.0438904	1
ENSMUSG00000062867	Impdh2	1.25611	-0.115162	1			ENSMUSG00000041697	Cox6a1	2.32965	0.0438664	1
ENSMUSG00000038690	Atp5j2	3.90934	-0.115728	1			ENSMUSG00000046434	Hnrnpa1	10.3989	0.0436635	1
ENSMUSG00000059534	Uqcr10	2.07643	-0.115982	1			ENSMUSG00000032481	Smarcc1	2.30147	0.0428201	1
ENSMUSG00000008690	Ncaph2	1.18562	-0.116754	1			ENSMUSG00000063015	Ccni	1.49361	0.0427684	1
ENSMUSG00000024212	Mllt1	1.01258	-0.117149	1			ENSMUSG00000038803	Ost4	1.12725	0.0399873	1
ENSMUSG00000027404	Snrpb	2.38405	-0.118099	1			ENSMUSG00000035027	Map2k2	1.01453	0.0394488	1
ENSMUSG00000059878	Zfp422	1.31379	-0.118276	1			ENSMUSG00000060373	Hnrnpc	3.34418	0.0384844	1
ENSMUSG00000076437	Selenoh	3.13388	-0.118546	1			ENSMUSG00000085438	Oip5os1	1.2118	0.0383752	1
ENSMUSG00000019874	Fabp7	7.67768	-0.119055	1			ENSMUSG00000028936	Rpl22	7.62774	0.0383272	1
ENSMUSG00000039640	Mrpl12	0.967721	-0.11964	1			ENSMUSG00000028745	Capzb	1.27755	0.0380906	1
ENSMUSG00000045427	Hnrnph2	1.21766	-0.119707	1			ENSMUSG00000021427	Ssr1	1.09907	0.0377145	1
ENSMUSG00000037503	Fam168b	1.96749	-0.119806	1			ENSMUSG00000015656	Hspa8	16.223	0.0372474	1
ENSMUSG00000074884	Serf2	4.62712	-0.120999	1			ENSMUSG00000005312	Ubqln1	1.07089	0.0353269	1
ENSMUSG00000040945	Rcc2	3.32614	-0.121211	1			ENSMUSG00000005417	Mprip	1.13665	0.0351827	1
ENSMUSG00000042682	Selenok	1.14717	-0.121625	1			ENSMUSG00000037852	Cpe	1.59694	0.034504	1
ENSMUSG00000039630	Hnrnpu	8.11988	-0.121693	1			ENSMUSG00000090862	Rps13	9.00862	0.0343193	1
ENSMUSG00000109324	Prmt1	2.37765	-0.121972	1			ENSMUSG00000013787	Ehmt2	1.02392	0.0341278	1
ENSMUSG00000022354	Ndufb9	1.52528	-0.122255	1			ENSMUSG00000022841	Ap2m1	2.05724	0.0341278	1
ENSMUSG00000018567	Gabarap	2.15334	-0.122328	1			ENSMUSG00000028790	Khdrbs1	2.51753	0.0338887	1
ENSMUSG00000055839	Elob	4.4669	-0.122673	1			ENSMUSG00000019132	BC005537	2.27329	0.0334095	1
ENSMUSG00000029686	Cul1	1.05103	-0.123581	1			ENSMUSG00000020571	Pdia6	1.63452	0.0328157	1
ENSMUSG00000020089	Ppa1	1.05103	-0.123581	1			ENSMUSG00000007039	Ddah2	2.31087	0.0322317	1
ENSMUSG00000015222	Map2	1.48042	-0.124036	1			ENSMUSG00000024099	Ndufv2	1.25876	0.0317474	1
ENSMUSG00000016921	Srsf6	2.84548	-0.124767	1			ENSMUSG00000030435	U2af2	1.12725	0.0316238	1
ENSMUSG00000025132	Arhgdia	1.86495	-0.125749	1			ENSMUSG00000027405	Nop56	1.93512	0.0314224	1
ENSMUSG00000028873	Cdca8	1.43556	-0.125925	1			ENSMUSG00000022193	Psmb5	1.8036	0.0313214	1
ENSMUSG00000058558	Rpl5	16.086	-0.126787	1			ENSMUSG00000042462	Dctpp1	1.27755	0.0307111	1
ENSMUSG00000078784	Rbis	1.13435	-0.126938	1			ENSMUSG00000024091	Vapa	1.2118	0.0305978	1
ENSMUSG00000025393	Atp5b	7.30597	-0.127708	1			ENSMUSG00000053931	Cnn3	2.91207	0.0304981	1
ENSMUSG00000024576	Csnk1a1	1.77522	-0.128887	1			ENSMUSG00000021218	Gdi2	3.39115	0.0304264	1
ENSMUSG00000021242	Npc2	0.961312	-0.129163	1			ENSMUSG00000032320	Rcn2	1.01453	0.0301709	1
ENSMUSG00000003955	Fam162a	0.961312	-0.129163	1			ENSMUSG00000031760	Mt3	3.59781	0.0264428	1
ENSMUSG00000032423	Syncrip	2.00594	-0.129285	1			ENSMUSG00000071655	Ubxn1	1.10846	0.0243541	1
ENSMUSG00000021807	Rtraf	1.65346	-0.130493	1			ENSMUSG00000011752	Pgam1	3.87963	0.0241299	1
ENSMUSG00000000568	Hnrnpd	3.39023	-0.130535	1			ENSMUSG00000010608	Rbm25	1.34331	0.0238269	1
ENSMUSG00000001175	Calm1	5.33208	-0.130618	1			ENSMUSG00000031246	Sh3bgrl	1.813	0.0231804	1
ENSMUSG00000030662	Ipo5	2.03798	-0.130843	1			ENSMUSG00000037373	Ctbp1	2.43299	0.0228622	1
ENSMUSG00000022391	Rangap1	1.38429	-0.134566	1			ENSMUSG00000035885	Cox8a	2.95904	0.0214469	1
ENSMUSG00000059208	Hnrnpm	3.14029	-0.135287	1			ENSMUSG00000037364	Srrt	1.24937	0.021021	1
ENSMUSG00000022536	Glyr1	0.97413	-0.135491	1			ENSMUSG00000019817	Plagl1	1.26816	0.0201418	1
ENSMUSG00000028691	Prdx1	3.55685	-0.135807	1			ENSMUSG00000000902	Smarcb1	1.3527	0.0199388	1
ENSMUSG00000048076	Arf1	1.67268	-0.136018	1			ENSMUSG00000025967	Eef1b2	5.52354	0.0198919	1
ENSMUSG00000031754	Nudt21	2.14052	-0.136651	1			ENSMUSG00000026150	Mff	1.03331	0.0198766	1
ENSMUSG00000051695	Pcbp1	3.23001	-0.137105	1			ENSMUSG00000043962	Thrap3	1.28695	0.0192887	1
ENSMUSG00000025781	Atp5c1	1.73036	-0.137665	1			ENSMUSG00000022961	Son	1.62512	0.0187888	1
ENSMUSG00000032187	Smarca4	1.70473	-0.137745	1			ENSMUSG00000019362	D8Ertd738e	1.22119	0.0185694	1
ENSMUSG00000019432	Ddx39b	3.7363	-0.138924	1			ENSMUSG00000028034	Fubp1	2.32026	0.0177694	1
ENSMUSG00000002102	Psmc3	1.2433	-0.139731	1			ENSMUSG00000035901	Dennd5a	1.23998	0.0177088	1
ENSMUSG00000067194	Eif1ax	2.00594	-0.141511	1			ENSMUSG00000030120	Mlf2	1.40907	0.0176093	1
ENSMUSG00000024097	Srsf7	2.74294	-0.142405	1			ENSMUSG00000068523	Gng5	3.11873	0.0168741	1
ENSMUSG00000029472	Anapc5	1.74959	-0.142844	1			ENSMUSG00000035726	Supt16	1.25876	0.0168741	1
ENSMUSG00000057406	Nsd2	1.69832	-0.143158	1			ENSMUSG00000010406	Mrpl52	1.71906	0.0156684	1
ENSMUSG00000053565	Eif3k	1.62141	-0.143667	1			ENSMUSG00000024758	Rtn3	2.45177	0.0147578	1
ENSMUSG00000050148	Ubqln2	1.30738	-0.144033	1			ENSMUSG00000041453	Rpl21	9.90103	0.0139318	1
ENSMUSG00000032330	Cox7a2	3.09543	-0.144225	1			ENSMUSG00000027239	Mdk	3.93599	0.0113359	1
ENSMUSG00000020857	Nme2	4.15287	-0.144893	1			ENSMUSG00000062683	Atp5g2	2.53632	0.0111524	1
ENSMUSG00000029328	Hnrnpdl	3.15951	-0.145916	1			ENSMUSG00000058013	2011-09-01	1.99148	0.0106354	1
ENSMUSG00000036112	Metap2	0.999765	-0.147586	1			ENSMUSG00000028693	Nasp	3.52266	0.00922055	1
ENSMUSG00000029064	Gnb1	4.78733	-0.147699	1			ENSMUSG00000046432	Bex3	1.67209	0.0088368	1
ENSMUSG00000044461	Shisa2	1.18562	-0.147781	1			ENSMUSG00000036752	Tubb4b	2.70541	0.008069	1
ENSMUSG00000036309	Skp1a	1.9034	-0.148399	1			ENSMUSG00000042043	Tbca	2.24511	0.00719621	1
ENSMUSG00000071547	Nt5dc2	1.29457	-0.148839	1			ENSMUSG00000038965	Ube2l3	1.43725	0.00682046	1
ENSMUSG00000061360	Phf5a	1.10871	-0.148839	1			ENSMUSG00000020483	Dynll2	1.33392	0.00682046	1
ENSMUSG00000026434	Nucks1	2.94802	-0.149977	1			ENSMUSG00000030876	Mettl9	1.55937	0.00628063	1
ENSMUSG00000017778	Cox7c	5.7166	-0.150014	1			ENSMUSG00000040824	Snrpd2	2.70541	0.0046381	1
ENSMUSG00000027642	Rpn2	1.27534	-0.15146	1			ENSMUSG00000046402	Rbp1	2.75237	0.00222734	1
ENSMUSG00000077450	Rab11b	0.954903	-0.15146	1			ENSMUSG00000001017	Chtop	1.72845	0.0019547	1
ENSMUSG00000060261	Gtf2i	2.82626	-0.151804	1			ENSMUSG00000028964	Park7	1.52179	0.00129923	1
ENSMUSG00000001016	Ilf2	2.16616	-0.153475	1			ENSMUSG00000061477	Rps7	9.91043	-0.00067408	1
ENSMUSG00000047843	Bri3	1.14717	-0.153568	1			ENSMUSG00000049751	Rpl36al	3.25964	-0.00118951	1
ENSMUSG00000021840	Mapk1ip1l	1.14717	-0.153568	1			ENSMUSG00000032383	Ppib	1.63452	-0.00140005	1
ENSMUSG00000021134	Srsf5	1.55092	-0.153958	1			ENSMUSG00000034024	Cct2	2.2545	-0.0032462	1
ENSMUSG00000044627	Swi5	2.03798	-0.154789	1			ENSMUSG00000028312	Smc2	1.22119	-0.00415066	1
ENSMUSG00000034675	Dbn1	2.28151	-0.155071	1			ENSMUSG00000003970	Rpl8	11.0753	-0.00543003	1
ENSMUSG00000071072	Ptges3	3.03775	-0.155451	1			ENSMUSG00000045515	Pou3f3	3.58842	-0.0058369	1
ENSMUSG00000028044	Cks1b	1.04463	-0.155621	1			ENSMUSG00000066037	Hnrnpr	1.71906	-0.0058648	1
ENSMUSG00000041459	Tardbp	2.85189	-0.15588	1			ENSMUSG00000027447	Cst3	1.75663	-0.00654677	1
ENSMUSG00000018379	Srsf1	3.60812	-0.15603	1			ENSMUSG00000021910	Nisch	2.51753	-0.00685764	1
ENSMUSG00000097023	Mir9-3hg	1.39711	-0.156306	1			ENSMUSG00000005683	Cs	1.0521	-0.00747163	1
ENSMUSG00000029840	Mtpn	0.993356	-0.156804	1			ENSMUSG00000113902	Ndufb1-ps	1.53118	-0.00794849	1
ENSMUSG00000047459	Dynlrb1	1.615	-0.156852	1			ENSMUSG00000074748	Atxn7l3b	1.44664	-0.00937677	1
ENSMUSG00000031633	Slc25a4	2.10207	-0.156989	1			ENSMUSG00000069769	Msi2	1.32452	-0.0102232	1
ENSMUSG00000040725	Hnrnpul1	0.967721	-0.157442	1			ENSMUSG00000042506	Usp22	1.16483	-0.0103888	1
ENSMUSG00000030057	Cnbp	3.35177	-0.157822	1			ENSMUSG00000031342	Gpm6b	1.99148	-0.0125223	1
ENSMUSG00000029580	Actb	22.1871	-0.158089	1			ENSMUSG00000053398	Phgdh	1.92572	-0.0140381	1
ENSMUSG00000017421	Zfp207	1.73036	-0.158727	1			ENSMUSG00000020594	Pum2	1.3527	-0.0141691	1
ENSMUSG00000014294	Ndufa2	2.65963	-0.159832	1			ENSMUSG00000024248	Cox7a2l	1.48422	-0.0162452	1
ENSMUSG00000022048	Dpysl2	4.24259	-0.160366	1			ENSMUSG00000060126	Tpt1	21.5399	-0.0168819	1
ENSMUSG00000022812	Gsk3b	1.19203	-0.160366	1			ENSMUSG00000007739	Cct4	2.22632	-0.017225	1
ENSMUSG00000042406	Atf4	1.35865	-0.161407	1			ENSMUSG00000028234	Rps20	15.0864	-0.0173831	1
ENSMUSG00000031807	Pgls	1.44197	-0.161838	1			ENSMUSG00000079215	Zfp664	1.16483	-0.0182083	1
ENSMUSG00000061479	Snrpa	1.22407	-0.162099	1			ENSMUSG00000071337	Tia1	1.16483	-0.0182083	1
ENSMUSG00000019370	Calm3	2.0508	-0.163474	1			ENSMUSG00000012405	Rpl15	8.52015	-0.0183801	1
ENSMUSG00000028759	Hp1bp3	1.25611	-0.163742	1			ENSMUSG00000074480	Mex3a	1.2024	-0.0188127	1
ENSMUSG00000050608	Micos10	1.69832	-0.164532	1			ENSMUSG00000005610	Eif4g2	8.60469	-0.019101	1
ENSMUSG00000036427	Gpi1	1.39711	-0.164919	1			ENSMUSG00000032280	Tle3	1.02392	-0.0199796	1
ENSMUSG00000003038	Hmgn2	5.5692	-0.166222	1			ENSMUSG00000032216	Nedd4	5.41081	-0.0216506	1
ENSMUSG00000022427	Tomm22	1.07026	-0.166299	1			ENSMUSG00000004880	Lbr	1.23058	-0.0229269	1
ENSMUSG00000001833	2007-09-01	1.23689	-0.166645	1			ENSMUSG00000020661	Dnmt3a	1.03331	-0.0245175	1
ENSMUSG00000073616	Cops9	1.92903	-0.166965	1			ENSMUSG00000008683	Rps15a	15.4527	-0.0246609	1
ENSMUSG00000014313	Cox6c	4.88987	-0.167177	1			ENSMUSG00000035960	Apex1	1.08968	-0.0251899	1
ENSMUSG00000041126	H2afv	5.87682	-0.168563	1			ENSMUSG00000037608	Bclaf1	1.49361	-0.0255008	1
ENSMUSG00000071866	Ppia	12.292	-0.168727	1			ENSMUSG00000018446	C1qbp	1.12725	-0.025601	1
ENSMUSG00000032966	Fkbp1a	1.40992	-0.168877	1			ENSMUSG00000007836	Hnrnpa0	5.99322	-0.0262406	1
ENSMUSG00000049295	Zfp219	1.27534	-0.170319	1			ENSMUSG00000028998	Tomm7	2.47056	-0.0266025	1
ENSMUSG00000070493	Chchd2	4.55021	-0.171715	1			ENSMUSG00000051149	Adnp	1.27755	-0.0270044	1
ENSMUSG00000002748	Baz1b	1.22407	-0.17188	1			ENSMUSG00000002379	Ndufa11	1.00513	-0.0286405	1
ENSMUSG00000090841	Myl6	3.2941	-0.171955	1			ENSMUSG00000023286	Ube2j2	1.0615	-0.0291121	1
ENSMUSG00000015937	H2afy	2.01235	-0.172993	1			ENSMUSG00000035048	Anapc13	1.0615	-0.0291121	1
ENSMUSG00000040028	Elavl1	1.67909	-0.173806	1			ENSMUSG00000032562	Gnai2	1.61573	-0.0292102	1
ENSMUSG00000025151	Maged1	4.23618	-0.173881	1			ENSMUSG00000006057	Atp5g1	1.09907	-0.0293997	1
ENSMUSG00000005698	Ctcf	0.92286	-0.174835	1			ENSMUSG00000021577	Sdha	1.13665	-0.0296685	1
ENSMUSG00000063787	Chchd1	0.92286	-0.174835	1			ENSMUSG00000027828	Ssr3	1.15543	-0.0297963	1
ENSMUSG00000023015	Racgap1	1.54451	-0.17542	1			ENSMUSG00000021270	Hsp90aa1	5.99322	-0.0307845	1
ENSMUSG00000029836	Cbx3	4.30027	-0.177439	1			ENSMUSG00000058600	Rpl30	9.76952	-0.0315557	1
ENSMUSG00000031715	Smarca5	1.44197	-0.178421	1			ENSMUSG00000032803	Cdv3	1.71906	-0.032337	1
ENSMUSG00000020088	Sar1a	1.04463	-0.178522	1			ENSMUSG00000032294	Pkm	8.40742	-0.0332735	1
ENSMUSG00000007850	Hnrnph1	5.94732	-0.179707	1			ENSMUSG00000027852	Nras	1.31513	-0.034159	1
ENSMUSG00000032324	Tspan3	1.84572	-0.179818	1			ENSMUSG00000036550	Cnot1	1.40907	-0.0343854	1
ENSMUSG00000047945	Marcksl1	9.95278	-0.180435	1			ENSMUSG00000062270	Morf4l1	3.14691	-0.0347083	1
ENSMUSG00000004937	Sgta	1.22407	-0.181595	1			ENSMUSG00000003072	Atp5d	2.58329	-0.0375737	1
ENSMUSG00000024583	Txnl1	1.22407	-0.181595	1			ENSMUSG00000037815	Ctnna1	1.2118	-0.0375737	1
ENSMUSG00000034220	Gpc1	2.80703	-0.18294	1			ENSMUSG00000024908	Ppp6r3	0.986346	-0.0375737	1
ENSMUSG00000031004	Mki67	2.98007	-0.183049	1			ENSMUSG00000033732	Sf3b3	1.0615	-0.0375737	1
ENSMUSG00000071659	Hnrnpul2	0.942086	-0.183426	1			ENSMUSG00000074102	Rbm15b	1.00513	-0.0375737	1
ENSMUSG00000055065	Ddx17	3.12747	-0.183554	1			ENSMUSG00000025428	Atp5a1	4.54658	-0.0385649	1
ENSMUSG00000022698	Naa50	1.11512	-0.183641	1			ENSMUSG00000024740	Ddb1	2.77116	-0.0408193	1
ENSMUSG00000020029	Nudt4	1.40352	-0.183882	1			ENSMUSG00000027523	Gnas	7.64653	-0.0416982	1
ENSMUSG00000026355	Mcm6	1.74959	-0.184066	1			ENSMUSG00000031748	Gnao1	1.01453	-0.0419788	1
ENSMUSG00000034120	Srsf2	3.96701	-0.184154	1			ENSMUSG00000054428	Atpif1	2.38602	-0.0432202	1
ENSMUSG00000020737	Jpt1	3.45431	-0.184819	1			ENSMUSG00000029673	Auts2	1.53118	-0.0434264	1
ENSMUSG00000066551	Hmgb1	7.01117	-0.185383	1			ENSMUSG00000027479	Mapre1	1.41846	-0.0438874	1
ENSMUSG00000020349	Ppp2ca	2.37124	-0.187039	1			ENSMUSG00000026021	Sumo1	1.6533	-0.0457015	1
ENSMUSG00000021144	Mta1	1.30098	-0.187846	1			ENSMUSG00000074088	Snrnp40	0.986346	-0.0466188	1
ENSMUSG00000006498	Ptbp1	1.82649	-0.188417	1			ENSMUSG00000027201	Myef2	1.44664	-0.0468515	1
ENSMUSG00000068749	Psma5	1.07026	-0.188494	1			ENSMUSG00000025290	Rps24	19.9993	-0.0470251	1
ENSMUSG00000008036	Ap2s1	0.897225	-0.189197	1			ENSMUSG00000075706	Gpx4	1.73785	-0.0478787	1
ENSMUSG00000062397	Zfp706	1.51246	-0.190027	1			ENSMUSG00000005410	Mcm5	1.27755	-0.048066	1
ENSMUSG00000054252	Fgfr3	0.929268	-0.190454	1			ENSMUSG00000026234	Ncl	3.62599	-0.0487142	1
ENSMUSG00000096768	Gm47283	2.14052	-0.192795	1			ENSMUSG00000096014	Sox1	1.14604	-0.0492555	1
ENSMUSG00000024853	Sf3b2	1.67268	-0.193446	1			ENSMUSG00000028138	Adh5	1.08968	-0.049852	1
ENSMUSG00000022551	Cyc1	1.11512	-0.19421	1			ENSMUSG00000074656	Eif2s2	1.76603	-0.0502401	1
ENSMUSG00000006941	Eif1b	2.03157	-0.194508	1			ENSMUSG00000060036	Rpl3	8.38863	-0.0536216	1
ENSMUSG00000024949	Sf1	2.21102	-0.19491	1			ENSMUSG00000022450	Ndufa6	1.27755	-0.0550188	1
ENSMUSG00000074637	Sox2	1.85854	-0.195404	1			ENSMUSG00000037742	Eef1a1	41.6708	-0.0555611	1
ENSMUSG00000035150	Eif2s3x	2.42892	-0.196702	1			ENSMUSG00000018293	Pfn1	2.94025	-0.0558359	1
ENSMUSG00000000088	Cox5a	1.89699	-0.197256	1			ENSMUSG00000098274	Rpl24	9.27165	-0.0588328	1
ENSMUSG00000062825	Actg1	12.5483	-0.197389	1			ENSMUSG00000024335	Brd2	0.995739	-0.0598723	1
ENSMUSG00000030647	Ndufc2	2.07643	-0.197446	1			ENSMUSG00000024360	Etf1	0.976952	-0.0602937	1
ENSMUSG00000031059	Ndufb11	1.2433	-0.197446	1			ENSMUSG00000018326	Ywhab	2.04784	-0.0615284	1
ENSMUSG00000038717	Atp5l	2.88394	-0.198011	1			ENSMUSG00000041881	Ndufa7	1.47482	-0.0617198	1
ENSMUSG00000047187	Rab2a	0.948495	-0.198585	1			ENSMUSG00000026219	Trip12	1.08028	-0.0622357	1
ENSMUSG00000027993	Trim2	1.03822	-0.198661	1			ENSMUSG00000034994	Eef2	7.20502	-0.0624055	1
ENSMUSG00000078578	Ube2d3	2.44173	-0.198779	1			ENSMUSG00000000563	Atp5f1	2.29208	-0.0628677	1
ENSMUSG00000024121	Atp6v0c	1.07026	-0.199466	1			ENSMUSG00000091337	Eid1	1.22119	-0.0630444	1
ENSMUSG00000031776	Arl2bp	1.13435	-0.200938	1			ENSMUSG00000030869	Ndufab1	1.26816	-0.065588	1
ENSMUSG00000053907	Mat2a	1.4676	-0.201745	1			ENSMUSG00000050856	Atp5k	3.07176	-0.0666027	1
ENSMUSG00000059248	2009-09-01	1.98671	-0.203256	1			ENSMUSG00000036751	Cox6b1	2.27329	-0.0669575	1
ENSMUSG00000010376	Nedd8	2.50582	-0.204142	1			ENSMUSG00000022403	St13	1.6533	-0.0671547	1
ENSMUSG00000013921	Clip3	1.32661	-0.204501	1			ENSMUSG00000074129	Rpl13a	17.8669	-0.0678315	1
ENSMUSG00000057113	Npm1	7.06885	-0.205393	1			ENSMUSG00000027168	Pax6	1.01453	-0.0681311	1
ENSMUSG00000014355	Anapc1	1.05744	-0.205772	1			ENSMUSG00000027184	Caprin1	3.06237	-0.0681311	1
ENSMUSG00000031311	Nono	3.371	-0.206169	1			ENSMUSG00000020849	Ywhae	5.19475	-0.0684897	1
ENSMUSG00000039735	Fnbp1l	0.999765	-0.206964	1			ENSMUSG00000027620	Rbm39	2.64904	-0.0695042	1
ENSMUSG00000031701	Dnaja2	1.15357	-0.207414	1			ENSMUSG00000021957	Tkt	1.30573	-0.071521	1
ENSMUSG00000035215	Lsm7	1.9803	-0.207902	1			ENSMUSG00000102869	2900097C17Rik	1.40907	-0.0721874	1
ENSMUSG00000032199	Polr2m	1.89058	-0.2083	1			ENSMUSG00000001416	Cct3	2.64904	-0.0728245	1
ENSMUSG00000019923	Zwint	0.942086	-0.2083	1			ENSMUSG00000045763	Basp1	2.38602	-0.0729676	1
ENSMUSG00000063511	Snrnp70	1.76881	-0.208434	1			ENSMUSG00000028081	Rps3a1	9.02741	-0.0731244	1
ENSMUSG00000017716	Birc5	1.15998	-0.209519	1			ENSMUSG00000054256	Msi1	2.27329	-0.0746931	1
ENSMUSG00000024283	Wac	0.884407	-0.209807	1			ENSMUSG00000029447	Cct6a	2.46117	-0.0754703	1
ENSMUSG00000026556	Vangl2	1.07026	-0.210354	1			ENSMUSG00000060424	Pantr1	3.71993	-0.0770038	1
ENSMUSG00000031683	Lsm6	1.53169	-0.210354	1			ENSMUSG00000026193	Fn1	0.995739	-0.0774664	1
ENSMUSG00000020917	Acly	1.47401	-0.21134	1			ENSMUSG00000070858	Gm1673	1.18361	-0.0786363	1
ENSMUSG00000059005	Hnrnpa3	6.51129	-0.211921	1			ENSMUSG00000025204	Ndufb8	1.12725	-0.0806424	1
ENSMUSG00000071054	Safb	1.23048	-0.21232	1			ENSMUSG00000026281	Dtymk	1.2118	-0.081295	1
ENSMUSG00000070319	Eif3g	1.07667	-0.212599	1			ENSMUSG00000037972	Snn	1.2118	-0.081295	1
ENSMUSG00000021832	Psmc6	1.1728	-0.213651	1			ENSMUSG00000055436	Srsf11	1.29634	-0.0818629	1
ENSMUSG00000040459	Arglu1	1.6086	-0.213965	1			ENSMUSG00000020935	Dcakd	1.08968	-0.0820923	1
ENSMUSG00000084786	Ubl5	2.23024	-0.214048	1			ENSMUSG00000007411	Mark3	1.15543	-0.0833774	1
ENSMUSG00000002870	Mcm2	1.70473	-0.214613	1			ENSMUSG00000057322	Rpl38	12.8695	-0.083487	1
ENSMUSG00000022820	Ndufb4	1.17921	-0.21568	1			ENSMUSG00000022463	Srebf2	1.13665	-0.0841162	1
ENSMUSG00000029838	Ptn	6.17162	-0.2157	1			ENSMUSG00000033938	Ndufb7	1.11786	-0.0848794	1
ENSMUSG00000029223	Uchl1	1.90981	-0.218205	1			ENSMUSG00000025162	Csnk1d	1.11786	-0.0848794	1
ENSMUSG00000019179	Mdh2	1.69832	-0.220027	1			ENSMUSG00000062997	Rpl35	4.61234	-0.0856359	1
ENSMUSG00000031785	Adgrg1	1.3907	-0.222148	1			ENSMUSG00000031320	Rps4x	11.3477	-0.0856875	1
ENSMUSG00000024213	Nudt3	0.916451	-0.222954	1			ENSMUSG00000022995	Enah	1.24937	-0.0869617	1
ENSMUSG00000026238	Ptma	29.634	-0.2239	1			ENSMUSG00000031029	Eif3f	2.59268	-0.0870618	1
ENSMUSG00000061518	Cox5b	1.72395	-0.225461	1			ENSMUSG00000031353	Rbbp7	1.29634	-0.0885576	1
ENSMUSG00000042079	Hnrnpf	3.23001	-0.225461	1			ENSMUSG00000021606	Ndufs6	1.46543	-0.0887278	1
ENSMUSG00000001729	Akt1	0.954903	-0.225461	1			ENSMUSG00000041841	Rpl37	11.3946	-0.0889372	1
ENSMUSG00000022462	Slc38a2	1.56373	-0.225461	1			ENSMUSG00000023944	Hsp90ab1	10.0701	-0.0890804	1
ENSMUSG00000020402	Vdac1	1.24971	-0.2273	1			ENSMUSG00000039218	Srrm2	1.75663	-0.0927792	1
ENSMUSG00000020052	Ascl1	0.999765	-0.230048	1			ENSMUSG00000027091	Zc3h15	0.948771	-0.0930688	1
ENSMUSG00000043091	Tuba1c	1.19844	-0.231205	1			ENSMUSG00000050288	Fzd2	1.01453	-0.0938178	1
ENSMUSG00000006373	Pgrmc1	1.13435	-0.231527	1			ENSMUSG00000042978	Sbk1	1.59694	-0.0954546	1
ENSMUSG00000020321	Mdh1	1.72395	-0.232124	1			ENSMUSG00000067786	Nnat	5.32627	-0.0956543	1
ENSMUSG00000021290	Atp5mpl	2.70449	-0.232266	1			ENSMUSG00000001924	Uba1	1.79421	-0.0964674	1
ENSMUSG00000029430	Ran	8.18397	-0.233341	1			ENSMUSG00000031848	Lsm4	1.17422	-0.0973831	1
ENSMUSG00000015092	Edf1	1.05103	-0.236349	1			ENSMUSG00000031231	Cox7b	2.53632	-0.0983826	1
ENSMUSG00000036940	Kdm1a	1.05103	-0.236349	1			ENSMUSG00000027210	Meis2	2.23572	-0.0986388	1
ENSMUSG00000025135	Anapc11	0.954903	-0.237433	1			ENSMUSG00000033295	Ptprf	1.22119	-0.0986683	1
ENSMUSG00000026374	Tsn	1.25611	-0.23822	1			ENSMUSG00000029390	Tmed2	1.24937	-0.100767	1
ENSMUSG00000001403	Ube2c	2.42251	-0.238723	1			ENSMUSG00000045179	Sox3	1.38088	-0.101139	1
ENSMUSG00000071014	Ndufb6	0.858772	-0.238758	1			ENSMUSG00000057666	Gapdh	10.6431	-0.102257	1
ENSMUSG00000037070	Rbmxl1	1.19203	-0.238899	1			ENSMUSG00000022678	Nde1	1.08028	-0.102425	1
ENSMUSG00000028798	Eif3i	1.49324	-0.239267	1			ENSMUSG00000002129	Sf3a1	1.25876	-0.103716	1
ENSMUSG00000017485	Top2b	1.46119	-0.239567	1			ENSMUSG00000067847	Romo1	1.46543	-0.106358	1
ENSMUSG00000038482	Tfdp1	1.06385	-0.2405	1			ENSMUSG00000013236	Ptprs	3.64478	-0.108728	1
ENSMUSG00000026074	Map4k4	1.93544	-0.240853	1			ENSMUSG00000066324	Impad1	1.03331	-0.109406	1
ENSMUSG00000020250	Txnrd1	1.07026	-0.242534	1			ENSMUSG00000019803	Nr2e1	1.0615	-0.111574	1
ENSMUSG00000005779	Psmb4	1.91622	-0.243383	1			ENSMUSG00000059291	Rpl11	12.0428	-0.112436	1
ENSMUSG00000006412	Pfdn2	1.21125	-0.24432	1			ENSMUSG00000060206	Zfp462	1.15543	-0.113125	1
ENSMUSG00000032301	Psma4	1.14717	-0.24536	1			ENSMUSG00000070544	Top1	2.07602	-0.113523	1
ENSMUSG00000071528	Atp5md	3.05056	-0.245733	1			ENSMUSG00000020372	Rack1	9.53467	-0.114081	1
ENSMUSG00000024217	Snrpc	1.22407	-0.247829	1			ENSMUSG00000036606	Plxnb2	1.24937	-0.114442	1
ENSMUSG00000029621	Arpc1a	0.852363	-0.249484	1			ENSMUSG00000024661	Fth1	3.87963	-0.114475	1
ENSMUSG00000009549	Srp14	1.03181	-0.251933	1			ENSMUSG00000028426	Rad23b	1.47482	-0.114615	1
ENSMUSG00000030654	Arl6ip1	2.31356	-0.252114	1			ENSMUSG00000061136	Prpf40a	0.958164	-0.114839	1
ENSMUSG00000017776	Crk	1.27534	-0.252261	1			ENSMUSG00000030007	Cct7	2.60207	-0.11503	1
ENSMUSG00000007815	Rhoa	1.51887	-0.252484	1			ENSMUSG00000016386	Mpped2	1.11786	-0.115576	1
ENSMUSG00000042541	Sem1	3.91574	-0.252897	1			ENSMUSG00000062078	Qk	3.03419	-0.115576	1
ENSMUSG00000025364	Pa2g4	1.17921	-0.254412	1			ENSMUSG00000009927	Rps25	7.57138	-0.115858	1
ENSMUSG00000078427	Sarnp	1.24971	-0.254607	1			ENSMUSG00000071415	Rpl23	12.1649	-0.117684	1
ENSMUSG00000015165	Hnrnpl	3.48636	-0.254938	1			ENSMUSG00000052957	Gas1	1.57815	-0.117821	1
ENSMUSG00000020267	Hint1	5.41539	-0.255417	1			ENSMUSG00000061983	Rps12	12.4561	-0.119633	1
ENSMUSG00000022370	Mrpl13	1.11512	-0.256049	1			ENSMUSG00000038502	Ptov1	2.95904	-0.120374	1
ENSMUSG00000029632	Ndufa4	5.30003	-0.256914	1			ENSMUSG00000039016	Timm8b	1.31513	-0.120415	1
ENSMUSG00000037601	Nme1	3.40945	-0.257581	1			ENSMUSG00000025223	Ldb1	0.995739	-0.120535	1
ENSMUSG00000055302	Mrfap1	3.10824	-0.259201	1			ENSMUSG00000032097	Ddx6	1.70967	-0.121787	1
ENSMUSG00000041773	Enc1	1.26893	-0.259492	1			ENSMUSG00000040785	Ttc3	2.1042	-0.122646	1
ENSMUSG00000042699	Dhx9	1.87135	-0.259523	1			ENSMUSG00000030357	Fkbp4	1.83178	-0.123304	1
ENSMUSG00000029169	Dhx15	1.37788	-0.260107	1			ENSMUSG00000025410	Dctn2	0.958164	-0.123663	1
ENSMUSG00000005447	Pafah1b3	0.845955	-0.260291	1			ENSMUSG00000069744	Psmb3	1.6533	-0.124557	1
ENSMUSG00000076432	Ywhaq	3.87729	-0.261317	1			ENSMUSG00000028452	Vcp	3.29721	-0.125037	1
ENSMUSG00000057278	Snrpg	6.26776	-0.26148	1			ENSMUSG00000073702	Rpl31	10.1828	-0.125688	1
ENSMUSG00000063632	Sox11	6.10754	-0.262412	1			ENSMUSG00000078923	Ube2v1	1.56876	-0.126383	1
ENSMUSG00000057236	Rbbp4	1.99953	-0.262995	1			ENSMUSG00000016344	Ppdpf	1.31513	-0.126841	1
ENSMUSG00000030603	Psmc4	1.17921	-0.263935	1			ENSMUSG00000023175	Bsg	1.29634	-0.128086	1
ENSMUSG00000074698	Csnk2a1	1.03822	-0.26475	1			ENSMUSG00000057863	Rpl36	9.15892	-0.128279	1
ENSMUSG00000027940	Tpm3	0.897225	-0.265818	1			ENSMUSG00000036371	Serbp1	4.47143	-0.128413	1
ENSMUSG00000059119	Nap1l4	1.80086	-0.265818	1			ENSMUSG00000006333	Rps9	11.0471	-0.128997	1
ENSMUSG00000029649	Pomp	1.23048	-0.267815	1			ENSMUSG00000068882	Ssb	1.49361	-0.130683	1
ENSMUSG00000035621	Midn	1.37788	-0.268235	1			ENSMUSG00000047215	Rpl9	5.7302	-0.131273	1
ENSMUSG00000028692	Akr1a1	1.71114	-0.269202	1			ENSMUSG00000029713	Gnb2	2.74298	-0.131298	1
ENSMUSG00000022185	Acin1	1.34584	-0.269233	1			ENSMUSG00000021486	Prelid1	1.61573	-0.131725	1
ENSMUSG00000017677	Wsb1	0.87159	-0.269536	1			ENSMUSG00000027469	Tpx2	1.43725	-0.134192	1
ENSMUSG00000055762	Eef1d	1.64064	-0.269685	1			ENSMUSG00000037563	Rps16	9.37498	-0.134829	1
ENSMUSG00000059796	Eif4a1	8.60054	-0.269887	1			ENSMUSG00000025794	Rpl14	8.68924	-0.134961	1
ENSMUSG00000021546	Hnrnpk	7.29315	-0.270354	1			ENSMUSG00000028333	Anp32b	2.27329	-0.135129	1
ENSMUSG00000031167	Rbm3	3.48636	-0.271058	1			ENSMUSG00000005566	Trim28	3.29721	-0.135287	1
ENSMUSG00000027673	Ndufb5	1.06385	-0.272209	1			ENSMUSG00000018770	Atp5g3	2.79934	-0.1355	1
ENSMUSG00000025651	Uqcrc1	1.06385	-0.272209	1			ENSMUSG00000035242	Oaz1	4.80961	-0.136297	1
ENSMUSG00000022314	Rad21	1.95467	-0.272995	1			ENSMUSG00000033020	Polr2f	1.11786	-0.138178	1
ENSMUSG00000021764	Ndufs4	0.890816	-0.276087	1			ENSMUSG00000040549	Ckap5	1.45603	-0.138752	1
ENSMUSG00000023495	Pcbp4	2.05721	-0.277168	1			ENSMUSG00000018583	G3bp1	2.92146	-0.138752	1
ENSMUSG00000028911	Srsf4	1.08308	-0.277549	1			ENSMUSG00000036565	Ttyh3	2.17935	-0.139172	1
ENSMUSG00000063200	Nol7	1.12153	-0.277782	1			ENSMUSG00000048001	Hes5	1.53118	-0.139453	1
ENSMUSG00000030246	Ldhb	2.10207	-0.278202	1			ENSMUSG00000062006	Rpl34	9.6474	-0.139602	1
ENSMUSG00000090553	Snrpe	3.96701	-0.279693	1			ENSMUSG00000027248	Pdia3	1.31513	-0.139608	1
ENSMUSG00000030934	Oat	0.826728	-0.279909	1			ENSMUSG00000001300	Efnb2	1.12725	-0.141078	1
ENSMUSG00000040699	Limd2	0.826728	-0.279909	1			ENSMUSG00000028851	Nudc	1.24937	-0.141409	1
ENSMUSG00000022332	Khdrbs3	0.942086	-0.28045	1			ENSMUSG00000020745	Pafah1b1	1.10846	-0.142756	1
ENSMUSG00000034681	Rnps1	1.97389	-0.28155	1			ENSMUSG00000026728	Vim	7.28017	-0.14502	1
ENSMUSG00000005625	Psmd4	0.87159	-0.282247	1			ENSMUSG00000025016	Tm9sf3	0.995739	-0.145772	1
ENSMUSG00000037152	Ndufc1	1.86495	-0.282377	1			ENSMUSG00000093904	Tomm20	1.43725	-0.145827	1
ENSMUSG00000008305	Tle1	1.1023	-0.282686	1			ENSMUSG00000022629	Kif21a	1.31513	-0.14595	1
ENSMUSG00000027067	Ssrp1	2.03157	-0.284354	1			ENSMUSG00000063882	Uqcrh	2.39541	-0.146098	1
ENSMUSG00000043866	Taf10	0.993356	-0.284354	1			ENSMUSG00000079435	Rpl36a	5.37324	-0.148201	1
ENSMUSG00000031422	Morf4l2	2.30715	-0.285153	1			ENSMUSG00000003429	Rps11	9.24347	-0.148876	1
ENSMUSG00000038412	Higd1a	1.15357	-0.285948	1			ENSMUSG00000005360	Slc1a3	1.03331	-0.150048	1
ENSMUSG00000028156	Eif4e	1.03822	-0.286124	1			ENSMUSG00000015745	Plekho1	0.911196	-0.150784	1
ENSMUSG00000026385	Dbi	8.79921	-0.286872	1			ENSMUSG00000006699	Cdc42	1.93512	-0.151442	1
ENSMUSG00000008348	Ubc	3.72989	-0.287815	1			ENSMUSG00000000740	Rpl13	14.3819	-0.151601	1
ENSMUSG00000060860	Ube2s	3.58249	-0.288471	1			ENSMUSG00000004207	Psap	1.58755	-0.151745	1
ENSMUSG00000007656	Arpp19	1.59578	-0.288964	1			ENSMUSG00000026662	Sephs1	0.967558	-0.153051	1
ENSMUSG00000031134	Rbmx	0.897225	-0.290481	1			ENSMUSG00000020863	Luc7l3	1.26816	-0.153051	1
ENSMUSG00000008333	Snrpb2	1.01899	-0.29155	1			ENSMUSG00000031217	Efnb1	1.79421	-0.153051	1
ENSMUSG00000021660	Btf3	4.12082	-0.293288	1			ENSMUSG00000038274	Fau	10.9531	-0.153526	1
ENSMUSG00000070576	Mn1	1.42274	-0.293383	1			ENSMUSG00000020163	Uqcr11	2.67722	-0.153827	1
ENSMUSG00000025982	Sf3b1	1.90981	-0.294931	1			ENSMUSG00000062647	Rpl7a	6.1811	-0.154566	1
ENSMUSG00000022400	Rbx1	2.29433	-0.297954	1			ENSMUSG00000020440	Arf5	0.948771	-0.155225	1
ENSMUSG00000030751	Psma1	1.37788	-0.300296	1			ENSMUSG00000071644	Eef1g	4.13326	-0.155816	1
ENSMUSG00000037894	H2afz	17.1049	-0.301115	1			ENSMUSG00000062328	Rpl17	8.66105	-0.157013	1
ENSMUSG00000029767	Calu	1.1023	-0.302585	1			ENSMUSG00000046364	Rpl27a	10.9156	-0.157719	1
ENSMUSG00000017390	Aldoc	1.81368	-0.304532	1			ENSMUSG00000041571	Selenow	1.90693	-0.159564	1
ENSMUSG00000041530	Ago1	0.986947	-0.304687	1			ENSMUSG00000054766	Set	6.4817	-0.159621	1
ENSMUSG00000002524	Puf60	1.49324	-0.306381	1			ENSMUSG00000019054	Fis1	1.19301	-0.15997	1
ENSMUSG00000009079	Ewsr1	3.70426	-0.306607	1			ENSMUSG00000028565	Nfia	1.503	-0.160613	1
ENSMUSG00000026750	Psmb7	1.756	-0.308287	1			ENSMUSG00000059743	Fdps	1.17422	-0.161832	1
ENSMUSG00000044783	Hjurp	1.21125	-0.30845	1			ENSMUSG00000060636	Rpl35a	9.87285	-0.161885	1
ENSMUSG00000071172	Srsf3	5.35771	-0.30998	1			ENSMUSG00000072772	Grcc10	1.71906	-0.162669	1
ENSMUSG00000024844	Banf1	1.76881	-0.310164	1			ENSMUSG00000078812	Eif5a	3.81387	-0.163105	1
ENSMUSG00000054717	Hmgb2	8.07502	-0.310431	1			ENSMUSG00000022956	Atp5o	2.5551	-0.163985	1
ENSMUSG00000038462	Uqcrfs1	1.01258	-0.311321	1			ENSMUSG00000020368	Canx	2.45177	-0.164022	1
ENSMUSG00000024974	Smc3	1.01258	-0.311321	1			ENSMUSG00000029705	Cux1	1.28695	-0.164266	1
ENSMUSG00000073676	Hspe1	2.2687	-0.314118	1			ENSMUSG00000039001	Rps21	15.1428	-0.167223	1
ENSMUSG00000020978	Klhdc2	0.897225	-0.314728	1			ENSMUSG00000020290	Xpo1	1.58755	-0.167342	1
ENSMUSG00000020149	Rab1a	1.11512	-0.315346	1			ENSMUSG00000023832	Acat2	1.14604	-0.168308	1
ENSMUSG00000029066	Mrpl20	0.910042	-0.318255	1			ENSMUSG00000070436	Serpinh1	1.3621	-0.169677	1
ENSMUSG00000020496	Rnf187	2.17897	-0.318636	1			ENSMUSG00000028367	Txn1	1.78482	-0.169803	1
ENSMUSG00000027533	Fabp5	2.22384	-0.318764	1			ENSMUSG00000040385	Ppp1ca	2.29208	-0.170609	1
ENSMUSG00000025950	Idh1	1.00617	-0.320424	1			ENSMUSG00000032249	Anp32a	1.15543	-0.17084	1
ENSMUSG00000028560	Usp1	1.1023	-0.322214	1			ENSMUSG00000047721	Bola2	1.18361	-0.171286	1
ENSMUSG00000006998	Psmd2	1.55092	-0.323016	1			ENSMUSG00000005846	Rsl1d1	1.0521	-0.171591	1
ENSMUSG00000021537	Cetn3	1.01899	-0.323493	1			ENSMUSG00000024991	Eif3a	1.69088	-0.171934	1
ENSMUSG00000030663	1110004F10Rik	1.37788	-0.323883	1			ENSMUSG00000002107	Celf2	1.54058	-0.173752	1
ENSMUSG00000066979	Bub3	0.935677	-0.324996	1			ENSMUSG00000070348	Ccnd1	1.78482	-0.17439	1
ENSMUSG00000025580	Eif4a3	1.15998	-0.324996	1			ENSMUSG00000097156	Gm3764	1.84118	-0.174855	1
ENSMUSG00000000184	Ccnd2	6.15881	-0.325746	1			ENSMUSG00000030744	Rps3	8.70802	-0.174889	1
ENSMUSG00000035674	Ndufa3	1.79445	-0.325852	1			ENSMUSG00000030796	Tead2	2.21693	-0.174893	1
ENSMUSG00000032002	Dcun1d5	0.897225	-0.326701	1			ENSMUSG00000007880	Arid1a	1.49361	-0.175077	1
ENSMUSG00000005732	Ranbp1	4.15287	-0.329435	1			ENSMUSG00000020074	Ccar1	0.958164	-0.175502	1
ENSMUSG00000014956	Ppp1cb	1.87135	-0.329912	1			ENSMUSG00000060938	Rpl26	9.41256	-0.175992	1
ENSMUSG00000095139	Pou3f2	0.910042	-0.330032	1			ENSMUSG00000025503	Taldo1	1.23058	-0.176401	1
ENSMUSG00000026914	Psmd14	0.961312	-0.331352	1			ENSMUSG00000012848	Rps5	8.27591	-0.176761	1
ENSMUSG00000020719	Ddx5	6.54974	-0.333433	1			ENSMUSG00000028649	Macf1	1.07089	-0.176977	1
ENSMUSG00000037361	Sf3b6	1.57655	-0.333731	1			ENSMUSG00000042323	Pbrm1	1.0521	-0.179327	1
ENSMUSG00000031799	Tpm4	1.15998	-0.334215	1			ENSMUSG00000020923	Ubtf	1.22119	-0.180739	1
ENSMUSG00000030417	Pdcd5	1.44197	-0.33454	1			ENSMUSG00000003660	Snrnp200	0.920589	-0.180807	1
ENSMUSG00000020900	Myh10	1.16639	-0.33547	1			ENSMUSG00000052534	Pbx1	1.6627	-0.181449	1
ENSMUSG00000062248	Cks2	1.73036	-0.335605	1			ENSMUSG00000024026	Glo1	1.03331	-0.181757	1
ENSMUSG00000020358	Hnrnpab	7.74177	-0.337078	1			ENSMUSG00000032118	Fez1	1.17422	-0.18269	1
ENSMUSG00000019777	Hdac2	1.96108	-0.340576	1			ENSMUSG00000060572	Mfap2	1.2024	-0.182851	1
ENSMUSG00000004980	Hnrnpa2b1	13.1251	-0.3411	1			ENSMUSG00000028796	Phc2	1.70027	-0.183221	1
ENSMUSG00000001289	Pfdn5	1.87135	-0.341317	1			ENSMUSG00000005506	Celf1	1.17422	-0.189577	1
ENSMUSG00000029405	G3bp2	1.15998	-0.343375	1			ENSMUSG00000021178	Psmc1	1.03331	-0.189577	1
ENSMUSG00000047139	Cd24a	1.78804	-0.348843	1			ENSMUSG00000050708	Ftl1	5.73959	-0.192403	1
ENSMUSG00000072235	Tuba1a	12.7214	-0.349962	1			ENSMUSG00000028484	Psip1	2.78056	-0.195394	1
ENSMUSG00000028134	Ptbp2	1.65346	-0.35076	1			ENSMUSG00000022884	Eif4a2	1.03331	-0.197354	1
ENSMUSG00000053453	Thoc7	1.15357	-0.351324	1			ENSMUSG00000029614	Rpl6	7.58077	-0.199541	1
ENSMUSG00000014402	Tsg101	0.801093	-0.351469	1			ENSMUSG00000058655	Eif4b	1.5124	-0.200224	1
ENSMUSG00000018965	Ywhah	1.15998	-0.352477	1			ENSMUSG00000021670	Hmgcr	1.10846	-0.20165	1
ENSMUSG00000041859	Mcm3	1.31379	-0.352741	1			ENSMUSG00000008140	Emc10	0.87362	-0.201803	1
ENSMUSG00000023307	2005-03-01	0.807502	-0.35312	1			ENSMUSG00000026235	Epha4	1.23058	-0.202633	1
ENSMUSG00000097767	Miat	1.73036	-0.353983	1			ENSMUSG00000036199	Ndufa13	1.48422	-0.205817	1
ENSMUSG00000020167	Tcf3	2.44814	-0.354206	1			ENSMUSG00000047675	Rps8	14.3067	-0.206517	1
ENSMUSG00000054091	1810037I17Rik	1.07026	-0.354744	1			ENSMUSG00000020069	Hnrnph3	0.892408	-0.207499	1
ENSMUSG00000015671	Psma2	1.42915	-0.354744	1			ENSMUSG00000034158	Lrrc58	1.19301	-0.207499	1
ENSMUSG00000022205	Sub1	2.68527	-0.356705	1			ENSMUSG00000020458	Rtn4	1.30573	-0.212071	1
ENSMUSG00000070372	Capza1	1.03181	-0.357286	1			ENSMUSG00000092203	1110038B12Rik	1.01453	-0.215808	1
ENSMUSG00000061887	Ssbp3	1.34584	-0.357671	1			ENSMUSG00000029642	Polr1d	0.892408	-0.216377	1
ENSMUSG00000056851	Pcbp2	5.56279	-0.357824	1			ENSMUSG00000056076	Eif3b	1.37149	-0.218723	1
ENSMUSG00000028648	Ndufs5	1.08949	-0.358355	1			ENSMUSG00000053332	Gas5	3.71993	-0.220495	1
ENSMUSG00000045996	Polr2k	1.14717	-0.359316	1			ENSMUSG00000026878	Rab14	0.939377	-0.220664	1
ENSMUSG00000025066	Sfr1	1.14717	-0.359316	1			ENSMUSG00000033307	Mif	4.84718	-0.221589	1
ENSMUSG00000021643	Serf1	0.839546	-0.360976	1			ENSMUSG00000063316	Rpl27	6.75412	-0.222853	1
ENSMUSG00000069171	Nr2f1	1.0254	-0.366219	1			ENSMUSG00000021540	Smad5	1.10846	-0.223129	1
ENSMUSG00000029247	Paics	2.1213	-0.367106	1			ENSMUSG00000022452	Smdt1	1.23998	-0.223877	1
ENSMUSG00000006932	Ctnnb1	6.54974	-0.367381	1			ENSMUSG00000020859	Spag9	0.929983	-0.226607	1
ENSMUSG00000030591	Psmd8	1.08949	-0.367941	1			ENSMUSG00000063077	Kif1b	1.28695	-0.22673	1
ENSMUSG00000024454	Hdac3	0.82032	-0.369052	1			ENSMUSG00000037313	Tacc3	0.995739	-0.226844	1
ENSMUSG00000056394	Lig1	0.986947	-0.369297	1			ENSMUSG00000052727	Map1b	2.89328	-0.228272	1
ENSMUSG00000022433	Csnk1e	1.05744	-0.372022	1			ENSMUSG00000024608	Rps14	11.2537	-0.229216	1
ENSMUSG00000027593	Raly	1.18562	-0.374552	1			ENSMUSG00000035478	Mbd3	1.93512	-0.230799	1
ENSMUSG00000022312	Eif3h	1.48042	-0.375908	1			ENSMUSG00000052146	Rps10	8.91469	-0.232369	1
ENSMUSG00000039108	Lsm14b	1.0254	-0.376343	1			ENSMUSG00000027002	Nckap1	0.920589	-0.232645	1
ENSMUSG00000020257	Wdr82	1.26893	-0.37837	1			ENSMUSG00000061787	Rps17	7.5432	-0.234101	1
ENSMUSG00000015291	Gdi1	0.92286	-0.378707	1			ENSMUSG00000059070	Rpl18	6.73533	-0.235066	1
ENSMUSG00000029918	Mrps33	0.935677	-0.381139	1			ENSMUSG00000030189	Ybx3	0.967558	-0.235987	1
ENSMUSG00000020950	Foxg1	3.31332	-0.38233	1			ENSMUSG00000060143	Gm10076	1.2118	-0.237598	1
ENSMUSG00000022673	Mcm4	0.890816	-0.38389	1			ENSMUSG00000045128	Rpl18a	9.56286	-0.23775	1
ENSMUSG00000078974	Sec61g	3.11465	-0.384482	1			ENSMUSG00000031328	Flna	1.14604	-0.238017	1
ENSMUSG00000044502	Bod1	0.839546	-0.385638	1			ENSMUSG00000063457	Rps15	10.2486	-0.239437	1
ENSMUSG00000038812	Trmt112	1.03181	-0.387448	1			ENSMUSG00000013698	Pea15a	3.83266	-0.240179	1
ENSMUSG00000042606	Hirip3	0.794685	-0.388959	1			ENSMUSG00000009013	Dynll1	3.74811	-0.243383	1
ENSMUSG00000034868	Myl12b	0.929268	-0.390987	1			ENSMUSG00000020086	H2afy2	1.01453	-0.246669	1
ENSMUSG00000009575	Cbx5	1.93544	-0.391678	1			ENSMUSG00000024640	Psat1	1.68148	-0.250777	1
ENSMUSG00000079658	Eloc	0.961312	-0.396447	1			ENSMUSG00000028788	Ptp4a2	2.15117	-0.250977	1
ENSMUSG00000020265	Sumo3	0.916451	-0.399832	1			ENSMUSG00000038119	Cdon	1.79421	-0.251353	1
ENSMUSG00000022246	Rai14	1.11512	-0.399958	1			ENSMUSG00000008682	Rpl10	2.2639	-0.251424	1
ENSMUSG00000027011	Ube2e3	1.38429	-0.400547	1			ENSMUSG00000029623	Pdap1	1.47482	-0.252118	1
ENSMUSG00000024392	Bag6	0.794685	-0.401784	1			ENSMUSG00000017404	Rpl19	9.13074	-0.253385	1
ENSMUSG00000051223	Bzw1	2.46737	-0.402015	1			ENSMUSG00000030432	Rpl28	6.67897	-0.255327	1
ENSMUSG00000033543	Gtf2a2	0.999765	-0.402515	1			ENSMUSG00000030082	Sec61a1	0.986346	-0.256072	1
ENSMUSG00000034674	Tdg	0.942086	-0.404025	1			ENSMUSG00000028194	Ddah1	2.43299	-0.256792	1
ENSMUSG00000021520	Uqcrb	1.15998	-0.405916	1			ENSMUSG00000066232	Ipo7	0.929983	-0.259966	1
ENSMUSG00000041203	Trir	1.30098	-0.406345	1			ENSMUSG00000025613	Cct8	2.16996	-0.259966	1
ENSMUSG00000036478	Btg1	0.82032	-0.406526	1			ENSMUSG00000044927	H1fx	1.73785	-0.262181	1
ENSMUSG00000045136	Tubb2b	6.0819	-0.407149	1			ENSMUSG00000021379	Id4	3.41933	-0.262787	1
ENSMUSG00000039985	Sinhcaf	0.826728	-0.407664	1			ENSMUSG00000026864	Hspa5	1.39967	-0.268187	1
ENSMUSG00000027018	Hat1	0.967721	-0.407986	1			ENSMUSG00000022336	Eif3e	1.12725	-0.268458	1
ENSMUSG00000027133	Nop10	1.3907	-0.408561	1			ENSMUSG00000025203	Scd2	6.28443	-0.272828	1
ENSMUSG00000030541	Idh2	1.32661	-0.409192	1			ENSMUSG00000049517	Rps23	10.7934	-0.273878	1
ENSMUSG00000038034	Igsf8	0.980538	-0.409885	1			ENSMUSG00000032518	Rpsa	19.5954	-0.27441	1
ENSMUSG00000026496	Parp1	1.26893	-0.41061	1			ENSMUSG00000025362	Rps26	13.2922	-0.274448	1
ENSMUSG00000020180	Snrpd3	1.72395	-0.413088	1			ENSMUSG00000007892	Rplp1	17.9703	-0.278157	1
ENSMUSG00000021377	Dek	2.96084	-0.41362	1			ENSMUSG00000037805	Rpl10a	8.85832	-0.27819	1
ENSMUSG00000019961	Tmpo	3.61453	-0.41371	1			ENSMUSG00000023169	Slc38a1	1.02392	-0.278582	1
ENSMUSG00000060743	H3f3a	8.83766	-0.413852	1			ENSMUSG00000019494	Cops6	0.864227	-0.279775	1
ENSMUSG00000028792	Ak2	0.87159	-0.415141	1			ENSMUSG00000057841	Rpl32	15.2273	-0.279904	1
ENSMUSG00000005687	Bcas2	1.0254	-0.416144	1			ENSMUSG00000020091	Eif4ebp2	0.929983	-0.284488	1
ENSMUSG00000002416	Ndufb2	0.954903	-0.416602	1			ENSMUSG00000021877	Arf4	1.0615	-0.285057	1
ENSMUSG00000049775	Tmsb4x	19.8094	-0.417099	1			ENSMUSG00000030697	Ppp4c	1.08028	-0.288117	1
ENSMUSG00000046865	Fbl	1.41633	-0.418309	1			ENSMUSG00000051817	Sox12	0.911196	-0.289112	1
ENSMUSG00000020738	Sumo2	3.39023	-0.419381	1			ENSMUSG00000022992	Kansl2	0.87362	-0.29034	1
ENSMUSG00000063480	Snu13	1.28816	-0.420559	1			ENSMUSG00000046330	Rpl37a	11.1316	-0.294649	1
ENSMUSG00000033047	Eif3l	1.30738	-0.422498	1			ENSMUSG00000038014	Fam120a	0.817258	-0.29696	1
ENSMUSG00000028832	Stmn1	11.5998	-0.423523	1			ENSMUSG00000039221	Rpl22l1	2.96843	-0.29909	1
ENSMUSG00000028455	Stoml2	0.910042	-0.431912	1			ENSMUSG00000036241	Ube2r2	1.24937	-0.299411	1
ENSMUSG00000024387	Csnk2b	0.916451	-0.432746	1			ENSMUSG00000004264	Phb2	1.2118	-0.300608	1
ENSMUSG00000021796	Bmpr1a	0.948495	-0.436745	1			ENSMUSG00000040463	Mybbp1a	0.845439	-0.302369	1
ENSMUSG00000059552	Trp53	0.801093	-0.440474	1			ENSMUSG00000000567	Sox9	1.32452	-0.302864	1
ENSMUSG00000020492	Ska2	1.00617	-0.44328	1			ENSMUSG00000079641	Rpl39	9.60982	-0.305921	1
ENSMUSG00000041431	Ccnb1	1.41633	-0.44646	1			ENSMUSG00000008575	Nfib	2.72419	-0.306655	1
ENSMUSG00000015749	Anp32e	2.72372	-0.449304	1			ENSMUSG00000063273	Naa15	0.967558	-0.30676	1
ENSMUSG00000025369	Smarcc2	0.794685	-0.451969	1			ENSMUSG00000028495	Rps6	6.60382	-0.307196	1
ENSMUSG00000027203	Dut	2.25588	-0.454552	1			ENSMUSG00000004891	Nes	2.2545	-0.307906	1
ENSMUSG00000049760	Micos13	0.730597	-0.456786	1			ENSMUSG00000061111	Mcrip1	0.976952	-0.308221	1
ENSMUSG00000040331	Nsmce4a	1.27534	-0.458121	1			ENSMUSG00000040659	Efhd2	0.836045	-0.309486	1
ENSMUSG00000042712	Tceal9	1.07667	-0.459392	1			ENSMUSG00000011179	Odc1	2.28269	-0.309776	1
ENSMUSG00000030629	Zfand6	0.762641	-0.460677	1			ENSMUSG00000067288	Rps28	9.84467	-0.311114	1
ENSMUSG00000064326	Siva1	1.5381	-0.461048	1			ENSMUSG00000068823	Csde1	2.23572	-0.313296	1
ENSMUSG00000016319	Slc25a5	4.9091	-0.464152	1			ENSMUSG00000020114	Cand1	0.883014	-0.317384	1
ENSMUSG00000027715	Ccna2	1.49965	-0.465288	1			ENSMUSG00000025261	Huwe1	1.2024	-0.317901	1
ENSMUSG00000037242	Clic4	0.942086	-0.467218	1			ENSMUSG00000037236	Matr3	2.1042	-0.31831	1
ENSMUSG00000023004	Tuba1b	11.1448	-0.469018	1			ENSMUSG00000036904	Fzd8	1.22119	-0.320055	1
ENSMUSG00000062929	Cfl2	0.724188	-0.469386	1			ENSMUSG00000058546	Rpl23a	7.92834	-0.320391	1
ENSMUSG00000021811	Dnajc9	1.22407	-0.470221	1			ENSMUSG00000031672	Got2	0.854833	-0.321367	1
ENSMUSG00000017144	Rnd3	0.743415	-0.47144	1			ENSMUSG00000049327	Kmt5a	0.807864	-0.322551	1
ENSMUSG00000006728	Cdk4	6.21649	-0.472684	1			ENSMUSG00000034349	Smc4	1.55937	-0.326295	1
ENSMUSG00000000751	Rpa1	0.775458	-0.474632	1			ENSMUSG00000000247	Lhx2	2.46117	-0.326582	1
ENSMUSG00000022285	Ywhaz	4.57585	-0.47498	1			ENSMUSG00000074415	Mir100hg	1.34331	-0.32708	1
ENSMUSG00000020914	Top2a	2.74294	-0.478512	1			ENSMUSG00000066456	Hmgn3	1.00513	-0.32708	1
ENSMUSG00000028837	Psmb2	1.64705	-0.478676	1			ENSMUSG00000056579	Tug1	0.958164	-0.328353	1
ENSMUSG00000020390	Ube2b	0.961312	-0.478909	1			ENSMUSG00000028517	Plpp3	0.911196	-0.329754	1
ENSMUSG00000037058	Paip2	1.43556	-0.4818	1			ENSMUSG00000026915	Strbp	0.854833	-0.329929	1
ENSMUSG00000022186	Oxct1	1.03181	-0.483663	1			ENSMUSG00000039477	Tnrc18	1.11786	-0.333623	1
ENSMUSG00000024048	Myl12a	0.743415	-0.484379	1			ENSMUSG00000018707	Dync1h1	1.49361	-0.335254	1
ENSMUSG00000076431	Sox4	3.32614	-0.485023	1			ENSMUSG00000025130	P4hb	1.3527	-0.338791	1
ENSMUSG00000031665	Sall1	1.2433	-0.486953	1			ENSMUSG00000026701	Prdx6	1.11786	-0.34662	1
ENSMUSG00000028676	Srsf10	1.40352	-0.487128	1			ENSMUSG00000031548	Sfrp1	2.80874	-0.347914	1
ENSMUSG00000039105	Atp6v1g1	1.0959	-0.487446	1			ENSMUSG00000023456	Tpi1	2.44238	-0.349518	1
ENSMUSG00000027967	Neurog2	2.14052	-0.490288	1			ENSMUSG00000009470	Tnpo1	1.03331	-0.351682	1
ENSMUSG00000026277	Stk25	0.858772	-0.492941	1			ENSMUSG00000067274	Rplp0	8.71742	-0.362088	1
ENSMUSG00000075334	Rprm	0.71778	-0.495394	1			ENSMUSG00000024359	Hspa9	1.71906	-0.363677	1
ENSMUSG00000030512	Snrpa1	0.910042	-0.496042	1			ENSMUSG00000063229	Ldha	3.95478	-0.364507	1
ENSMUSG00000071076	Jund	0.730597	-0.496315	1			ENSMUSG00000021318	Gli3	1.03331	-0.365554	1
ENSMUSG00000008892	Vdac3	0.935677	-0.497464	1			ENSMUSG00000038900	Rpl12	6.98896	-0.365814	1
ENSMUSG00000033585	Ndn	1.40352	-0.500739	1			ENSMUSG00000068923	Syt11	1.76603	-0.366102	1
ENSMUSG00000052397	Ezr	0.903633	-0.506166	1			ENSMUSG00000045482	Trrap	0.79847	-0.366196	1
ENSMUSG00000013593	Ndufs2	1.15357	-0.506975	1			ENSMUSG00000018474	Chd3	0.817258	-0.368219	1
ENSMUSG00000027282	Mtch2	0.775458	-0.511469	1			ENSMUSG00000093674	Rpl41	16.1385	-0.372369	1
ENSMUSG00000019505	Ubb	7.56873	-0.514052	0.95123			ENSMUSG00000025153	Fasn	1.79421	-0.375443	1
ENSMUSG00000042750	Bex2	1.41633	-0.514524	1			ENSMUSG00000021282	Eif5	1.54997	-0.37678	1
ENSMUSG00000028609	Magoh	1.17921	-0.515853	1			ENSMUSG00000006398	Cdc20	1.39028	-0.378101	1
ENSMUSG00000041879	Ipo9	0.935677	-0.517641	1			ENSMUSG00000025508	Rplp2	7.93773	-0.379149	1
ENSMUSG00000029062	Cdk11b	0.704962	-0.521157	1			ENSMUSG00000030695	Aldoa	1.3621	-0.381728	1
ENSMUSG00000012422	Tmem167	0.756232	-0.522936	1			ENSMUSG00000030678	Maz	1.09907	-0.383749	1
ENSMUSG00000029687	Ezh2	1.51246	-0.52901	1			ENSMUSG00000048758	Rpl29	4.39628	-0.384911	1
ENSMUSG00000023089	Ndufa5	1.18562	-0.531792	1			ENSMUSG00000044533	Rps2	7.07351	-0.388046	1
ENSMUSG00000030978	Rrm1	1.35225	-0.533714	1			ENSMUSG00000093930	Hmgcs1	1.72845	-0.388835	1
ENSMUSG00000001228	Uhrf1	2.14693	-0.53445	1			ENSMUSG00000022043	Trim35	0.883014	-0.39055	1
ENSMUSG00000016541	Atxn10	1.6086	-0.535893	1			ENSMUSG00000029505	Ep400	0.807864	-0.393372	1
ENSMUSG00000037266	Rsrp1	0.980538	-0.53799	1			ENSMUSG00000051855	Mest	2.81813	-0.393917	1
ENSMUSG00000032397	Tipin	1.05103	-0.538619	1			ENSMUSG00000063856	Gpx1	0.836045	-0.395386	1
ENSMUSG00000029817	Tra2a	0.961312	-0.556912	1			ENSMUSG00000002341	Ncan	1.44664	-0.395655	1
ENSMUSG00000023104	Rfc2	0.826728	-0.558444	1			ENSMUSG00000021127	Zfp36l1	1.08968	-0.402425	1
ENSMUSG00000016559	H3f3b	5.63329	-0.563691	0.816866			ENSMUSG00000098318	Lockd	0.995739	-0.411584	1
ENSMUSG00000024968	Rcor2	1.27534	-0.568869	1			ENSMUSG00000026605	Cenpf	1.01453	-0.412347	1
ENSMUSG00000063445	Nmral1	1.14717	-0.579098	1			ENSMUSG00000040952	Rps19	11.5355	-0.41274	1
ENSMUSG00000069565	Dazap1	0.724188	-0.584864	1			ENSMUSG00000041936	Agrn	0.948771	-0.41681	1
ENSMUSG00000027805	Pfn2	0.948495	-0.585608	1			ENSMUSG00000025980	Hspd1	1.85997	-0.419613	1
ENSMUSG00000004642	Slbp	0.845955	-0.590138	1			ENSMUSG00000031924	Cyb5b	0.87362	-0.421584	1
ENSMUSG00000021453	Gadd45g	1.01258	-0.592058	1			ENSMUSG00000052915	Msl1	0.892408	-0.422238	1
ENSMUSG00000004099	Dnmt1	1.40352	-0.592578	0.95123			ENSMUSG00000053477	Tcf4	3.02479	-0.423282	1
ENSMUSG00000023150	Ivns1abp	5.60125	-0.597617	0.756069			ENSMUSG00000060739	Nsa2	1.13665	-0.434763	1
ENSMUSG00000038943	Prc1	0.685736	-0.599856	1			ENSMUSG00000028639	Ybx1	5.47657	-0.437712	1
ENSMUSG00000001525	Tubb5	18.297	-0.605798	0.702097			ENSMUSG00000063870	Chd4	1.56876	-0.439672	1
ENSMUSG00000025134	Alyref	2.39687	-0.607667	0.760564			ENSMUSG00000071533	Pcnp	0.967558	-0.445658	1
ENSMUSG00000061613	U2af1	1.49324	-0.607761	0.942748			ENSMUSG00000045328	Cenpe	0.732714	-0.452611	1
ENSMUSG00000041911	Dlx1	0.71778	-0.609853	1			ENSMUSG00000034926	Dhcr24	0.864227	-0.452611	1
ENSMUSG00000015733	Capza2	0.942086	-0.61406	1			ENSMUSG00000038143	Stox2	1.02392	-0.459154	1
ENSMUSG00000021707	Dhfr	0.660101	-0.615133	1			ENSMUSG00000003814	Calr	2.01966	-0.459275	1
ENSMUSG00000000346	Dazap2	0.980538	-0.620452	0.95123			ENSMUSG00000078429	Ctdsp2	1.22119	-0.463582	1
ENSMUSG00000027342	Pcna	2.99929	-0.622312	0.734806			ENSMUSG00000039262	Prrc2b	1.15543	-0.464199	1
ENSMUSG00000007050	Lsm2	0.749823	-0.63053	1			ENSMUSG00000090733	Rps27	5.80535	-0.464218	1
ENSMUSG00000031609	Sap30	0.672918	-0.639647	1			ENSMUSG00000030428	Ttyh1	1.69088	-0.472402	1
ENSMUSG00000048327	Ckap2l	1.35865	-0.645569	0.957425			ENSMUSG00000031010	Usp9x	0.911196	-0.474526	1
ENSMUSG00000079523	Tmsb10	3.78116	-0.646436	0.702097			ENSMUSG00000039323	Igfbp2	1.0615	-0.483907	1
ENSMUSG00000002477	Snrpd1	2.44173	-0.659958	0.703571			ENSMUSG00000029467	Atp2a2	0.864227	-0.505909	1
ENSMUSG00000036943	Rab8b	0.839546	-0.662866	0.942748			ENSMUSG00000008668	Rps18	5.93686	-0.511778	1
ENSMUSG00000049932	H2afx	1.69832	-0.672015	0.728008			ENSMUSG00000031229	Atrx	0.72332	-0.533531	1
ENSMUSG00000028884	Rpa2	0.788276	-0.680655	0.895013			ENSMUSG00000024975	Pdcd4	0.695139	-0.536675	1
ENSMUSG00000067071	Hes6	1.03822	-0.682476	0.754567			ENSMUSG00000034892	Rps29	11.8737	-0.557611	0.895013
ENSMUSG00000036438	Calm2	2.47378	-0.685909	0.602745			ENSMUSG00000041235	Chd7	0.948771	-0.561546	1
ENSMUSG00000042834	Nrep	1.05103	-0.696766	0.829175			ENSMUSG00000068748	Ptprz1	1.34331	-0.563457	1
ENSMUSG00000029438	Bcl7a	1.33943	-0.697329	0.728008			ENSMUSG00000023092	Fhl1	0.676351	-0.566567	1
ENSMUSG00000052997	Uba2	0.877998	-0.705651	0.762164			ENSMUSG00000050334	C130071C03Rik	0.958164	-0.567011	1
ENSMUSG00000063694	Cycs	0.813911	-0.70726	0.942748			ENSMUSG00000006005	Tpr	0.704533	-0.571006	1
ENSMUSG00000050628	Ubald2	0.858772	-0.755975	0.723364			ENSMUSG00000032253	Phip	0.704533	-0.571006	1
ENSMUSG00000004530	Coro1c	1.38429	-0.757381	0.602745			ENSMUSG00000030122	Ptms	1.90693	-0.571349	1
ENSMUSG00000069919	Hba-a1	2.32638	-0.770913	1			ENSMUSG00000029657	Hsph1	0.864227	-0.578788	1
ENSMUSG00000062380	Tubb3	1.33302	-0.776668	0.62635			ENSMUSG00000022283	Pabpc1	3.50388	-0.579909	0.942748
ENSMUSG00000052187	Hbb-y	4.28104	-0.785408	1			ENSMUSG00000020048	Hsp90b1	2.16996	-0.586152	0.942748
ENSMUSG00000024425	Ndfip1	0.692145	-0.790432	0.734806			ENSMUSG00000027331	Knstrn	0.826652	-0.606234	1
ENSMUSG00000025395	Prim1	0.576787	-0.807779	0.754567			ENSMUSG00000064351	mt-Co1	36.3163	-0.61443	0.728008
ENSMUSG00000063659	Zbtb18	1.1023	-0.8132	0.533714			ENSMUSG00000063450	Syne2	0.807864	-0.639024	1
ENSMUSG00000024660	Incenp	0.852363	-0.82115	0.533714			ENSMUSG00000024393	Prrc2a	0.79847	-0.641056	1
ENSMUSG00000006715	Gmnn	0.570379	-0.82372	0.719226			ENSMUSG00000040481	Bptf	0.704533	-0.647627	1
ENSMUSG00000028419	Chmp5	0.628057	-0.824923	0.703571			ENSMUSG00000029177	Cenpa	1.3527	-0.65208	0.89651
ENSMUSG00000078453	Abracl	1.49965	-0.830743	0.532204			ENSMUSG00000045983	Eif4g1	1.32452	-0.660416	0.889754
ENSMUSG00000025358	Cdk2	0.608831	-0.832791	0.703571			ENSMUSG00000020994	Pnn	0.826652	-0.711587	0.89651
ENSMUSG00000021771	Vdac2	0.749823	-0.834671	0.533714			ENSMUSG00000064357	mt-Atp6	24.4614	-0.742848	0.39721
ENSMUSG00000096210	H1f0	3.42227	-0.848128	0.136728			ENSMUSG00000064370	mt-Cytb	10.831	-0.744729	0.424448
ENSMUSG00000020649	Rrm2	1.69191	-0.850687	0.301356			ENSMUSG00000064358	mt-Co3	27.3547	-0.749057	0.34032
ENSMUSG00000005233	Spc25	0.845955	-0.858429	0.533714			ENSMUSG00000064360	mt-Nd3	3.40054	-0.768964	0.435559
ENSMUSG00000068154	Insm1	0.839546	-0.886699	0.435559			ENSMUSG00000026615	Eprs	0.601201	-0.813948	0.728008
ENSMUSG00000019942	Cdk1	1.12153	-0.895312	0.325024			ENSMUSG00000018501	Ncor1	0.582414	-0.824059	0.756069
ENSMUSG00000040204	Pclaf	1.14717	-0.913517	0.34032			ENSMUSG00000064345	mt-Nd2	4.0675	-0.833167	0.301356
ENSMUSG00000040936	Ulk4	0.711371	-0.919943	0.89651			ENSMUSG00000064341	mt-Nd1	8.04107	-0.840674	0.276845
ENSMUSG00000020897	Aurkb	0.506291	-1.00682	0.404079			ENSMUSG00000057738	Sptan1	0.554232	-0.849501	0.702097
ENSMUSG00000022033	Pbk	0.903633	-1.01969	0.134755			ENSMUSG00000064363	mt-Nd4	6.97018	-0.854237	0.225435
ENSMUSG00000069917	Hba-a2	1.63423	-1.04324	0.874191			ENSMUSG00000026923	Notch1	1.91633	-0.871163	0.34032
ENSMUSG00000052305	Hbb-bs	2.86471	-1.06421	0.754567			ENSMUSG00000098178	Gm42418	75.8641	-0.907245	0.147684
ENSMUSG00000073940	Hbb-bt	1.03822	-1.12347	0.895013			ENSMUSG00000040225	Prrc2c	0.563626	-0.956502	0.533714
ENSMUSG00000023391	Dlx2	0.775458	-1.16355	0.408766			ENSMUSG00000064354	mt-Co2	12.2964	-1.26185	0.00166564
ENSMUSG00000028546	Elavl4	0.467839	-1.22058	0.0602072			ENSMUSG00000001151	Pcnt	0.42272	-1.27778	0.0728394
ENSMUSG00000008489	Elavl2	0.480656	-1.29946	0.0290242			ENSMUSG00000066306	Numa1	0.704533	-1.30272	0.0240178
ENSMUSG00000032446	Eomes	0.724188	-1.37271	0.0234673			ENSMUSG00000035202	Lars2	6.23746	-1.31141	0.00329006
ENSMUSG00000020297	Nsg2	0.397342	-1.53589	0.0234673			ENSMUSG00000092341	Malat1	0.638776	-1.6615	0.00166564
ENSMUSG00000035551	Igfbpl1	0.583196	-1.57842	0.00242611			ENSMUSG00000037933	Bicd2	0.244238	-2.17346	5.09732e-05
