# Supplementary material for: Spatial transcriptomics map of the embryonic mouse brain – a tool to explore neurogenesis
Source: Biol Open. 2023 Oct 19;12(10):bio060151. doi: 10.1242/bio.060151 (PMC10602001; doi:10.1242/bio.060151)
Supplement: Table S3. [file TableS3.xlsx]

## Sheet: Cluster 0
	p_val	avg_log2FC	pct.1	pct.2	p_val_adj	cluster	gene
Meg3	3.77866e-298	2.25219	0.894	0.541	5.59204e-294	0	Meg3
Dlx1	0	2.25018	0.606	0.103	0	0	Dlx1
Dlx5	0	2.06165	0.576	0.059	0	0	Dlx5
Isl1	1.19614e-250	2.04034	0.326	0.02	1.77017e-246	0	Isl1
Dlx6os1	1.70986e-297	1.96909	0.468	0.059	2.53043e-293	0	Dlx6os1
Dlx2	1.43436e-293	1.78906	0.585	0.111	2.12272e-289	0	Dlx2
Sp9	1.24225e-175	1.64543	0.454	0.114	1.83841e-171	0	Sp9
Ndn	1.19041e-152	1.49681	0.852	0.736	1.76169e-148	0	Ndn
Gad2	1.04482e-292	1.45129	0.425	0.042	1.54623e-288	0	Gad2
Pcsk1n	3.79668e-171	1.43623	0.667	0.309	5.6187e-167	0	Pcsk1n
Ina	3.10841e-189	1.41806	0.695	0.297	4.60014e-185	0	Ina
Gm14204	4.56231e-297	1.41057	0.38	0.022	6.75176e-293	0	Gm14204
Stmn2	2.36157e-231	1.37967	0.907	0.496	3.49489e-227	0	Stmn2
Zcchc12	3.25899e-186	1.34242	0.392	0.076	4.82298e-182	0	Zcchc12
Nrxn3	5.22639e-266	1.32669	0.444	0.061	7.73454e-262	0	Nrxn3
Celf4	1.03115e-178	1.28775	0.742	0.407	1.526e-174	0	Celf4
Arx	6.5362e-125	1.26654	0.433	0.154	9.67292e-121	0	Arx
Stmn4	2.99089e-154	1.25403	0.69	0.346	4.42622e-150	0	Stmn4
Hspa8	2.40017e-265	1.24218	1	0.426	3.55201e-261	0	Hspa8
Dlx6	5.46913e-248	1.23064	0.348	0.027	8.09376e-244	0	Dlx6
Mapt	1.46573e-162	1.20703	0.68	0.308	2.16913e-158	0	Mapt
Stmn3	2.09829e-226	1.2057	0.93	0.587	3.10526e-222	0	Stmn3
Rtn1	2.5475e-218	1.15446	0.98	0.755	3.77005e-214	0	Rtn1
Nap1l5	1.64756e-147	1.14766	0.415	0.116	2.43822e-143	0	Nap1l5
Pfn2	2.04737e-218	1.14615	0.919	0.717	3.0299e-214	0	Pfn2
Slc32a1	1.61653e-259	1.13161	0.344	0.022	2.3923e-255	0	Slc32a1
Ly6h	2.50819e-125	1.10819	0.658	0.354	3.71188e-121	0	Ly6h
Rps27	5.32509e-215	1.10423	0.997	0.425	7.88059e-211	0	Rps27
Rtl8a	2.80808e-187	1.10275	0.821	0.559	4.15568e-183	0	Rtl8a
Dlk1	2.97251e-59	1.0954	0.267	0.099	4.39902e-55	0	Dlk1
Rpl27	6.06447e-213	1.07461	0.995	0.425	8.97481e-209	0	Rpl27
Ybx1	1.56647e-201	1.05296	0.999	0.423	2.31822e-197	0	Ybx1
Tubb2a	1.98139e-174	1.04507	0.949	0.896	2.93226e-170	0	Tubb2a
Rpl10	5.41674e-187	1.04251	1	0.426	8.01624e-183	0	Rpl10
Rpl37a	4.48191e-188	1.03624	0.996	0.427	6.63278e-184	0	Rpl37a
Rpl37	4.98778e-193	1.03225	0.995	0.425	7.38142e-189	0	Rpl37
Carhsp1	3.37159e-145	1.0238	0.716	0.413	4.98961e-141	0	Carhsp1
Rpl7	3.52029e-179	1.01237	0.996	0.426	5.20968e-175	0	Rpl7
Tshz2	4.14091e-85	1.00935	0.269	0.078	6.12814e-81	0	Tshz2
Rpl24	1.44983e-176	1.00203	0.998	0.426	2.1456e-172	0	Rpl24
Rps9	2.91075e-170	0.998927	0.999	0.427	4.30761e-166	0	Rps9
Fau	9.78611e-179	0.99736	0.998	0.426	1.44825e-174	0	Fau
Ppia	9.0063e-181	0.996391	0.999	0.425	1.33284e-176	0	Ppia
Rpl11	2.82849e-167	0.987862	0.999	0.425	4.18588e-163	0	Rpl11
Rpl31	1.85226e-187	0.982472	0.982	0.423	2.74116e-183	0	Rpl31
Rps29	2.57696e-177	0.981791	0.994	0.426	3.81364e-173	0	Rps29
Aplp1	5.96065e-133	0.980727	0.757	0.46	8.82116e-129	0	Aplp1
Rpl35	7.30775e-169	0.977484	0.996	0.426	1.08147e-164	0	Rpl35
Rps13	6.13049e-177	0.971815	0.992	0.426	9.07252e-173	0	Rps13
Gm2000	1.97215e-168	0.965554	0.993	0.426	2.91858e-164	0	Gm2000
Ncam1	5.30253e-125	0.962826	0.814	0.595	7.84721e-121	0	Ncam1
Tpt1	5.1724e-176	0.955857	0.993	0.427	7.65463e-172	0	Tpt1
Rpl4	1.01892e-171	0.944974	0.997	0.425	1.50789e-167	0	Rpl4
Rps26	2.04501e-169	0.942675	0.986	0.425	3.02641e-165	0	Rps26
Rpl18a	1.22225e-163	0.942575	0.997	0.426	1.80881e-159	0	Rpl18a
Rpl19	1.8719e-162	0.941942	0.994	0.426	2.77023e-158	0	Rpl19
Rpl17	1.0244e-164	0.941442	0.998	0.427	1.51601e-160	0	Rpl17
Rps15a	4.9613e-171	0.940299	0.99	0.425	7.34223e-167	0	Rps15a
Rtl8b	1.60073e-126	0.93695	0.72	0.468	2.36892e-122	0	Rtl8b
Rpl9	2.29238e-160	0.933242	0.998	0.425	3.3925e-156	0	Rpl9
Rpl15	3.00178e-152	0.931976	0.997	0.425	4.44234e-148	0	Rpl15
Rps15	3.12749e-161	0.928886	0.996	0.425	4.62837e-157	0	Rps15
Rpl35a	2.846e-165	0.925653	0.993	0.425	4.21179e-161	0	Rpl35a
Gap43	1.12246e-67	0.917488	0.663	0.46	1.66114e-63	0	Gap43
Cnih2	7.98232e-93	0.910533	0.709	0.492	1.1813e-88	0	Cnih2
Rps24	1.38975e-159	0.906766	0.992	0.426	2.05669e-155	0	Rps24
Rps5	3.56296e-143	0.90461	0.999	0.427	5.27282e-139	0	Rps5
Rps17	2.45432e-160	0.902843	0.988	0.425	3.63215e-156	0	Rps17
Rps11	1.03514e-144	0.900727	0.999	0.426	1.53191e-140	0	Rps11
Rnf227	3.42857e-85	0.899626	0.507	0.275	5.07394e-81	0	Rnf227
Rpl27a	2.51999e-153	0.894087	0.993	0.425	3.72933e-149	0	Rpl27a
Rps27a	8.10604e-148	0.89109	0.999	0.426	1.19961e-143	0	Rps27a
Gad1	3.32884e-178	0.878535	0.262	0.022	4.92635e-174	0	Gad1
Rpl23	9.38298e-156	0.875738	0.996	0.425	1.38859e-151	0	Rpl23
Gm17750	5.49084e-22	0.874078	0.35	0.26	8.12589e-18	0	Gm17750
Rps3	4.8408e-143	0.862373	0.994	0.427	7.1639e-139	0	Rps3
Rps3a1	1.61315e-140	0.856033	0.996	0.426	2.3873e-136	0	Rps3a1
Rps8	3.22749e-140	0.855223	0.999	0.426	4.77637e-136	0	Rps8
Zfhx3	7.34218e-77	0.852646	0.342	0.13	1.08657e-72	0	Zfhx3
Rps6	1.3806e-137	0.852135	0.999	0.426	2.04315e-133	0	Rps6
Rpl13a	1.90941e-132	0.851651	0.997	0.426	2.82573e-128	0	Rpl13a
Rplp2	7.16603e-144	0.846694	0.988	0.426	1.0605e-139	0	Rplp2
Snrpn	2.45273e-100	0.823646	0.709	0.468	3.6298e-96	0	Snrpn
Rpl3	1.93501e-134	0.823041	0.999	0.427	2.86361e-130	0	Rpl3
Dpysl3	1.4569e-134	0.820617	0.908	0.688	2.15607e-130	0	Dpysl3
Actl6b	3.62167e-84	0.814812	0.479	0.23	5.35971e-80	0	Actl6b
Rps4x	4.21494e-133	0.809601	0.993	0.425	6.23769e-129	0	Rps4x
Mllt11	2.25335e-139	0.806144	0.968	0.696	3.33474e-135	0	Mllt11
Caly	7.24568e-87	0.802965	0.3	0.093	1.07229e-82	0	Caly
Rpl8	3.60288e-134	0.79779	0.991	0.426	5.3319e-130	0	Rpl8
Rac3	1.74687e-69	0.789849	0.428	0.213	2.58519e-65	0	Rac3
Pgrmc1	4.83836e-86	0.789315	0.804	0.702	7.16029e-82	0	Pgrmc1
Cd24a	2.07869e-150	0.782113	0.983	0.837	3.07626e-146	0	Cd24a
Fxyd6	9.43925e-71	0.778478	0.712	0.559	1.39691e-66	0	Fxyd6
Tpgs2	7.91141e-63	0.77024	0.579	0.409	1.17081e-58	0	Tpgs2
Rpl10a	1.90865e-133	0.759823	0.976	0.423	2.82462e-129	0	Rpl10a
Rpl14	6.47041e-123	0.756675	0.995	0.425	9.57556e-119	0	Rpl14
Gm11361	3.8868e-135	0.754251	0.991	0.422	5.75208e-131	0	Gm11361
Rps18	1.59485e-126	0.752653	0.993	0.423	2.36022e-122	0	Rps18
Prmt2	2.38413e-83	0.752591	0.635	0.399	3.52827e-79	0	Prmt2
Crmp1	4.30891e-115	0.746059	0.856	0.575	6.37676e-111	0	Crmp1
Rpsa	4.67705e-133	0.745882	0.983	0.426	6.92157e-129	0	Rpsa
Syt5	1.78158e-72	0.745103	0.336	0.132	2.63656e-68	0	Syt5
Fam57b	7.08854e-79	0.743497	0.456	0.219	1.04903e-74	0	Fam57b
Cirbp	3.2777e-113	0.742638	0.888	0.753	4.85066e-109	0	Cirbp
Rgs2	2.23536e-53	0.74009	0.333	0.156	3.3081e-49	0	Rgs2
Runx1t1	1.84634e-63	0.739973	0.388	0.18	2.7324e-59	0	Runx1t1
Tubb4a	6.28565e-70	0.737491	0.445	0.226	9.30214e-66	0	Tubb4a
Blcap	3.08026e-65	0.736962	0.533	0.335	4.55848e-61	0	Blcap
Nsg1	8.38572e-107	0.734993	0.861	0.684	1.241e-102	0	Nsg1
Rps16	3.79397e-117	0.731011	0.996	0.426	5.6147e-113	0	Rps16
Ndfip1	1.50219e-96	0.722306	0.888	0.795	2.2231e-92	0	Ndfip1
Cdk5r1	2.60254e-80	0.718799	0.692	0.437	3.8515e-76	0	Cdk5r1
Rps20	4.98079e-125	0.704886	0.965	0.423	7.37107e-121	0	Rps20
Map1b	5.02159e-131	0.704592	0.988	0.934	7.43145e-127	0	Map1b
Pnmal2	3.05505e-83	0.703259	0.3	0.096	4.52117e-79	0	Pnmal2
Elmo1	1.08541e-49	0.699685	0.309	0.146	1.6063e-45	0	Elmo1
Cd200	8.94841e-67	0.693957	0.347	0.146	1.32428e-62	0	Cd200
Gm1673	6.42788e-111	0.681578	0.94	0.861	9.51262e-107	0	Gm1673
Shank1	6.37122e-61	0.678585	0.4	0.196	9.42877e-57	0	Shank1
Dpysl4	1.41328e-65	0.677953	0.374	0.169	2.09152e-61	0	Dpysl4
Gng3	3.06378e-58	0.670428	0.686	0.512	4.53408e-54	0	Gng3
Gpc2	1.12248e-65	0.665993	0.666	0.46	1.66116e-61	0	Gpc2
Rufy3	3.49069e-69	0.662045	0.587	0.365	5.16587e-65	0	Rufy3
Ccl27a	3.46073e-51	0.659374	0.576	0.408	5.12154e-47	0	Ccl27a
Pafah1b3	6.32481e-103	0.656175	0.916	0.82	9.36009e-99	0	Pafah1b3
Dclk1	1.674e-50	0.654769	0.426	0.249	2.47736e-46	0	Dclk1
Gdi1	4.07113e-78	0.649821	0.775	0.584	6.02487e-74	0	Gdi1
Dynll2	4.64724e-66	0.647214	0.698	0.542	6.87745e-62	0	Dynll2
Plk2	6.90146e-46	0.643071	0.305	0.142	1.02135e-41	0	Plk2
Efnb3	1.86104e-61	0.642649	0.324	0.137	2.75415e-57	0	Efnb3
Nrxn2	7.24428e-59	0.639462	0.407	0.209	1.07208e-54	0	Nrxn2
2006-09-01	1.79722e-64	0.638529	0.308	0.122	2.6597e-60	0	2006-09-01
Dynlt1b	7.86472e-57	0.637085	0.775	0.677	1.1639e-52	0	Dynlt1b
Malat1	2.48374e-113	0.63324	0.982	0.989	3.67569e-109	0	Malat1
Gdap1l1	1.53844e-61	0.632527	0.413	0.207	2.27674e-57	0	Gdap1l1
Gstm7	2.32548e-44	0.631603	0.389	0.22	3.44147e-40	0	Gstm7
Rplp1	8.40858e-117	0.629235	0.956	0.422	1.24439e-112	0	Rplp1
Dynlt1c	2.02418e-93	0.627499	0.943	0.888	2.99558e-89	0	Dynlt1c
Rps2	1.64608e-114	0.622208	0.998	0.427	2.43603e-110	0	Rps2
Pak3	4.63198e-34	0.621716	0.44	0.299	6.85486e-30	0	Pak3
Syt1	2.87365e-61	0.620397	0.254	0.088	4.25272e-57	0	Syt1
Uchl1	2.53242e-66	0.618066	0.838	0.7	3.74774e-62	0	Uchl1
Sh3bp5	9.02452e-52	0.617542	0.399	0.211	1.33554e-47	0	Sh3bp5
Rian	3.20411e-53	0.617174	0.286	0.121	4.74176e-49	0	Rian
Ccdc88a	4.16616e-35	0.613573	0.559	0.437	6.1655e-31	0	Ccdc88a
Dner	1.72604e-58	0.609953	0.349	0.156	2.55436e-54	0	Dner
Dynlt1a	5.17976e-54	0.608523	0.817	0.713	7.66553e-50	0	Dynlt1a
Klc1	9.50769e-54	0.604901	0.676	0.537	1.40704e-49	0	Klc1
Scg5	7.45918e-88	0.603879	0.88	0.715	1.10388e-83	0	Scg5
Rbfox2	4.73513e-68	0.601249	0.759	0.538	7.00752e-64	0	Rbfox2
Ssbp2	1.90357e-41	0.60073	0.596	0.454	2.81709e-37	0	Ssbp2
Maged1	5.44893e-62	0.597896	0.855	0.787	8.06387e-58	0	Maged1
Kifap3	7.46722e-44	0.595246	0.548	0.396	1.10507e-39	0	Kifap3
Inpp5f	5.96555e-39	0.585801	0.402	0.25	8.82842e-35	0	Inpp5f
Mageh1	7.47602e-50	0.583766	0.633	0.484	1.10638e-45	0	Mageh1
Zcchc18	1.28104e-40	0.574282	0.55	0.399	1.89581e-36	0	Zcchc18
Rbp1	5.52616e-21	0.570814	0.365	0.249	8.17817e-17	0	Rbp1
Arxes2	6.40896e-29	0.570429	0.386	0.26	9.48462e-25	0	Arxes2
Ap1s2	5.65632e-23	0.569839	0.286	0.181	8.37079e-19	0	Ap1s2
Cpe	3.47878e-50	0.569148	0.756	0.651	5.14824e-46	0	Cpe
Atp6v0c	2.34488e-58	0.568982	0.867	0.83	3.47018e-54	0	Atp6v0c
Gm13306	5.14845e-40	0.566739	0.422	0.264	7.61919e-36	0	Gm13306
Smarca2	2.36131e-34	0.566029	0.399	0.258	3.49451e-30	0	Smarca2
Stx7	1.13151e-49	0.56412	0.603	0.433	1.67451e-45	0	Stx7
Hist3h2ba	3.27388e-79	0.562819	0.935	0.782	4.84502e-75	0	Hist3h2ba
Lmo4	4.49716e-11	0.56141	0.38	0.314	6.65535e-07	0	Lmo4
Celf3	3.08782e-53	0.559263	0.483	0.276	4.56966e-49	0	Celf3
Klf7	4.06388e-50	0.558411	0.562	0.363	6.01414e-46	0	Klf7
Rab3a	5.88254e-63	0.558086	0.738	0.494	8.70557e-59	0	Rab3a
Dync1i2	7.7179e-50	0.556638	0.716	0.609	1.14217e-45	0	Dync1i2
Phyhipl	5.70763e-49	0.556567	0.309	0.145	8.44672e-45	0	Phyhipl
Bex2	2.04645e-65	0.554894	0.952	0.904	3.02854e-61	0	Bex2
Rundc3a	2.48998e-49	0.553161	0.54	0.34	3.68492e-45	0	Rundc3a
Mapk10	4.24872e-49	0.550198	0.274	0.116	6.28768e-45	0	Mapk10
Dynlt1f	1.54914e-74	0.548308	0.914	0.868	2.29258e-70	0	Dynlt1f
Dcx	2.93899e-45	0.54655	0.579	0.39	4.34942e-41	0	Dcx
Nsg2	1.41593e-61	0.546543	0.701	0.461	2.09544e-57	0	Nsg2
Ntm	1.09693e-22	0.545994	0.253	0.144	1.62334e-18	0	Ntm
Bpgm	3.04128e-41	0.538619	0.438	0.274	4.50079e-37	0	Bpgm
Zic1	2.08954e-13	0.538056	0.294	0.21	3.0923e-09	0	Zic1
Elavl3	6.30662e-76	0.536491	0.913	0.658	9.33316e-72	0	Elavl3
Ahi1	2.41446e-27	0.536305	0.435	0.324	3.57316e-23	0	Ahi1
Tspan13	1.89277e-40	0.533496	0.743	0.68	2.80111e-36	0	Tspan13
Atat1	3.44293e-53	0.532994	0.725	0.562	5.0952e-49	0	Atat1
Arxes1	1.59428e-28	0.52781	0.347	0.222	2.35937e-24	0	Arxes1
Ttc9b	4.70313e-51	0.5266	0.604	0.392	6.96017e-47	0	Ttc9b
Evl	5.08865e-36	0.5244	0.47	0.324	7.53069e-32	0	Evl
Bmerb1	1.95074e-42	0.524316	0.348	0.184	2.8869e-38	0	Bmerb1
Serp2	4.03357e-34	0.523309	0.42	0.269	5.96928e-30	0	Serp2
Cadm1	9.32484e-13	0.522595	0.463	0.411	1.37998e-08	0	Cadm1
Irf2bpl	5.47373e-30	0.522488	0.521	0.404	8.10057e-26	0	Irf2bpl
Nrep	2.26534e-39	0.52175	0.713	0.594	3.35247e-35	0	Nrep
Plppr3	1.85877e-38	0.520174	0.406	0.247	2.7508e-34	0	Plppr3
Smim14	1.80247e-35	0.513004	0.568	0.43	2.66748e-31	0	Smim14
Tmod2	8.92102e-39	0.512985	0.505	0.345	1.32022e-34	0	Tmod2
Cmas	1.00522e-34	0.510903	0.577	0.462	1.48763e-30	0	Cmas
Dbndd1	2.80641e-37	0.509961	0.314	0.167	4.1532e-33	0	Dbndd1
Peg3	2.23206e-17	0.509222	0.289	0.2	3.30322e-13	0	Peg3
Islr2	1.91791e-37	0.50574	0.521	0.323	2.83832e-33	0	Islr2
Serinc1	6.15656e-38	0.505527	0.689	0.588	9.11109e-34	0	Serinc1
Atp6v0b	1.48223e-50	0.504296	0.798	0.706	2.19355e-46	0	Atp6v0b
Kif5c	2.05625e-37	0.503674	0.761	0.667	3.04305e-33	0	Kif5c
Dlgap4	4.62108e-45	0.502906	0.671	0.497	6.83874e-41	0	Dlgap4
Gng2	3.92097e-39	0.501333	0.628	0.47	5.80264e-35	0	Gng2
Snap47	1.20024e-33	0.49757	0.6	0.482	1.77624e-29	0	Snap47
Pnck	2.75707e-40	0.492731	0.275	0.13	4.08019e-36	0	Pnck
Araf	6.9957e-32	0.488078	0.458	0.327	1.03529e-27	0	Araf
6330403K07Rik	1.85273e-61	0.486059	0.944	0.867	2.74186e-57	0	6330403K07Rik
Tram1l1	5.56243e-30	0.485768	0.406	0.271	8.23184e-26	0	Tram1l1
Gprasp2	2.14278e-40	0.483735	0.251	0.113	3.17111e-36	0	Gprasp2
Vps28	1.73341e-37	0.482105	0.657	0.56	2.56528e-33	0	Vps28
Ncan	3.49991e-46	0.481485	0.769	0.607	5.17952e-42	0	Ncan
Reep5	3.78669e-27	0.479557	0.439	0.319	5.60392e-23	0	Reep5
Tuba1c	7.87416e-86	0.479085	0.999	0.986	1.1653e-81	0	Tuba1c
Ccdc28b	7.45621e-31	0.476558	0.457	0.318	1.10344e-26	0	Ccdc28b
Trappc2l	4.71188e-28	0.476249	0.548	0.439	6.97311e-24	0	Trappc2l
Bhlhb9	1.40778e-26	0.473878	0.396	0.273	2.08337e-22	0	Bhlhb9
B020010K11Rik	5.73638e-48	0.473661	0.833	0.736	8.48927e-44	0	B020010K11Rik
Vamp2	2.51055e-32	0.473311	0.491	0.347	3.71537e-28	0	Vamp2
Fam241b	1.53037e-27	0.471611	0.358	0.227	2.26479e-23	0	Fam241b
Dbn1	4.03023e-48	0.470411	0.833	0.726	5.96434e-44	0	Dbn1
Magee1	2.91996e-33	0.468197	0.302	0.165	4.32125e-29	0	Magee1
Dtnbp1	1.98124e-23	0.467485	0.342	0.231	2.93204e-19	0	Dtnbp1
Cacnb3	7.04589e-25	0.463576	0.352	0.23	1.04272e-20	0	Cacnb3
Ttc3	5.93009e-64	0.463262	0.951	0.898	8.77594e-60	0	Ttc3
Ptms	2.11916e-51	0.460544	0.896	0.829	3.13615e-47	0	Ptms
Serf1	1.60169e-38	0.452017	0.806	0.733	2.37034e-34	0	Serf1
Eid1	5.58102e-24	0.450466	0.465	0.36	8.25935e-20	0	Eid1
Zfp428	8.97945e-28	0.445588	0.709	0.65	1.32887e-23	0	Zfp428
Gabbr1	3.52068e-22	0.44229	0.374	0.262	5.21025e-18	0	Gabbr1
Map2	8.65671e-34	0.442183	0.624	0.49	1.28111e-29	0	Map2
Eif4a2	6.56727e-42	0.442105	0.836	0.772	9.71891e-38	0	Eif4a2
Mir124a-1hg	3.04843e-21	0.439939	0.268	0.162	4.51138e-17	0	Mir124a-1hg
Zwint	5.91501e-29	0.439862	0.75	0.724	8.75362e-25	0	Zwint
Gm10558	2.79113e-25	0.438394	0.514	0.37	4.13059e-21	0	Gm10558
Arpc1a	9.99342e-41	0.438078	0.789	0.698	1.47893e-36	0	Arpc1a
Rab33a	2.08948e-30	0.436244	0.393	0.248	3.09222e-26	0	Rab33a
Hdgfl3	3.85867e-24	0.434556	0.477	0.372	5.71045e-20	0	Hdgfl3
Grb2	4.00876e-27	0.434168	0.387	0.261	5.93256e-23	0	Grb2
Ankrd12	3.79652e-27	0.432685	0.416	0.287	5.61847e-23	0	Ankrd12
Fnbp1l	1.01866e-24	0.432385	0.47	0.363	1.50751e-20	0	Fnbp1l
Celf5	1.89815e-33	0.431714	0.258	0.128	2.80907e-29	0	Celf5
Map1lc3a	2.69992e-28	0.430806	0.683	0.604	3.99562e-24	0	Map1lc3a
Hist3h2a	4.74252e-29	0.430664	0.686	0.573	7.01846e-25	0	Hist3h2a
H2afy2	5.50707e-45	0.429902	0.867	0.796	8.14991e-41	0	H2afy2
Nrxn1	1.05487e-16	0.428631	0.319	0.221	1.5611e-12	0	Nrxn1
Ank3	8.76127e-24	0.427273	0.383	0.253	1.29658e-19	0	Ank3
Ywhah	1.67933e-38	0.427039	0.843	0.795	2.48524e-34	0	Ywhah
Acot7	1.41836e-15	0.426939	0.423	0.346	2.09902e-11	0	Acot7
Scg3	1.33128e-27	0.426906	0.403	0.267	1.97016e-23	0	Scg3
Cdkn1c	6.68737e-09	0.426803	0.573	0.491	9.89664e-05	0	Cdkn1c
Hsbp1	3.9732e-43	0.423056	0.887	0.842	5.87994e-39	0	Hsbp1
Mkrn1	2.98198e-32	0.422401	0.704	0.581	4.41303e-28	0	Mkrn1
mt-Atp8	2.98543e-19	0.418706	0.446	0.348	4.41813e-15	0	mt-Atp8
Jpt1	1.34772e-77	0.418325	0.996	0.974	1.99449e-73	0	Jpt1
Tecr	3.7999e-39	0.415353	0.87	0.85	5.62347e-35	0	Tecr
Tmem35a	5.68897e-22	0.413732	0.305	0.196	8.4191e-18	0	Tmem35a
Arl4c	3.6578e-20	0.409047	0.307	0.201	5.41318e-16	0	Arl4c
Rnf14	3.79681e-22	0.406351	0.398	0.289	5.61891e-18	0	Rnf14
Samd10	1.93373e-26	0.405427	0.269	0.151	2.86173e-22	0	Samd10
Rab3c	3.47316e-27	0.404724	0.327	0.194	5.13993e-23	0	Rab3c
Reep1	7.91935e-25	0.403086	0.282	0.164	1.17198e-20	0	Reep1
4930402H24Rik	1.78825e-18	0.400007	0.261	0.167	2.64642e-14	0	4930402H24Rik
Ube3a	8.89557e-20	0.398687	0.646	0.614	1.31646e-15	0	Ube3a
Gabarapl1	9.73311e-21	0.396519	0.385	0.278	1.4404e-16	0	Gabarapl1
Atp6v0d1	4.13571e-27	0.391816	0.636	0.538	6.12044e-23	0	Atp6v0d1
Tspan7	3.89091e-06	0.391304	0.344	0.309	0.0575816	0	Tspan7
Ubqln2	9.07527e-29	0.389599	0.681	0.588	1.34305e-24	0	Ubqln2
St8sia2	5.41785e-19	0.38797	0.319	0.215	8.01787e-15	0	St8sia2
Ube2d1	2.4992e-22	0.381889	0.626	0.547	3.69856e-18	0	Ube2d1
Atpif1	4.56921e-58	0.381608	0.982	0.971	6.76197e-54	0	Atpif1
Cnrip1	4.96614e-20	0.381085	0.372	0.262	7.34939e-16	0	Cnrip1
Alg2	2.20979e-20	0.381003	0.332	0.226	3.27027e-16	0	Alg2
Peg13	3.56838e-21	0.379619	0.275	0.168	5.28085e-17	0	Peg13
Snap25	9.68868e-18	0.378629	0.292	0.191	1.43383e-13	0	Snap25
Dnajb6	4.85611e-44	0.378381	0.888	0.812	7.18655e-40	0	Dnajb6
Atp6v1e1	8.19671e-23	0.377307	0.639	0.562	1.21303e-18	0	Atp6v1e1
Mapre3	3.88679e-24	0.376088	0.253	0.142	5.75207e-20	0	Mapre3
Tmem50a	2.85626e-21	0.375739	0.613	0.538	4.22698e-17	0	Tmem50a
Slc22a17	1.08565e-14	0.375395	0.34	0.255	1.60666e-10	0	Slc22a17
Kidins220	2.34394e-22	0.374278	0.258	0.152	3.4688e-18	0	Kidins220
Dpf1	3.25261e-21	0.374146	0.253	0.151	4.81354e-17	0	Dpf1
Ttll1	5.59914e-24	0.370934	0.338	0.217	8.28617e-20	0	Ttll1
Elavl4	5.02722e-30	0.367966	0.712	0.565	7.43979e-26	0	Elavl4
Ankra2	1.70363e-16	0.366366	0.369	0.277	2.5212e-12	0	Ankra2
Nipsnap3b	4.98495e-17	0.365368	0.53	0.452	7.37722e-13	0	Nipsnap3b
Xpr1	6.52934e-14	0.365322	0.278	0.199	9.66277e-10	0	Xpr1
Meaf6	1.63301e-13	0.364347	0.477	0.417	2.41669e-09	0	Meaf6
Fam110b	1.96897e-19	0.363009	0.413	0.307	2.91389e-15	0	Fam110b
Brwd1	4.42888e-17	0.361156	0.468	0.38	6.5543e-13	0	Brwd1
Kif3a	8.95818e-18	0.356701	0.367	0.266	1.32572e-13	0	Kif3a
Trim32	2.18131e-12	0.355548	0.386	0.311	3.22812e-08	0	Trim32
Rab6a	1.14917e-22	0.355154	0.655	0.575	1.70065e-18	0	Rab6a
Gnb2	9.99177e-40	0.354576	0.938	0.925	1.47868e-35	0	Gnb2
Hcfc1r1	4.20564e-16	0.353815	0.448	0.361	6.22393e-12	0	Hcfc1r1
Mapre2	2.60127e-16	0.351715	0.375	0.285	3.84962e-12	0	Mapre2
Fez1	3.06795e-22	0.350846	0.75	0.685	4.54026e-18	0	Fez1
Rnasek	5.63177e-20	0.349639	0.622	0.539	8.33445e-16	0	Rnasek
Morf4l2	1.78824e-23	0.348836	0.819	0.795	2.64642e-19	0	Morf4l2
Grina	3.3633e-15	0.34611	0.352	0.258	4.97735e-11	0	Grina
Tmx4	1.32821e-14	0.345704	0.292	0.207	1.96562e-10	0	Tmx4
Pak1	1.6746e-14	0.345401	0.369	0.281	2.47824e-10	0	Pak1
Vta1	6.55086e-13	0.34533	0.492	0.428	9.69462e-09	0	Vta1
Parp6	2.70538e-22	0.344661	0.465	0.333	4.0037e-18	0	Parp6
Atp6v0e2	7.52092e-16	0.344507	0.396	0.307	1.11302e-11	0	Atp6v0e2
Cdc42ep3	3.8745e-20	0.34402	0.286	0.174	5.73388e-16	0	Cdc42ep3
Pak7	1.83814e-17	0.343126	0.256	0.161	2.72026e-13	0	Pak7
Ctnna2	1.10112e-18	0.342918	0.277	0.176	1.62954e-14	0	Ctnna2
Nenf	5.90496e-16	0.341698	0.467	0.37	8.73874e-12	0	Nenf
Saraf	3.12285e-15	0.341254	0.489	0.42	4.62151e-11	0	Saraf
Tusc3	1.23283e-11	0.341182	0.344	0.275	1.82447e-07	0	Tusc3
Gpr85	1.55882e-19	0.339675	0.297	0.187	2.30689e-15	0	Gpr85
Rgmb	3.69302e-10	0.337024	0.299	0.233	5.4653e-06	0	Rgmb
Ap2m1	6.8575e-30	0.33678	0.878	0.853	1.01484e-25	0	Ap2m1
Arpc5	6.51477e-29	0.33661	0.769	0.685	9.6412e-25	0	Arpc5
Ndfip2	1.36062e-12	0.335004	0.472	0.408	2.01359e-08	0	Ndfip2
Maged2	9.67005e-18	0.334442	0.531	0.452	1.43107e-13	0	Maged2
Atcay	4.59028e-18	0.332997	0.255	0.159	6.79316e-14	0	Atcay
Cyth2	2.44214e-28	0.332214	0.767	0.679	3.61412e-24	0	Cyth2
Tmeff1	2.08515e-15	0.331843	0.278	0.191	3.08582e-11	0	Tmeff1
Clcn4	5.92322e-16	0.331486	0.438	0.351	8.76577e-12	0	Clcn4
Rnd3	5.88498e-07	0.331319	0.346	0.301	0.00870918	0	Rnd3
Trappc6b	3.83852e-15	0.330209	0.564	0.502	5.68062e-11	0	Trappc6b
Rab2a	4.99143e-19	0.326288	0.754	0.722	7.38682e-15	0	Rab2a
Pja2	7.31089e-12	0.324011	0.322	0.246	1.08194e-07	0	Pja2
Gnaq	1.51806e-11	0.322718	0.36	0.291	2.24658e-07	0	Gnaq
Meis3	1.29011e-11	0.322573	0.294	0.224	1.90924e-07	0	Meis3
Atp6ap2	1.35305e-11	0.322539	0.424	0.36	2.00238e-07	0	Atp6ap2
Atp6ap1	4.31795e-11	0.322538	0.378	0.314	6.39013e-07	0	Atp6ap1
Sptbn1	6.45643e-15	0.319783	0.29	0.201	9.55487e-11	0	Sptbn1
Apbb1	2.90216e-14	0.319683	0.473	0.4	4.2949e-10	0	Apbb1
Npdc1	1.06121e-19	0.318661	0.626	0.539	1.57048e-15	0	Npdc1
Rabac1	5.0846e-13	0.31862	0.449	0.378	7.5247e-09	0	Rabac1
Cltb	5.4726e-10	0.318087	0.288	0.227	8.09889e-06	0	Cltb
Dusp8	1.52777e-12	0.317024	0.257	0.18	2.26094e-08	0	Dusp8
Uba1	3.19501e-16	0.317001	0.648	0.591	4.72829e-12	0	Uba1
Ndufa11	1.95171e-18	0.31616	0.778	0.75	2.88834e-14	0	Ndufa11
Zfp57	2.88193e-12	0.315002	0.341	0.263	4.26496e-08	0	Zfp57
Rnf187	3.70317e-20	0.314318	0.812	0.801	5.48032e-16	0	Rnf187
Nav1	2.85375e-11	0.313011	0.346	0.269	4.22326e-07	0	Nav1
Apbb2	2.40376e-12	0.312387	0.274	0.194	3.55733e-08	0	Apbb2
Rab14	1.77009e-20	0.312099	0.805	0.779	2.61955e-16	0	Rab14
Chchd6	1.79894e-12	0.311683	0.438	0.373	2.66224e-08	0	Chchd6
Dynlrb1	1.9886e-34	0.311678	0.936	0.904	2.94294e-30	0	Dynlrb1
Pdxp	1.27728e-14	0.311446	0.339	0.249	1.89025e-10	0	Pdxp
Scrn1	6.88714e-11	0.310198	0.275	0.206	1.01923e-06	0	Scrn1
Slc25a4	2.80121e-44	0.309428	0.99	0.98	4.14551e-40	0	Slc25a4
Rab11b	1.74799e-25	0.30841	0.83	0.804	2.58684e-21	0	Rab11b
Ube2e3	1.10919e-21	0.307431	0.822	0.796	1.64148e-17	0	Ube2e3
Arl6ip5	4.67433e-12	0.307091	0.494	0.43	6.91755e-08	0	Arl6ip5
Tmcc1	8.21199e-10	0.306746	0.348	0.288	1.21529e-05	0	Tmcc1
Ap2s1	8.95868e-22	0.305833	0.783	0.741	1.32579e-17	0	Ap2s1
Rraga	1.50006e-14	0.303649	0.61	0.566	2.21993e-10	0	Rraga
Calm1	1.5936e-39	0.303321	0.977	0.969	2.35837e-35	0	Calm1
Stard3nl	4.3764e-12	0.303292	0.495	0.442	6.47663e-08	0	Stard3nl
Mmd	4.48547e-07	0.302064	0.309	0.266	0.00663805	0	Mmd
Maco1	1.57585e-10	0.301369	0.36	0.297	2.3321e-06	0	Maco1
Dctn3	8.76287e-26	0.299241	0.882	0.852	1.29682e-21	0	Dctn3
Calm3	4.76665e-23	0.298884	0.82	0.78	7.05417e-19	0	Calm3
H3f3a	6.70367e-68	0.297892	1	0.998	9.92076e-64	0	H3f3a
Polb	1.74222e-11	0.297853	0.443	0.375	2.57831e-07	0	Polb
Panx1	1.07766e-10	0.297627	0.281	0.212	1.59483e-06	0	Panx1
Prr13	2.3825e-09	0.29658	0.411	0.361	3.52587e-05	0	Prr13
Actb	2.05454e-48	0.296392	0.999	0.994	3.04052e-44	0	Actb
Mgst3	1.32591e-09	0.294869	0.379	0.312	1.96222e-05	0	Mgst3
Basp1	1.30796e-21	0.294735	0.706	0.605	1.93566e-17	0	Basp1
Apc2	9.96577e-14	0.294106	0.317	0.229	1.47483e-09	0	Apc2
Gpm6a	4.22268e-12	0.293296	0.595	0.52	6.24915e-08	0	Gpm6a
Ip6k2	7.2902e-14	0.291606	0.541	0.478	1.07888e-09	0	Ip6k2
Atp6v1d	7.83435e-12	0.29156	0.493	0.434	1.15941e-07	0	Atp6v1d
Actr10	8.46448e-10	0.290892	0.563	0.528	1.25266e-05	0	Actr10
Cited2	1.8759e-08	0.290181	0.58	0.528	0.000277615	0	Cited2
Trappc4	5.10244e-21	0.290166	0.799	0.776	7.5511e-17	0	Trappc4
Pja1	1.69883e-14	0.290162	0.659	0.617	2.51409e-10	0	Pja1
Chd3	2.01182e-15	0.288694	0.693	0.622	2.9773e-11	0	Chd3
Retreg2	1.36941e-10	0.285217	0.329	0.26	2.02659e-06	0	Retreg2
Atxn7l3b	1.27918e-26	0.283833	0.938	0.928	1.89306e-22	0	Atxn7l3b
Podxl2	2.77353e-21	0.283462	0.64	0.516	4.10454e-17	0	Podxl2
Coprs	6.19329e-09	0.282361	0.348	0.295	9.16545e-05	0	Coprs
Fibp	4.05948e-08	0.281973	0.375	0.33	0.000600762	0	Fibp
Prkar2b	1.09007e-07	0.281601	0.289	0.236	0.0016132	0	Prkar2b
Gfod2	1.19495e-10	0.281418	0.298	0.228	1.76841e-06	0	Gfod2
Arl8a	3.86271e-12	0.281342	0.274	0.197	5.71642e-08	0	Arl8a
Dipk1b	2.32884e-09	0.280468	0.4	0.344	3.44644e-05	0	Dipk1b
H13	2.70611e-10	0.280426	0.471	0.409	4.00478e-06	0	H13
Samd14	3.45044e-11	0.278212	0.477	0.418	5.10631e-07	0	Samd14
Thra	1.1125e-20	0.277963	0.618	0.495	1.64638e-16	0	Thra
Morf4l1	3.34983e-23	0.277367	0.909	0.902	4.95742e-19	0	Morf4l1
Ap1s1	1.43824e-11	0.276745	0.626	0.599	2.12845e-07	0	Ap1s1
Idh1	2.10982e-10	0.275952	0.573	0.517	3.12232e-06	0	Idh1
Tsg101	7.78266e-21	0.274981	0.844	0.778	1.15176e-16	0	Tsg101
Oaz2	2.98846e-13	0.274906	0.645	0.605	4.42262e-09	0	Oaz2
Gabarapl2	6.39081e-24	0.274833	0.884	0.844	9.45775e-20	0	Gabarapl2
Sdhaf4	1.94641e-07	0.274427	0.539	0.51	0.0028805	0	Sdhaf4
Rbm4b	1.06737e-11	0.274384	0.637	0.593	1.5796e-07	0	Rbm4b
Bmyc	5.65339e-09	0.273977	0.423	0.372	8.36645e-05	0	Bmyc
Trim35	1.62371e-13	0.273725	0.726	0.694	2.40293e-09	0	Trim35
Akap9	2.55053e-09	0.273576	0.585	0.557	3.77452e-05	0	Akap9
Prnp	9.73819e-10	0.272861	0.314	0.245	1.44116e-05	0	Prnp
Atp6v1b2	4.93838e-09	0.270942	0.394	0.334	7.30831e-05	0	Atp6v1b2
Trappc3	2.18297e-10	0.270585	0.522	0.482	3.23058e-06	0	Trappc3
Zfand5	7.88708e-12	0.268675	0.606	0.556	1.16721e-07	0	Zfand5
Ppp2r1a	4.89129e-12	0.26674	0.661	0.649	7.23862e-08	0	Ppp2r1a
Taok3	1.07548e-10	0.265892	0.251	0.182	1.59161e-06	0	Taok3
Bcl11b	1.45581e-06	0.265689	0.428	0.366	0.0215446	0	Bcl11b
Myt1l	2.13825e-15	0.265408	0.326	0.22	3.16439e-11	0	Myt1l
Gnao1	3.18533e-07	0.263836	0.407	0.361	0.00471396	0	Gnao1
Znhit1	2.17364e-07	0.263584	0.512	0.483	0.00321677	0	Znhit1
Atp5md	3.29766e-11	0.25967	0.722	0.696	4.8802e-07	0	Atp5md
Terf2ip	3.01424e-09	0.259477	0.282	0.219	4.46077e-05	0	Terf2ip
Nkap	3.21889e-09	0.258505	0.361	0.302	4.76363e-05	0	Nkap
Ndufa8	1.16276e-12	0.25782	0.709	0.702	1.72077e-08	0	Ndufa8
Mycbp2	1.68886e-07	0.257144	0.382	0.339	0.00249935	0	Mycbp2
Dync1li1	1.78693e-06	0.256884	0.346	0.298	0.0264447	0	Dync1li1
Ywhaq	1.17666e-27	0.256638	0.984	0.978	1.74135e-23	0	Ywhaq
Pmvk	1.50782e-07	0.256575	0.406	0.366	0.00223142	0	Pmvk
Ywhae	2.10102e-30	0.256106	0.974	0.966	3.1093e-26	0	Ywhae
Stxbp1	3.72698e-11	0.255752	0.277	0.2	5.51556e-07	0	Stxbp1
Soga3	2.3365e-09	0.252854	0.361	0.294	3.45779e-05	0	Soga3
Kctd13	5.46952e-09	0.252667	0.363	0.301	8.09434e-05	0	Kctd13
Sars	6.62099e-10	0.251868	0.531	0.479	9.7984e-06	0	Sars
2003-09-01	8.61112e-12	0.251856	0.445	0.366	1.27436e-07	0	2003-09-01
Gramd1a	7.51266e-08	0.251845	0.316	0.258	0.0011118	0	Gramd1a
Mea1	3.41214e-08	0.251485	0.455	0.411	0.000504963	0	Mea1
Dctn2	3.58187e-09	0.251341	0.608	0.582	5.30081e-05	0	Dctn2
Selenow	8.24579e-32	0.250734	0.992	0.989	1.22029e-27	0	Selenow
Mospd3	5.80277e-08	0.250496	0.281	0.225	0.000858751	0	Mospd3

## Sheet: Cluster 1
	p_val	avg_log2FC	pct.1	pct.2	p_val_adj	cluster	gene
Tubb3	0	3.79933	1	0.192	0	1	Tubb3
Gm9844	0	3.04531	0.999	0.291	0	1	Gm9844
Actg1	0	3.0259	1	0.298	0	1	Actg1
Tubb2b	0	3.02539	0.999	0.29	0	1	Tubb2b
Neurod6	0	2.71613	0.984	0.252	0	1	Neurod6
Nnat	0	2.38572	0.998	0.28	0	1	Nnat
Neurod2	0	2.32026	0.959	0.218	0	1	Neurod2
Nfib	0	2.0189	0.988	0.606	0	1	Nfib
Nfix	0	1.97472	0.829	0.295	0	1	Nfix
Pcp4	5.34909e-218	1.96083	0.597	0.164	7.91612e-214	1	Pcp4
Rnd2	4.67723e-271	1.77467	0.728	0.228	6.92183e-267	1	Rnd2
Mfap4	5.88197e-156	1.68774	0.529	0.172	8.70472e-152	1	Mfap4
Sstr2	2.25451e-214	1.59097	0.536	0.122	3.33645e-210	1	Sstr2
Neurod1	7.27612e-239	1.54427	0.561	0.122	1.07679e-234	1	Neurod1
Ppp2r2b	6.93443e-248	1.49191	0.813	0.338	1.02623e-243	1	Ppp2r2b
Rprm	7.12377e-246	1.47819	0.888	0.426	1.05425e-241	1	Rprm
Id2	1.77699e-194	1.41269	0.798	0.371	2.62977e-190	1	Id2
Itm2b	2.0735e-271	1.39821	0.974	0.7	3.06858e-267	1	Itm2b
Ier5	9.02965e-207	1.38425	0.799	0.39	1.3363e-202	1	Ier5
Zbtb18	3.13061e-260	1.32519	0.698	0.197	4.63299e-256	1	Zbtb18
Fezf2	7.04368e-196	1.29543	0.69	0.241	1.04239e-191	1	Fezf2
9130024F11Rik	1.20416e-206	1.28589	0.405	0.059	1.78203e-202	1	9130024F11Rik
Igfbpl1	1.65765e-252	1.27333	0.989	0.725	2.45316e-248	1	Igfbpl1
Cotl1	6.58693e-232	1.2728	0.898	0.482	9.74799e-228	1	Cotl1
Sox5	1.3104e-174	1.24965	0.565	0.179	1.93926e-170	1	Sox5
Epha5	2.62553e-211	1.22974	0.936	0.548	3.88553e-207	1	Epha5
Bcl11a	4.87095e-213	1.22432	0.876	0.481	7.20853e-209	1	Bcl11a
Wnt7b	6.75046e-208	1.18002	0.532	0.12	9.99001e-204	1	Wnt7b
Ttc28	6.27441e-176	1.17784	0.711	0.292	9.2855e-172	1	Ttc28
Nrp1	2.04649e-155	1.1561	0.455	0.119	3.0286e-151	1	Nrp1
Cntn2	1.44576e-147	1.14021	0.441	0.114	2.13958e-143	1	Cntn2
Cnr1	1.32967e-166	1.13455	0.464	0.113	1.96778e-162	1	Cnr1
Abracl	3.52651e-187	1.13266	0.919	0.549	5.21888e-183	1	Abracl
Bcl11b1	5.06508e-159	1.13228	0.716	0.304	7.49581e-155	1	Bcl11b
Tagln3	1.15276e-217	1.13168	0.981	0.684	1.70598e-213	1	Tagln3
Sox11	3.55653e-216	1.1304	0.993	0.897	5.2633e-212	1	Sox11
Bhlhe22	5.06751e-219	1.12301	0.417	0.06	7.4994e-215	1	Bhlhe22
Nfia	1.92722e-163	1.09604	0.679	0.281	2.8521e-159	1	Nfia
Dusp14	3.65871e-156	1.0889	0.434	0.107	5.41452e-152	1	Dusp14
Nhlh1	2.75741e-175	1.07461	0.381	0.067	4.0807e-171	1	Nhlh1
Sez6	2.19026e-168	1.06751	0.529	0.153	3.24136e-164	1	Sez6
Emx1	2.63604e-130	1.0622	0.66	0.274	3.90108e-126	1	Emx1
Epha3	5.42916e-131	1.06046	0.576	0.221	8.03461e-127	1	Epha3
Tbr1	1.3948e-193	1.04079	0.552	0.132	2.06417e-189	1	Tbr1
Elavl2	4.77895e-126	1.02067	0.782	0.429	7.07237e-122	1	Elavl2
Plppr1	4.74029e-120	1.0171	0.52	0.191	7.01515e-116	1	Plppr1
Eomes	7.73028e-82	0.991479	0.35	0.114	1.144e-77	1	Eomes
Vat1	6.12679e-127	0.986696	0.508	0.18	9.06703e-123	1	Vat1
Ppp1r14a	4.0947e-167	0.974183	0.342	0.052	6.05974e-163	1	Ppp1r14a
Bcl7a	7.34501e-140	0.968331	0.763	0.387	1.08699e-135	1	Bcl7a
Islr21	6.44014e-87	0.956485	0.61	0.317	9.53076e-83	1	Islr2
Tmem178	1.21735e-137	0.950604	0.511	0.164	1.80155e-133	1	Tmem178
Podxl21	1.38516e-126	0.94803	0.828	0.482	2.0499e-122	1	Podxl2
Cttnbp2	8.89781e-131	0.936833	0.468	0.143	1.31679e-126	1	Cttnbp2
Fam49a	3.53624e-163	0.932512	0.406	0.083	5.23329e-159	1	Fam49a
Tenm4	1.37318e-121	0.927521	0.601	0.251	2.03217e-117	1	Tenm4
Plxna2	1.19964e-111	0.921705	0.558	0.221	1.77535e-107	1	Plxna2
Tcf4	3.35816e-139	0.915344	0.948	0.654	4.96974e-135	1	Tcf4
Igsf8	9.31978e-61	0.906545	0.502	0.278	1.37923e-56	1	Igsf8
Hs3st1	8.20321e-108	0.895975	0.351	0.093	1.21399e-103	1	Hs3st1
Nkain3	8.95741e-112	0.874521	0.42	0.127	1.32561e-107	1	Nkain3
Foxg1	5.43045e-115	0.86942	0.775	0.427	8.03652e-111	1	Foxg1
Srrm4	3.60844e-113	0.867555	0.514	0.187	5.34013e-109	1	Srrm4
Rab3a1	4.61681e-110	0.860186	0.813	0.493	6.83242e-106	1	Rab3a
Rbfox3	3.12999e-135	0.858067	0.45	0.124	4.63207e-131	1	Rbfox3
Ap3s1	1.74595e-97	0.849939	0.87	0.643	2.58383e-93	1	Ap3s1
Serpini1	1.17847e-118	0.840114	0.517	0.182	1.74402e-114	1	Serpini1
Rasgef1b	2.49108e-113	0.830064	0.426	0.13	3.68655e-109	1	Rasgef1b
Sorbs2	4.14559e-97	0.829613	0.561	0.243	6.13505e-93	1	Sorbs2
Plcb1	6.83232e-137	0.82605	0.315	0.057	1.01112e-132	1	Plcb1
Slc30a10	5.05752e-133	0.825942	0.288	0.047	7.48462e-129	1	Slc30a10
Rcor2	2.48492e-98	0.822429	0.593	0.268	3.67744e-94	1	Rcor2
Nfasc	1.77975e-94	0.818346	0.564	0.252	2.63386e-90	1	Nfasc
Lzts1	6.53618e-107	0.818208	0.495	0.176	9.6729e-103	1	Lzts1
Nrn1	2.75528e-94	0.811558	0.366	0.112	4.07754e-90	1	Nrn1
Elavl31	7.35258e-126	0.806022	0.945	0.669	1.08811e-121	1	Elavl3
Cplx2	3.01485e-94	0.803773	0.489	0.196	4.46168e-90	1	Cplx2
Kif21b	1.27884e-102	0.797908	0.469	0.169	1.89256e-98	1	Kif21b
Chd31	9.11044e-109	0.788448	0.852	0.59	1.34825e-104	1	Chd3
Slf1	6.37835e-96	0.777894	0.394	0.13	9.43932e-92	1	Slf1
Gm3764	3.11161e-107	0.768469	0.885	0.547	4.60487e-103	1	Gm3764
Hist3h2ba1	4.28538e-111	0.767905	0.972	0.784	6.34194e-107	1	Hist3h2ba
Itpk1	2.10636e-117	0.761729	0.395	0.108	3.1172e-113	1	Itpk1
A730020E08Rik	3.94634e-114	0.759844	0.319	0.07	5.84018e-110	1	A730020E08Rik
Pdia6	1.45095e-98	0.759526	0.901	0.676	2.14726e-94	1	Pdia6
Auts2	5.21468e-101	0.745475	0.851	0.605	7.71721e-97	1	Auts2
Calm2	6.74155e-199	0.742907	1	0.983	9.97681e-195	1	Calm2
Necab3	1.40319e-166	0.734221	0.266	0.025	2.07657e-162	1	Necab3
Zeb2	7.10227e-68	0.732024	0.53	0.278	1.05107e-63	1	Zeb2
Ctxn1	1.58176e-86	0.731334	0.887	0.732	2.34085e-82	1	Ctxn1
Thra1	3.91088e-50	0.730647	0.671	0.491	5.78771e-46	1	Thra
Tiam2	5.60999e-130	0.728391	0.307	0.055	8.30222e-126	1	Tiam2
Sbk1	4.81287e-89	0.726944	0.709	0.41	7.12256e-85	1	Sbk1
Gm12184	1.32913e-53	0.726206	0.429	0.22	1.96697e-49	1	Gm12184
Cdk2ap1	2.259e-44	0.718794	0.532	0.336	3.34309e-40	1	Cdk2ap1
Mllt111	1.2155e-102	0.706718	0.97	0.715	1.79882e-98	1	Mllt11
Sox4	3.89073e-122	0.705843	0.994	0.923	5.7579e-118	1	Sox4
Olfm1	2.0964e-73	0.703862	0.641	0.346	3.10246e-69	1	Olfm1
Lhx2	3.26088e-73	0.701796	0.716	0.409	4.82577e-69	1	Lhx2
Cacna2d1	5.9997e-92	0.693577	0.365	0.113	8.87896e-88	1	Cacna2d1
Dynll1	5.36095e-165	0.690357	0.999	0.973	7.93367e-161	1	Dynll1
Myt1l1	3.25053e-75	0.688361	0.467	0.195	4.81046e-71	1	Myt1l
Nkd1	3.41053e-64	0.68548	0.394	0.163	5.04724e-60	1	Nkd1
Cdkn1c1	5.01035e-69	0.681787	0.754	0.455	7.41482e-65	1	Cdkn1c
Khdrbs2	8.24521e-83	0.679951	0.386	0.135	1.22021e-78	1	Khdrbs2
Nxph4	9.20416e-118	0.679016	0.27	0.047	1.36212e-113	1	Nxph4
Rab3d	1.66476e-127	0.668557	0.29	0.05	2.46367e-123	1	Rab3d
Lmo1	2.60302e-56	0.667637	0.371	0.162	3.85221e-52	1	Lmo1
Limch1	8.05334e-65	0.666221	0.324	0.12	1.19181e-60	1	Limch1
Celf2	2.96634e-85	0.660055	0.875	0.711	4.38989e-81	1	Celf2
Tspan14	5.71865e-57	0.659753	0.387	0.177	8.46303e-53	1	Tspan14
Dbn11	1.54692e-91	0.656574	0.916	0.714	2.28929e-87	1	Dbn1
Atp6v0e	9.26493e-61	0.655878	0.704	0.46	1.37112e-56	1	Atp6v0e
Hist3h2a1	1.3404e-70	0.654699	0.808	0.552	1.98366e-66	1	Hist3h2a
Igfbp2	4.32488e-87	0.653804	0.835	0.581	6.40038e-83	1	Igfbp2
Nsmf	2.70577e-75	0.652245	0.376	0.14	4.00427e-71	1	Nsmf
Fam110a	8.33443e-41	0.647815	0.457	0.266	1.23341e-36	1	Fam110a
Arf4	4.81821e-105	0.647272	0.953	0.849	7.13046e-101	1	Arf4
Mycn	1.00813e-45	0.646155	0.539	0.327	1.49193e-41	1	Mycn
Ddit4	4.80449e-45	0.644983	0.49	0.284	7.11017e-41	1	Ddit4
Mpc1	9.03705e-74	0.640914	0.805	0.625	1.33739e-69	1	Mpc1
Gm105581	1.11873e-60	0.640279	0.615	0.357	1.65561e-56	1	Gm10558
Actb1	2.25499e-153	0.638894	1	0.994	3.33716e-149	1	Actb
Masp1	3.72058e-70	0.638399	0.369	0.14	5.50609e-66	1	Masp1
Plekhf2	2.85749e-66	0.630726	0.271	0.084	4.2288e-62	1	Plekhf2
Zbed5	4.69758e-145	0.628832	0.994	0.962	6.95194e-141	1	Zbed5
Gdpd1	2.0045e-62	0.626757	0.648	0.385	2.96646e-58	1	Gdpd1
Elavl41	3.07184e-54	0.6261	0.795	0.556	4.54601e-50	1	Elavl4
Kcnn2	1.28217e-72	0.62523	0.302	0.094	1.89749e-68	1	Kcnn2
Map1lc3b	1.23512e-99	0.624669	0.957	0.858	1.82785e-95	1	Map1lc3b
Ifngr2	2.19662e-39	0.61683	0.397	0.215	3.25077e-35	1	Ifngr2
Nell2	6.4139e-56	0.611955	0.456	0.227	9.49193e-52	1	Nell2
Efna3	1.19522e-87	0.611545	0.286	0.072	1.76881e-83	1	Efna3
Scrt2	3.44812e-65	0.609897	0.275	0.086	5.10287e-61	1	Scrt2
Lrpap1	3.49026e-36	0.609786	0.496	0.319	5.16524e-32	1	Lrpap1
Fabp5	2.2918e-94	0.609571	0.954	0.874	3.39164e-90	1	Fabp5
Tmem176b	5.74728e-55	0.608474	0.506	0.268	8.5054e-51	1	Tmem176b
4930578M01Rik	2.98142e-66	0.607966	0.297	0.098	4.4122e-62	1	4930578M01Rik
Ypel3	1.39355e-58	0.605074	0.759	0.555	2.06231e-54	1	Ypel3
Robo2	1.31021e-42	0.603744	0.375	0.192	1.93899e-38	1	Robo2
Gpm6b	3.02904e-63	0.598399	0.841	0.637	4.48268e-59	1	Gpm6b
Chga	1.01625e-58	0.597966	0.342	0.134	1.50395e-54	1	Chga
Plxna4	1.88873e-56	0.597246	0.308	0.115	2.79514e-52	1	Plxna4
Rbfox21	3.87725e-73	0.5966	0.832	0.537	5.73794e-69	1	Rbfox2
Gm11266	2.0851e-78	0.596104	0.272	0.073	3.08574e-74	1	Gm11266
4921524J17Rik	3.54765e-42	0.587987	0.528	0.334	5.25017e-38	1	4921524J17Rik
Parp61	7.33409e-58	0.586952	0.573	0.317	1.08537e-53	1	Parp6
Mmd2	8.65922e-70	0.586114	0.401	0.16	1.28148e-65	1	Mmd2
Rwdd3	1.68724e-65	0.586022	0.303	0.101	2.49694e-61	1	Rwdd3
Bdh1	2.29726e-61	0.584738	0.444	0.205	3.39971e-57	1	Bdh1
Acly	1.30023e-42	0.583344	0.524	0.326	1.9242e-38	1	Acly
Ddah2	1.13902e-59	0.583083	0.912	0.795	1.68563e-55	1	Ddah2
Mpv17l2	4.38811e-52	0.576839	0.322	0.135	6.49396e-48	1	Mpv17l2
Prdx2	3.58098e-197	0.574073	1	0.998	5.29949e-193	1	Prdx2
Pnrc1	1.39708e-44	0.571405	0.717	0.517	2.06754e-40	1	Pnrc1
Pam	2.57307e-54	0.570485	0.307	0.118	3.80788e-50	1	Pam
Tuba1c1	2.53993e-82	0.566407	0.996	0.988	3.75885e-78	1	Tuba1c
Nuak1	5.99698e-90	0.565795	0.27	0.063	8.87493e-86	1	Nuak1
Mien1	2.8704e-65	0.563397	0.815	0.616	4.24791e-61	1	Mien1
Commd3	3.32191e-50	0.561189	0.739	0.557	4.91609e-46	1	Commd3
Dcx1	1.2997e-56	0.561083	0.659	0.385	1.92342e-52	1	Dcx
Npc2	2.06654e-41	0.560687	0.84	0.691	3.05827e-37	1	Npc2
Map2k6	3.66999e-53	0.557802	0.318	0.127	5.43121e-49	1	Map2k6
Tnik	7.68151e-60	0.556566	0.381	0.159	1.13679e-55	1	Tnik
Ralgps2	4.87854e-37	0.554289	0.412	0.232	7.21975e-33	1	Ralgps2
Traf4	5.69321e-49	0.552322	0.637	0.405	8.42539e-45	1	Traf4
Basp11	1.06098e-59	0.549134	0.807	0.589	1.57014e-55	1	Basp1
Fam89b	3.2266e-59	0.54632	0.855	0.672	4.77505e-55	1	Fam89b
Csrp2	1.75536e-30	0.544386	0.587	0.436	2.59776e-26	1	Csrp2
Wbp1	6.46093e-53	0.544041	0.726	0.51	9.56154e-49	1	Wbp1
Bzw2	2.50899e-53	0.54219	0.864	0.748	3.71306e-49	1	Bzw2
B020010K11Rik1	4.74971e-54	0.541007	0.855	0.738	7.02909e-50	1	B020010K11Rik
Gria2	6.70935e-43	0.533367	0.557	0.344	9.92917e-39	1	Gria2
L1cam	5.91729e-54	0.528753	0.357	0.149	8.75699e-50	1	L1cam
Syt4	9.65052e-42	0.527788	0.336	0.153	1.42818e-37	1	Syt4
Mpped1	1.80377e-59	0.520264	0.285	0.096	2.6694e-55	1	Mpped1
Manf	1.38085e-36	0.519967	0.78	0.65	2.04352e-32	1	Manf
Cib2	2.26554e-49	0.519267	0.316	0.129	3.35277e-45	1	Cib2
Kdm5b	1.46708e-41	0.518631	0.577	0.371	2.17113e-37	1	Kdm5b
Peli1	1.52744e-42	0.5181	0.703	0.515	2.26046e-38	1	Peli1
Tsc22d1	3.65201e-68	0.516896	0.949	0.87	5.4046e-64	1	Tsc22d1
Cdk5r11	3.57156e-58	0.515796	0.726	0.447	5.28554e-54	1	Cdk5r1
6330403K07Rik1	1.81848e-62	0.512016	0.974	0.866	2.69117e-58	1	6330403K07Rik
Calr	4.37451e-46	0.511387	0.825	0.653	6.47384e-42	1	Calr
Cul1	3.69278e-31	0.511319	0.531	0.36	5.46495e-27	1	Cul1
Tmsb15b2	3.43555e-36	0.51028	0.36	0.191	5.08426e-32	1	Tmsb15b2
Arhgef2	6.30814e-41	0.509503	0.397	0.206	9.33541e-37	1	Arhgef2
Ddx5	3.09917e-62	0.509102	0.959	0.895	4.58646e-58	1	Ddx5
Eif3m	1.06474e-46	0.50866	0.866	0.756	1.5757e-42	1	Eif3m
Fdft1	1.58658e-36	0.507398	0.603	0.419	2.34797e-32	1	Fdft1
Ube2b	7.88953e-56	0.506252	0.886	0.751	1.16757e-51	1	Ube2b
Med27	8.88187e-42	0.504986	0.426	0.23	1.31443e-37	1	Med27
Dhrs4	2.36299e-21	0.503167	0.33	0.208	3.49699e-17	1	Dhrs4
Atxn10	6.42856e-54	0.502587	0.899	0.78	9.51363e-50	1	Atxn10
Cntnap2	1.0111e-31	0.500601	0.452	0.274	1.49632e-27	1	Cntnap2
1110008P14Rik	5.10603e-39	0.49919	0.442	0.253	7.55642e-35	1	1110008P14Rik
Clmp	1.33932e-40	0.498101	0.325	0.149	1.98205e-36	1	Clmp
Tecpr1	1.81776e-39	0.496235	0.272	0.117	2.6901e-35	1	Tecpr1
Atp6v1g1	3.34703e-79	0.495757	0.979	0.926	4.95327e-75	1	Atp6v1g1
Cyth21	1.16473e-51	0.494939	0.855	0.665	1.72368e-47	1	Cyth2
Bcar1	1.10692e-42	0.492372	0.328	0.15	1.63813e-38	1	Bcar1
Cdc42ep31	8.11511e-22	0.490452	0.301	0.178	1.20096e-17	1	Cdc42ep3
3110039M20Rik	2.30987e-33	0.490243	0.321	0.162	3.41838e-29	1	3110039M20Rik
Ppp2r1b	1.84044e-31	0.487929	0.289	0.148	2.72367e-27	1	Ppp2r1b
Banp	5.38388e-38	0.487604	0.382	0.202	7.96761e-34	1	Banp
Ly6e	1.07055e-37	0.487161	0.41	0.223	1.58431e-33	1	Ly6e
BC031181	1.07178e-51	0.48699	0.854	0.708	1.58613e-47	1	BC031181
Hdac5	1.68052e-44	0.484334	0.37	0.176	2.48701e-40	1	Hdac5
Soga31	1.45155e-37	0.484184	0.474	0.273	2.14815e-33	1	Soga3
Mllt3	6.85213e-34	0.482781	0.41	0.238	1.01405e-29	1	Mllt3
Mex3b	3.51282e-30	0.475242	0.352	0.196	5.19862e-26	1	Mex3b
Rnf165	6.89764e-38	0.473957	0.516	0.312	1.02078e-33	1	Rnf165
Serinc2	1.89069e-33	0.470774	0.343	0.181	2.79803e-29	1	Serinc2
Eef2	2.25018e-104	0.469478	1	0.986	3.33004e-100	1	Eef2
Map21	4.78053e-38	0.467876	0.688	0.485	7.07471e-34	1	Map2
Kif5c1	1.04568e-53	0.467356	0.854	0.652	1.54751e-49	1	Kif5c
Gabarap	4.99551e-75	0.467278	0.968	0.928	7.39286e-71	1	Gabarap
Selenok	1.20673e-70	0.466045	0.969	0.919	1.78585e-66	1	Selenok
Nipsnap1	2.48002e-38	0.465533	0.58	0.371	3.67018e-34	1	Nipsnap1
Arpc51	3.34887e-47	0.46488	0.836	0.676	4.95599e-43	1	Arpc5
Ccng2	1.22669e-27	0.464332	0.502	0.331	1.81538e-23	1	Ccng2
Gadd45g	2.41544e-45	0.462325	0.513	0.274	3.57461e-41	1	Gadd45g
Anp32a	7.94205e-48	0.460563	0.878	0.746	1.17534e-43	1	Anp32a
Npdc11	1.03432e-39	0.459568	0.718	0.524	1.53069e-35	1	Npdc1
Hdac2	5.06252e-47	0.458608	0.901	0.794	7.49203e-43	1	Hdac2
Zfp637	5.86601e-38	0.458478	0.661	0.472	8.68111e-34	1	Zfp637
Mex3a	8.80339e-26	0.456414	0.64	0.488	1.30281e-21	1	Mex3a
Draxin	1.12347e-49	0.455271	0.293	0.113	1.66263e-45	1	Draxin
Celf31	1.90852e-38	0.453867	0.503	0.286	2.82442e-34	1	Celf3
Fscn1	3.9347e-48	0.453198	0.926	0.83	5.82296e-44	1	Fscn1
Hnrnpa1	1.25095e-73	0.452939	0.998	0.974	1.85128e-69	1	Hnrnpa1
Dazap1	1.05981e-42	0.45215	0.857	0.735	1.56842e-38	1	Dazap1
Sult4a1	7.08836e-57	0.451811	0.283	0.097	1.04901e-52	1	Sult4a1
Cd24a1	4.06721e-56	0.451797	0.973	0.85	6.01906e-52	1	Cd24a
Tsg1011	2.33592e-48	0.450092	0.898	0.771	3.45693e-44	1	Tsg101
Chchd2	1.67576e-114	0.447268	1	0.991	2.47996e-110	1	Chchd2
Gpm6a1	1.19102e-36	0.4472	0.698	0.501	1.76259e-32	1	Gpm6a
Cdk12	1.25183e-26	0.446862	0.379	0.23	1.85258e-22	1	Cdk12
Gtf2f2	2.46296e-31	0.446159	0.374	0.21	3.64494e-27	1	Gtf2f2
Snca	3.51132e-25	0.445675	0.262	0.133	5.1964e-21	1	Snca
Tmem177	2.69747e-33	0.444811	0.256	0.117	3.99199e-29	1	Tmem177
Lix1	3.76156e-37	0.444737	0.408	0.216	5.56673e-33	1	Lix1
Top1	6.51377e-40	0.444215	0.924	0.816	9.63973e-36	1	Top1
Snhg5	9.40073e-26	0.442826	0.621	0.46	1.39121e-21	1	Snhg5
Akr1a1	6.60188e-50	0.441789	0.925	0.856	9.77013e-46	1	Akr1a1
Itsn1	7.17426e-37	0.441611	0.318	0.154	1.06172e-32	1	Itsn1
Phf20l1	4.75151e-29	0.441104	0.485	0.321	7.03175e-25	1	Phf20l1
Srp14	1.11164e-55	0.440448	0.946	0.857	1.64511e-51	1	Srp14
Zfp462	1.22204e-26	0.440407	0.501	0.34	1.8085e-22	1	Zfp462
Ier2	1.2827e-28	0.438763	0.542	0.362	1.89826e-24	1	Ier2
Mfng	1.89292e-15	0.436152	0.343	0.237	2.80133e-11	1	Mfng
Kctd131	3.46032e-32	0.433732	0.466	0.282	5.12092e-28	1	Kctd13
Snx1	1.25269e-25	0.431558	0.375	0.233	1.85386e-21	1	Snx1
F2r	4.80054e-27	0.431421	0.373	0.224	7.10431e-23	1	F2r
C130071C03Rik	5.37667e-29	0.430872	0.42	0.254	7.95694e-25	1	C130071C03Rik
Odc1	1.64863e-25	0.429895	0.609	0.458	2.43981e-21	1	Odc1
Mtf2	2.57355e-29	0.429518	0.454	0.289	3.80859e-25	1	Mtf2
Ptprs	8.89869e-33	0.428671	0.696	0.525	1.31692e-28	1	Ptprs
Cox5a	1.70087e-38	0.427769	0.796	0.647	2.51712e-34	1	Cox5a
Psmd14	1.03641e-37	0.427058	0.789	0.648	1.53378e-33	1	Psmd14
Gmcl1	7.02463e-33	0.426931	0.398	0.227	1.03958e-28	1	Gmcl1
Crmp11	3.44137e-43	0.426363	0.823	0.602	5.09288e-39	1	Crmp1
Kdm1a	1.05056e-18	0.426287	0.359	0.236	1.55472e-14	1	Kdm1a
Ppdpf	9.37177e-43	0.424747	0.906	0.825	1.38693e-38	1	Ppdpf
Cfl2	5.54522e-41	0.424572	0.86	0.727	8.20638e-37	1	Cfl2
Trim2	3.14007e-19	0.423513	0.613	0.488	4.64699e-15	1	Trim2
Stard3	6.52802e-29	0.422818	0.281	0.144	9.66081e-25	1	Stard3
Klhl24	2.34109e-25	0.42094	0.449	0.292	3.46458e-21	1	Klhl24
Clip3	7.411e-23	0.420366	0.557	0.416	1.09675e-18	1	Clip3
Zfas1	1.69107e-24	0.419517	0.674	0.517	2.50261e-20	1	Zfas1
Nol4	6.6152e-38	0.418124	0.285	0.123	9.78983e-34	1	Nol4
Ldhb	5.92328e-47	0.417267	0.965	0.885	8.76586e-43	1	Ldhb
Ppp3ca	1.63558e-23	0.416753	0.517	0.376	2.42049e-19	1	Ppp3ca
Csnk1e	1.60405e-30	0.414994	0.733	0.587	2.37384e-26	1	Csnk1e
Lmo41	4.90637e-24	0.413764	0.447	0.303	7.26094e-20	1	Lmo4
Dnaja1	1.27745e-57	0.413464	0.972	0.917	1.8905e-53	1	Dnaja1
Tmem184c	8.65374e-29	0.413061	0.365	0.207	1.28067e-24	1	Tmem184c
Rnf182	1.44685e-33	0.411152	0.294	0.14	2.14119e-29	1	Rnf182
Idnk	6.86338e-26	0.409832	0.479	0.318	1.01571e-21	1	Idnk
Fam107b	1.09614e-27	0.409372	0.27	0.137	1.62217e-23	1	Fam107b
Ntan1	4.11822e-26	0.409243	0.669	0.524	6.09456e-22	1	Ntan1
Rundc3a1	1.6383e-36	0.408924	0.571	0.346	2.42451e-32	1	Rundc3a
Ubald2	5.33259e-29	0.408851	0.775	0.617	7.8917e-25	1	Ubald2
Nsg11	1.40742e-42	0.408461	0.87	0.694	2.08284e-38	1	Nsg1
Adgrg1	3.36511e-16	0.407552	0.344	0.234	4.98002e-12	1	Adgrg1
Ntrk3	1.70767e-31	0.406254	0.279	0.134	2.52719e-27	1	Ntrk3
Scg51	2.75955e-47	0.406251	0.92	0.717	4.08386e-43	1	Scg5
Eif4a1	1.05161e-99	0.406243	1	0.992	1.55627e-95	1	Eif4a1
Rtn4	1.87408e-34	0.40583	0.806	0.67	2.77344e-30	1	Rtn4
Xbp1	4.34422e-21	0.405684	0.45	0.313	6.42901e-17	1	Xbp1
Ankrd10	8.2042e-22	0.40566	0.442	0.301	1.21414e-17	1	Ankrd10
Dstn	3.05454e-36	0.403856	0.864	0.767	4.52041e-32	1	Dstn
Rab33a1	7.46803e-28	0.403612	0.422	0.251	1.10519e-23	1	Rab33a
Mapk3	7.98656e-26	0.403447	0.412	0.257	1.18193e-21	1	Mapk3
Ube2g2	5.52908e-23	0.403421	0.462	0.311	8.18248e-19	1	Ube2g2
Gabarapl21	9.2667e-45	0.401978	0.928	0.837	1.37138e-40	1	Gabarapl2
E130114P18Rik	1.62095e-12	0.401134	0.389	0.283	2.39885e-08	1	E130114P18Rik
Nsg21	7.77974e-34	0.400866	0.714	0.475	1.15132e-29	1	Nsg2
Dynlrb11	2.76296e-51	0.400378	0.954	0.902	4.08891e-47	1	Dynlrb1
Klf71	3.15514e-28	0.400111	0.565	0.376	4.66929e-24	1	Klf7
Hey1	3.29678e-26	0.39999	0.314	0.174	4.8789e-22	1	Hey1
Samd141	1.99777e-26	0.399499	0.575	0.4	2.9565e-22	1	Samd14
Ncan1	6.83352e-33	0.399248	0.793	0.613	1.01129e-28	1	Ncan
Glrx2	2.00614e-28	0.399219	0.716	0.556	2.96889e-24	1	Glrx2
Mtss1	6.38411e-25	0.399042	0.405	0.251	9.44785e-21	1	Mtss1
Marcksl1	5.50888e-105	0.397446	1	0.992	8.15259e-101	1	Marcksl1
Tax1bp3	1.22089e-31	0.396732	0.533	0.34	1.8068e-27	1	Tax1bp3
Apbb11	1.78956e-28	0.39553	0.565	0.383	2.64837e-24	1	Apbb1
Uchl11	7.46983e-44	0.39489	0.861	0.705	1.10546e-39	1	Uchl1
4833439L19Rik	2.63361e-24	0.393414	0.663	0.522	3.89748e-20	1	4833439L19Rik
Zfp68	2.10421e-20	0.392529	0.356	0.225	3.11402e-16	1	Zfp68
Trak1	8.97166e-36	0.390983	0.262	0.114	1.32772e-31	1	Trak1
Ddr1	9.13194e-21	0.390933	0.424	0.293	1.35144e-16	1	Ddr1
Cyb5a	8.25338e-22	0.390794	0.684	0.582	1.22142e-17	1	Cyb5a
Mkrn11	1.28692e-37	0.390398	0.765	0.575	1.90451e-33	1	Mkrn1
Myl12b	9.66088e-37	0.389749	0.855	0.746	1.42971e-32	1	Myl12b
Dll3	2.18867e-18	0.388753	0.29	0.17	3.23901e-14	1	Dll3
Ciao2b	1.58917e-25	0.388186	0.683	0.539	2.35181e-21	1	Ciao2b
Lrp8	1.00168e-22	0.387116	0.302	0.173	1.48239e-18	1	Lrp8
Ip6k21	3.5949e-27	0.386749	0.633	0.461	5.32009e-23	1	Ip6k2
Gsk3b	1.8942e-26	0.386586	0.83	0.722	2.80322e-22	1	Gsk3b
Apc21	7.73474e-25	0.386025	0.375	0.221	1.14466e-20	1	Apc2
Socs2	9.37083e-27	0.385899	0.436	0.272	1.38679e-22	1	Socs2
Ttc31	9.58109e-50	0.384605	0.972	0.897	1.41791e-45	1	Ttc3
Chmp7	4.90948e-21	0.384471	0.42	0.281	7.26554e-17	1	Chmp7
Serp1	1.13583e-19	0.382731	0.563	0.429	1.68092e-15	1	Serp1
Dlgap41	8.00276e-31	0.382347	0.681	0.507	1.18433e-26	1	Dlgap4
Ago1	3.13424e-20	0.382088	0.334	0.209	4.63836e-16	1	Ago1
Vangl2	1.0267e-22	0.38203	0.53	0.381	1.51942e-18	1	Vangl2
Pop5	1.82992e-25	0.380105	0.489	0.329	2.7081e-21	1	Pop5
Dcc	4.18709e-28	0.376683	0.33	0.174	6.19647e-24	1	Dcc
Dctn31	4.08139e-39	0.376014	0.93	0.843	6.04005e-35	1	Dctn3
Wdr47	1.67866e-30	0.37593	0.287	0.14	2.48425e-26	1	Wdr47
Cacybp	2.91413e-32	0.375538	0.883	0.783	4.31262e-28	1	Cacybp
Gpc21	1.24811e-37	0.374705	0.703	0.466	1.84708e-33	1	Gpc2
Arpc3	2.00445e-28	0.373737	0.82	0.734	2.96639e-24	1	Arpc3
Ctnnbip1	1.64842e-20	0.373088	0.671	0.551	2.4395e-16	1	Ctnnbip1
Mgst31	2.02598e-21	0.372747	0.447	0.301	2.99825e-17	1	Mgst3
Kmt2e	2.1385e-26	0.372618	0.695	0.539	3.16477e-22	1	Kmt2e
Chd4	3.12166e-18	0.372105	0.625	0.494	4.61975e-14	1	Chd4
Hecw1	7.37345e-31	0.369848	0.279	0.131	1.0912e-26	1	Hecw1
Mtch2	5.58737e-23	0.369568	0.77	0.661	8.26875e-19	1	Mtch2
Gdi11	1.61809e-35	0.368973	0.791	0.594	2.39462e-31	1	Gdi1
Scand1	1.05636e-27	0.368383	0.823	0.729	1.56331e-23	1	Scand1
Cap1	2.8051e-22	0.367996	0.503	0.358	4.15127e-18	1	Cap1
Bicd1	5.99578e-33	0.36739	0.256	0.112	8.87316e-29	1	Bicd1
Nedd4l	2.52003e-21	0.367174	0.329	0.196	3.72939e-17	1	Nedd4l
Ube2g1	5.06025e-23	0.366339	0.631	0.484	7.48866e-19	1	Ube2g1
H1f0	4.30259e-28	0.365761	0.913	0.772	6.3674e-24	1	H1f0
1931-09-01	1.21096e-21	0.365682	0.512	0.356	1.7921e-17	1	2003-09-01
Ttc9b1	4.22733e-24	0.36559	0.587	0.411	6.25603e-20	1	Ttc9b
Snapc3	4.14886e-21	0.364496	0.453	0.301	6.1399e-17	1	Snapc3
Sdccag8	1.16002e-26	0.364385	0.25	0.123	1.71671e-22	1	Sdccag8
Enc1	1.4476e-27	0.364276	0.353	0.197	2.1423e-23	1	Enc1
Ppp1r14b	1.06614e-18	0.363674	0.532	0.403	1.57778e-14	1	Ppp1r14b
Kdm6b	1.64029e-16	0.363429	0.453	0.324	2.42746e-12	1	Kdm6b
Gadd45gip1	9.41734e-26	0.363331	0.285	0.152	1.39367e-21	1	Gadd45gip1
Laptm4a	7.17911e-41	0.363183	0.87	0.739	1.06244e-36	1	Laptm4a
Atat11	3.28486e-31	0.362695	0.744	0.569	4.86127e-27	1	Atat1
Klf13	1.72472e-20	0.359926	0.536	0.394	2.55242e-16	1	Klf13
Fkbp1a	1.25838e-39	0.359517	0.932	0.891	1.86228e-35	1	Fkbp1a
Smarca4	6.71847e-23	0.359356	0.675	0.532	9.94267e-19	1	Smarca4
Nipsnap3b1	1.92171e-24	0.359281	0.599	0.442	2.84393e-20	1	Nipsnap3b
Atxn7l3b1	2.82617e-43	0.358993	0.975	0.92	4.18245e-39	1	Atxn7l3b
Fam114a2	2.10754e-13	0.358096	0.371	0.27	3.11894e-09	1	Fam114a2
Ftl1-ps1	2.11866e-38	0.356396	0.919	0.844	3.1354e-34	1	Ftl1-ps1
Arid4b	1.05889e-14	0.355744	0.524	0.412	1.56706e-10	1	Arid4b
Tpm3-rs7	4.3008e-21	0.354503	0.691	0.565	6.36476e-17	1	Tpm3-rs7
Vrk1	1.30153e-19	0.353902	0.433	0.295	1.92614e-15	1	Vrk1
Cct7	1.05085e-28	0.353577	0.838	0.779	1.55515e-24	1	Cct7
Trp53i11	4.69736e-25	0.35354	0.555	0.375	6.95162e-21	1	Trp53i11
Ccni	7.54364e-20	0.352785	0.489	0.349	1.11638e-15	1	Ccni
Jpt11	1.42981e-50	0.352031	0.999	0.975	2.11598e-46	1	Jpt1
Nae1	1.08645e-18	0.352008	0.427	0.294	1.60784e-14	1	Nae1
Klhl7	7.55448e-19	0.351269	0.452	0.311	1.11799e-14	1	Klhl7
Nav11	4.65105e-28	0.348044	0.431	0.254	6.88309e-24	1	Nav1
Gramd1a1	2.67554e-23	0.345857	0.398	0.243	3.95953e-19	1	Gramd1a
0610010F05Rik	7.75316e-24	0.345618	0.384	0.232	1.14739e-19	1	0610010F05Rik
Dda1	1.42459e-21	0.34536	0.615	0.476	2.10825e-17	1	Dda1
Usp3	9.88887e-16	0.344104	0.414	0.295	1.46345e-11	1	Usp3
2900097C17Rik	2.23773e-17	0.342594	0.537	0.415	3.31162e-13	1	2900097C17Rik
Mapk7	5.64387e-24	0.342018	0.266	0.14	8.35236e-20	1	Mapk7
Palm	4.35716e-21	0.341782	0.421	0.278	6.44816e-17	1	Palm
Celsr2	1.27908e-16	0.341648	0.306	0.192	1.89291e-12	1	Celsr2
Ezr	2.00505e-12	0.341564	0.288	0.196	2.96728e-08	1	Ezr
Svbp	5.86337e-17	0.341468	0.782	0.733	8.6772e-13	1	Svbp
Poldip2	8.12484e-20	0.341133	0.551	0.409	1.2024e-15	1	Poldip2
Dpysl5	5.64636e-16	0.340527	0.452	0.325	8.35605e-12	1	Dpysl5
Tmem223	3.96687e-21	0.339931	0.738	0.617	5.87057e-17	1	Tmem223
Bbx	3.23982e-10	0.339359	0.285	0.208	4.79461e-06	1	Bbx
Scg31	1.31958e-23	0.33925	0.435	0.269	1.95285e-19	1	Scg3
Slc38a1	6.01065e-12	0.338613	0.481	0.382	8.89516e-08	1	Slc38a1
Pcbp4	4.4596e-17	0.336761	0.788	0.683	6.59976e-13	1	Pcbp4
Gas5	2.87645e-33	0.336333	0.979	0.927	4.25687e-29	1	Gas5
Arrdc3	4.05566e-18	0.336287	0.279	0.165	6.00198e-14	1	Arrdc3
Selenow1	4.06937e-34	0.334974	0.99	0.989	6.02225e-30	1	Selenow
Acin1	1.20351e-15	0.334919	0.695	0.581	1.78108e-11	1	Acin1
Fam32a	2.23672e-24	0.333694	0.863	0.773	3.31012e-20	1	Fam32a
Dab1	4.23044e-15	0.333451	0.283	0.18	6.26063e-11	1	Dab1
Sfpq	2.07025e-21	0.332801	0.827	0.726	3.06377e-17	1	Sfpq
Nono	4.62904e-27	0.332343	0.906	0.824	6.85051e-23	1	Nono
Snrpb2	3.77631e-20	0.332153	0.724	0.6	5.58856e-16	1	Snrpb2
Amn1	1.16531e-16	0.330543	0.485	0.356	1.72455e-12	1	Amn1
Cct2	5.50112e-25	0.329412	0.84	0.733	8.14111e-21	1	Cct2
Dlg4	3.82402e-20	0.327864	0.298	0.173	5.65917e-16	1	Dlg4
Ywhag	1.01307e-18	0.326965	0.575	0.439	1.49924e-14	1	Ywhag
Chmp5	1.61376e-20	0.326566	0.758	0.638	2.3882e-16	1	Chmp5
Mvd	1.88227e-14	0.326369	0.283	0.181	2.78557e-10	1	Mvd
Syce2	6.639e-18	0.326223	0.329	0.205	9.82506e-14	1	Syce2
Acat1	1.00305e-13	0.325879	0.621	0.543	1.48441e-09	1	Acat1
Rnasek1	2.17358e-20	0.325194	0.671	0.534	3.21669e-16	1	Rnasek
Pik3r2	1.66677e-18	0.325014	0.298	0.183	2.46665e-14	1	Pik3r2
Atpif11	4.03936e-41	0.324559	0.99	0.969	5.97785e-37	1	Atpif1
Mapk8	4.38389e-16	0.323536	0.378	0.257	6.48771e-12	1	Mapk8
Ecsit	1.80754e-19	0.323217	0.363	0.234	2.67498e-15	1	Ecsit
Uba11	1.35543e-19	0.323199	0.702	0.582	2.0059e-15	1	Uba1
Ythdf2	6.26516e-19	0.322289	0.593	0.459	9.27181e-15	1	Ythdf2
Eif4a21	1.98293e-23	0.321387	0.849	0.773	2.93453e-19	1	Eif4a2
Atp6v1f	8.48016e-28	0.320641	0.875	0.783	1.25498e-23	1	Atp6v1f
Caprin1	4.86479e-20	0.320538	0.76	0.639	7.1994e-16	1	Caprin1
2310009B15Rik	2.24766e-16	0.319339	0.408	0.284	3.32631e-12	1	2310009B15Rik
Tbcb	1.81518e-23	0.317531	0.833	0.761	2.68628e-19	1	Tbcb
Stx6	9.00272e-17	0.317137	0.446	0.315	1.33231e-12	1	Stx6
Efnb2	6.49091e-26	0.316936	0.283	0.145	9.60589e-22	1	Efnb2
Rab4a	1.85861e-17	0.31686	0.353	0.225	2.75056e-13	1	Rab4a
Yipf4	1.70533e-12	0.316463	0.455	0.363	2.52372e-08	1	Yipf4
Taldo1	2.63557e-25	0.316398	0.836	0.771	3.90038e-21	1	Taldo1
Tango2	3.07489e-27	0.315654	0.261	0.126	4.55052e-23	1	Tango2
Msrb1	2.797e-17	0.315353	0.338	0.223	4.13928e-13	1	Msrb1
Gm2174	5.38263e-13	0.313421	0.448	0.341	7.96575e-09	1	Gm2174
Bag6	2.58396e-15	0.313322	0.542	0.428	3.824e-11	1	Bag6
Proser1	1.801e-16	0.312702	0.313	0.201	2.6653e-12	1	Proser1
Tbpl1	1.64662e-14	0.312536	0.465	0.35	2.43683e-10	1	Tbpl1
Dnajb61	2.56246e-27	0.311828	0.898	0.816	3.79218e-23	1	Dnajb6
Polb1	6.86281e-21	0.311488	0.526	0.361	1.01563e-16	1	Polb
Psma7	1.45029e-29	0.311117	0.971	0.942	2.14629e-25	1	Psma7
Prmt6	3.33135e-18	0.311104	0.263	0.152	4.93006e-14	1	Prmt6
Eif3e	2.6416e-25	0.311014	0.912	0.826	3.9093e-21	1	Eif3e
Tdg	1.15045e-16	0.310719	0.656	0.54	1.70254e-12	1	Tdg
Prnp1	1.26807e-20	0.310493	0.377	0.235	1.87661e-16	1	Prnp
Cdk4	2.98128e-32	0.309114	0.994	0.954	4.412e-28	1	Cdk4
Akap91	2.97525e-20	0.309054	0.686	0.536	4.40307e-16	1	Akap9
2700081O15Rik	2.94065e-19	0.307774	0.276	0.158	4.35187e-15	1	2700081O15Rik
Wtap	5.45866e-13	0.30771	0.691	0.606	8.07827e-09	1	Wtap
Mrps33	7.14799e-26	0.307587	0.911	0.829	1.05783e-21	1	Mrps33
Rae1	2.91162e-14	0.307213	0.52	0.41	4.3089e-10	1	Rae1
Phf21b	9.68398e-19	0.306158	0.284	0.165	1.43313e-14	1	Phf21b
Tax1bp1	3.05047e-17	0.305377	0.542	0.411	4.51439e-13	1	Tax1bp1
Akt1s1	1.09064e-15	0.305335	0.547	0.419	1.61404e-11	1	Akt1s1
Cfl1	1.92166e-53	0.304621	0.998	0.991	2.84386e-49	1	Cfl1
Kcnq1ot1	4.0246e-15	0.304358	0.478	0.348	5.95601e-11	1	Kcnq1ot1
Mrpl32	6.94277e-14	0.304157	0.665	0.554	1.02746e-09	1	Mrpl32
Mdh2	1.40842e-29	0.303828	0.936	0.889	2.08431e-25	1	Mdh2
Sdf2l1	1.49498e-15	0.303725	0.338	0.224	2.21242e-11	1	Sdf2l1
Nt5c	1.24142e-14	0.303667	0.451	0.33	1.83717e-10	1	Nt5c
Znrf1	3.78527e-17	0.30354	0.436	0.3	5.60182e-13	1	Znrf1
Ank31	7.99692e-22	0.30263	0.408	0.257	1.18346e-17	1	Ank3
Sirt2	1.7893e-17	0.30251	0.472	0.344	2.64798e-13	1	Sirt2
Ldb1	2.81386e-15	0.302503	0.402	0.28	4.16423e-11	1	Ldb1
Aff4	4.17806e-15	0.302366	0.262	0.163	6.18311e-11	1	Aff4
Epha4	7.97742e-13	0.301895	0.377	0.273	1.18058e-08	1	Epha4
Hnrnph3	3.56682e-14	0.301855	0.635	0.532	5.27854e-10	1	Hnrnph3
Rpl10-ps3	1.58359e-60	0.30118	0.999	0.993	2.34356e-56	1	Rpl10-ps3
Nrep1	5.07641e-21	0.301087	0.741	0.595	7.51258e-17	1	Nrep
Olfr482	3.08713e-15	0.300858	0.366	0.25	4.56864e-11	1	Olfr482
Ccnl2	4.71947e-15	0.300827	0.479	0.355	6.98434e-11	1	Ccnl2
Mbtd1	1.20872e-10	0.300637	0.383	0.29	1.78879e-06	1	Mbtd1
Tpm3	1.32762e-15	0.300621	0.71	0.619	1.96475e-11	1	Tpm3
Eif3f	2.07118e-35	0.300352	0.993	0.969	3.06513e-31	1	Eif3f
Rbm4	2.08143e-13	0.300199	0.514	0.401	3.08031e-09	1	Rbm4
Fam168a	5.17534e-15	0.298154	0.39	0.274	7.65899e-11	1	Fam168a
Polr1d	7.13222e-19	0.297922	0.805	0.718	1.0555e-14	1	Polr1d
Cebpg	8.48014e-16	0.297646	0.415	0.294	1.25498e-11	1	Cebpg
Sptan1	6.19227e-18	0.29752	0.345	0.216	9.16394e-14	1	Sptan1
Amer2	1.53968e-19	0.296924	0.534	0.381	2.27858e-15	1	Amer2
Uimc1	1.77518e-20	0.296107	0.832	0.733	2.62709e-16	1	Uimc1
Ptms1	1.51774e-27	0.295811	0.919	0.829	2.2461e-23	1	Ptms
3830406C13Rik	5.64876e-20	0.295803	0.298	0.174	8.35961e-16	1	3830406C13Rik
Psme2	2.5049e-13	0.295212	0.551	0.433	3.707e-09	1	Psme2
Shkbp1	3.13158e-15	0.294841	0.317	0.206	4.63443e-11	1	Shkbp1
Bbip1	4.77907e-13	0.294745	0.657	0.565	7.07255e-09	1	Bbip1
Ilf2	2.52714e-16	0.293861	0.849	0.786	3.73992e-12	1	Ilf2
Malat11	5.24345e-49	0.293604	0.993	0.986	7.75978e-45	1	Malat1
Plgrkt	7.91158e-15	0.293155	0.516	0.397	1.17084e-10	1	Plgrkt
Stx71	6.53829e-20	0.292929	0.604	0.445	9.67601e-16	1	Stx7
Narf	2.01348e-17	0.291755	0.33	0.207	2.97975e-13	1	Narf
Zkscan3	3.5212e-13	0.291458	0.363	0.255	5.21102e-09	1	Zkscan3
Tmem108	1.19706e-17	0.291373	0.413	0.276	1.77153e-13	1	Tmem108
Exosc4	9.35559e-14	0.291362	0.552	0.443	1.38453e-09	1	Exosc4
Kif5b	1.76531e-17	0.290504	0.801	0.696	2.61248e-13	1	Kif5b
Rtn2	1.0008e-18	0.289224	0.281	0.161	1.48108e-14	1	Rtn2
Leprotl1	1.18989e-14	0.288667	0.418	0.298	1.76092e-10	1	Leprotl1
Os9	1.10428e-14	0.287918	0.326	0.215	1.63422e-10	1	Os9
Pfdn4	7.91561e-11	0.287839	0.559	0.458	1.17143e-06	1	Pfdn4
Ntmt1	1.9482e-13	0.28734	0.542	0.427	2.88314e-09	1	Ntmt1
Setd3	5.37101e-13	0.287286	0.36	0.256	7.94856e-09	1	Setd3
Vps41	3.45149e-16	0.287033	0.323	0.205	5.10786e-12	1	Vps41
Hsp90ab1	5.68858e-51	0.286666	0.999	0.993	8.41853e-47	1	Hsp90ab1
Cyb5r4	1.70832e-15	0.286173	0.429	0.3	2.52815e-11	1	Cyb5r4
Dpysl31	8.65869e-32	0.285837	0.89	0.708	1.2814e-27	1	Dpysl3
Arid4a	1.16807e-14	0.285656	0.307	0.198	1.72862e-10	1	Arid4a
Rnf114	8.45476e-16	0.285457	0.429	0.303	1.25122e-11	1	Rnf114
Cct4	8.24776e-21	0.285151	0.898	0.857	1.22059e-16	1	Cct4
Atp6v1e11	1.08427e-18	0.28393	0.685	0.557	1.60461e-14	1	Atp6v1e1
1700025G04Rik	3.3914e-14	0.283662	0.333	0.224	5.01893e-10	1	1700025G04Rik
Sec14l1	2.90643e-14	0.283298	0.289	0.186	4.30122e-10	1	Sec14l1
Mak16	3.8668e-15	0.283035	0.337	0.225	5.72248e-11	1	Mak16
Zfp571	3.5866e-17	0.282895	0.392	0.257	5.30781e-13	1	Zfp57
Fam220a	8.9807e-14	0.282686	0.58	0.474	1.32905e-09	1	Fam220a
Khdrbs1	1.02215e-15	0.282216	0.768	0.665	1.51268e-11	1	Khdrbs1
mt-Atp6	6.04947e-50	0.282139	0.996	0.989	8.95261e-46	1	mt-Atp6
H3f3b	7.52628e-45	0.282108	1	0.996	1.11381e-40	1	H3f3b
Ewsr1	1.35834e-18	0.281801	0.852	0.778	2.01021e-14	1	Ewsr1
Phf21a	8.28693e-10	0.281322	0.309	0.222	1.22638e-05	1	Phf21a
Imp3	1.11099e-14	0.281318	0.595	0.473	1.64415e-10	1	Imp3
Rab7	6.0522e-16	0.280895	0.645	0.535	8.95664e-12	1	Rab7
Pdcd6	1.89864e-16	0.280865	0.682	0.554	2.8098e-12	1	Pdcd6
Mxd4	1.00882e-15	0.280751	0.264	0.161	1.49295e-11	1	Mxd4
Fzd3	3.53359e-09	0.280542	0.395	0.311	5.22936e-05	1	Fzd3
Tulp4	2.73566e-12	0.280406	0.459	0.346	4.0485e-08	1	Tulp4
Ccndbp1	6.01044e-15	0.279962	0.309	0.2	8.89485e-11	1	Ccndbp1
Cadm41	7.46168e-18	0.279873	0.408	0.269	1.10425e-13	1	Cadm4
Pam16	1.02755e-13	0.27926	0.624	0.517	1.52067e-09	1	Pam16
Ppp1cb	2.31321e-14	0.278588	0.528	0.41	3.42332e-10	1	Ppp1cb
Ciapin1	4.37493e-10	0.27832	0.597	0.51	6.47446e-06	1	Ciapin1
Zfp821	1.73226e-14	0.277966	0.403	0.285	2.56357e-10	1	Zfp821
Tmed4	1.07998e-11	0.277378	0.462	0.363	1.59826e-07	1	Tmed4
Zc2hc1a	3.07366e-16	0.277156	0.338	0.219	4.54871e-12	1	Zc2hc1a
Rnf41	1.73396e-16	0.276972	0.305	0.19	2.56609e-12	1	Rnf41
Cdk5rap3	2.19258e-13	0.276238	0.37	0.262	3.2448e-09	1	Cdk5rap3
Snn	1.51833e-13	0.27582	0.554	0.437	2.24697e-09	1	Snn
Syf2	2.7607e-13	0.274889	0.466	0.346	4.08556e-09	1	Syf2
Ppm1l	1.23771e-14	0.274748	0.261	0.161	1.83168e-10	1	Ppm1l
Atf7ip	1.56112e-10	0.273858	0.307	0.219	2.3103e-06	1	Atf7ip
Gng21	1.16924e-14	0.273831	0.601	0.487	1.73036e-10	1	Gng2
Gng10	3.79036e-13	0.273611	0.641	0.555	5.60935e-09	1	Gng10
Akt2	3.59691e-14	0.273421	0.262	0.167	5.32307e-10	1	Akt2
Pdlim7	1.64867e-07	0.272624	0.449	0.377	0.00243987	1	Pdlim7
Lamtor5	5.81424e-16	0.27254	0.763	0.654	8.60449e-12	1	Lamtor5
Atp6v1h	1.79567e-10	0.272212	0.41	0.311	2.65742e-06	1	Atp6v1h
Gpx4	4.80198e-12	0.271651	0.93	0.892	7.10645e-08	1	Gpx4
Zfand51	5.76541e-12	0.271432	0.648	0.55	8.53223e-08	1	Zfand5
Yrdc	1.31248e-11	0.271181	0.456	0.345	1.94233e-07	1	Yrdc
mt-Co1	5.71219e-29	0.271101	0.992	0.972	8.45348e-25	1	mt-Co1
Srpk2	2.39368e-09	0.270562	0.488	0.395	3.5424e-05	1	Srpk2
Ube2d11	4.58284e-19	0.270402	0.683	0.539	6.78215e-15	1	Ube2d1
Psmb1	2.2139e-27	0.27012	0.982	0.951	3.27636e-23	1	Psmb1
Gabarapl11	1.78937e-14	0.270015	0.4	0.282	2.64809e-10	1	Gabarapl1
Kif1b	7.29057e-12	0.269493	0.547	0.439	1.07893e-07	1	Kif1b
Sgta	8.81807e-14	0.269428	0.665	0.565	1.30499e-09	1	Sgta
Hnrnpdl	5.94136e-14	0.268992	0.871	0.814	8.79262e-10	1	Hnrnpdl
Ier3ip1	7.34708e-13	0.268885	0.713	0.62	1.08729e-08	1	Ier3ip1
Rhob	3.74715e-16	0.268612	0.422	0.292	5.54541e-12	1	Rhob
Ift43	7.75236e-12	0.268479	0.352	0.251	1.14727e-07	1	Ift43
St3gal5	4.23849e-13	0.268408	0.261	0.167	6.27254e-09	1	St3gal5
Vcp	1.37019e-15	0.268246	0.797	0.724	2.02774e-11	1	Vcp
Bok	1.2328e-13	0.268164	0.336	0.228	1.82442e-09	1	Bok
Tcaf1	2.08267e-15	0.267316	0.485	0.355	3.08214e-11	1	Tcaf1
Tm2d2	1.26056e-15	0.267051	0.704	0.591	1.86551e-11	1	Tm2d2
Zmat2	8.48689e-15	0.2668	0.705	0.596	1.25598e-10	1	Zmat2
Midn	7.56489e-12	0.266707	0.456	0.348	1.11953e-07	1	Midn
Pwwp3a	6.25667e-12	0.265527	0.309	0.216	9.25924e-08	1	Pwwp3a
Serinc11	1.2503e-20	0.265081	0.727	0.586	1.85033e-16	1	Serinc1
Rbm4b1	2.38948e-13	0.264518	0.704	0.58	3.53619e-09	1	Rbm4b
Kif21a	3.95444e-10	0.264397	0.499	0.404	5.85218e-06	1	Kif21a
Impa1	1.45737e-11	0.264295	0.392	0.29	2.15677e-07	1	Impa1
Sdhaf41	2.98831e-16	0.264192	0.616	0.494	4.4224e-12	1	Sdhaf4
Cited21	3.51887e-16	0.263613	0.653	0.515	5.20758e-12	1	Cited2
Spop	2.86216e-09	0.263611	0.45	0.368	4.23571e-05	1	Spop
Arf3	1.20339e-15	0.262893	0.294	0.184	1.7809e-11	1	Arf3
Eif3h	1.17468e-22	0.26271	0.98	0.946	1.73842e-18	1	Eif3h
2002-03-01	4.74423e-12	0.262277	0.321	0.225	7.02099e-08	1	2002-03-01
Pum1	4.50883e-08	0.26142	0.428	0.339	0.000667261	1	Pum1
Ttc5	1.28641e-11	0.261251	0.576	0.48	1.90376e-07	1	Ttc5
Eci2	1.6848e-08	0.261139	0.546	0.468	0.000249334	1	Eci2
R3hdm4	9.79134e-12	0.260824	0.514	0.411	1.44902e-07	1	R3hdm4
Glg1	5.04807e-10	0.259898	0.339	0.252	7.47064e-06	1	Glg1
Pop7	5.22163e-13	0.258881	0.53	0.414	7.72749e-09	1	Pop7
Ndufv3	2.25503e-14	0.258587	0.756	0.669	3.33722e-10	1	Ndufv3
Usp22	4.74828e-12	0.258411	0.39	0.283	7.02698e-08	1	Usp22
Trappc6a	4.11578e-09	0.257673	0.257	0.181	6.09094e-05	1	Trappc6a
Cep170	4.20992e-12	0.257625	0.375	0.273	6.23025e-08	1	Cep170
Rpl34	1.6802e-42	0.257421	1	0.991	2.48653e-38	1	Rpl34
Strbp	5.1313e-15	0.257308	0.547	0.417	7.59381e-11	1	Strbp
Mdm2	4.88836e-12	0.256938	0.348	0.246	7.23428e-08	1	Mdm2
Mcts1	3.43408e-13	0.256916	0.264	0.167	5.08209e-09	1	Mcts1
Snap251	1.15002e-20	0.256519	0.33	0.189	1.70191e-16	1	Snap25
Ptpn1	1.6225e-12	0.25626	0.455	0.349	2.40114e-08	1	Ptpn1
Zcchc181	1.1949e-15	0.2562	0.553	0.409	1.76833e-11	1	Zcchc18
Sdhaf1	1.08858e-09	0.255561	0.425	0.326	1.61098e-05	1	Sdhaf1
Cox7a2l	1.85956e-12	0.255427	0.896	0.836	2.75197e-08	1	Cox7a2l
Trappc41	1.28457e-17	0.254508	0.846	0.767	1.90103e-13	1	Trappc4
Bach2	1.06137e-16	0.254459	0.255	0.146	1.57072e-12	1	Bach2
Slc6a6	1.62928e-11	0.254394	0.263	0.173	2.41117e-07	1	Slc6a6
Nbr1	3.21136e-12	0.25434	0.288	0.195	4.7525e-08	1	Nbr1
Atp6v1d1	4.20636e-11	0.254002	0.534	0.428	6.22499e-07	1	Atp6v1d
Smarcc1	6.24998e-14	0.253848	0.617	0.495	9.24934e-10	1	Smarcc1
Rsrc2	7.99782e-09	0.253395	0.617	0.539	0.00011836	1	Rsrc2
Spg21	1.43566e-11	0.252228	0.566	0.465	2.12463e-07	1	Spg21
Cbr1	1.45673e-12	0.252098	0.507	0.394	2.15581e-08	1	Cbr1
Insig1	1.31896e-10	0.252052	0.26	0.177	1.95193e-06	1	Insig1
Dcun1d5	1.51439e-13	0.251879	0.682	0.59	2.24114e-09	1	Dcun1d5
Lin37	2.48798e-10	0.251258	0.26	0.176	3.68196e-06	1	Lin37
Ramac	2.78511e-09	0.251222	0.63	0.552	4.12168e-05	1	Ramac
2300009A05Rik	1.46037e-12	0.250885	0.29	0.191	2.1612e-08	1	2300009A05Rik
Pdap1	1.84986e-17	0.250598	0.884	0.833	2.73761e-13	1	Pdap1
Phf20	2.59543e-11	0.250429	0.411	0.307	3.84098e-07	1	Phf20
Borcs8	4.1165e-10	0.250403	0.374	0.282	6.09201e-06	1	Borcs8
Mfap2	1.39007e-09	0.250223	0.701	0.596	2.05717e-05	1	Mfap2
Bex3	7.57662e-23	0.250075	0.975	0.954	1.12126e-18	1	Bex3

## Sheet: Cluster 2
	p_val	avg_log2FC	pct.1	pct.2	p_val_adj	cluster	gene
Hes5	2.59763e-273	2.23638	0.805	0.24	3.84424e-269	2	Hes5
Mt1	7.58059e-277	2.0153	0.738	0.192	1.12185e-272	2	Mt1
Neurog2	2.32007e-103	1.99671	0.613	0.27	3.43347e-99	2	Neurog2
Aldoc	0	1.83021	0.738	0.137	0	2	Aldoc
Hes1	2.26263e-226	1.71481	0.638	0.152	3.34847e-222	2	Hes1
Gas1	9.69185e-282	1.69242	0.687	0.14	1.4343e-277	2	Gas1
Ldha	5.89761e-224	1.62918	0.95	0.613	8.72787e-220	2	Ldha
AW047730	3.34885e-176	1.56329	0.563	0.149	4.95597e-172	2	AW047730
Dbi	4.71288e-211	1.42728	0.956	0.583	6.97459e-207	2	Dbi
Eno1	1.02707e-231	1.41925	0.983	0.858	1.51997e-227	2	Eno1
Vim	1.2497e-196	1.36252	0.963	0.624	1.84942e-192	2	Vim
Ndrg2	3.65744e-200	1.33432	0.648	0.186	5.41265e-196	2	Ndrg2
Sfrp1	5.3523e-110	1.30007	0.7	0.368	7.92086e-106	2	Sfrp1
Lhx21	4.96666e-152	1.2775	0.833	0.404	7.35017e-148	2	Lhx2
Hmgn3	1.99467e-142	1.26211	0.83	0.473	2.95191e-138	2	Hmgn3
Mdk	1.57717e-166	1.21012	0.963	0.569	2.33406e-162	2	Mdk
Phgdh	4.59618e-160	1.18111	0.687	0.243	6.80189e-156	2	Phgdh
Sox9	2.17914e-164	1.17644	0.7	0.237	3.22491e-160	2	Sox9
Ccn1	1.4449e-107	1.1758	0.417	0.119	2.13831e-103	2	Ccn1
Gadd45g1	1.1046e-18	1.15463	0.416	0.303	1.63469e-14	2	Gadd45g
Gsta4	1.99705e-166	1.15306	0.618	0.184	2.95543e-162	2	Gsta4
Cenpa	7.4411e-50	1.1098	0.443	0.223	1.10121e-45	2	Cenpa
Nnat1	8.7808e-145	1.108	0.954	0.323	1.29947e-140	2	Nnat
Ccnd2	3.0924e-161	1.10457	0.905	0.464	4.57645e-157	2	Ccnd2
Emx2	4.37151e-167	1.09184	0.532	0.132	6.4694e-163	2	Emx2
Tead2	2.54326e-136	1.08161	0.783	0.369	3.76378e-132	2	Tead2
Prdx6	2.73302e-134	1.07491	0.858	0.508	4.04459e-130	2	Prdx6
Psat1	3.27055e-129	1.06924	0.645	0.254	4.84008e-125	2	Psat1
Cdc20	1.46843e-39	1.06344	0.382	0.193	2.17313e-35	2	Cdc20
Ttyh1	1.98894e-137	1.06339	0.553	0.174	2.94343e-133	2	Ttyh1
Fhl1	5.48173e-106	1.06283	0.527	0.202	8.11242e-102	2	Fhl1
Id4	9.91248e-124	1.05387	0.586	0.21	1.46695e-119	2	Id4
Creb5	6.83084e-131	1.05245	0.486	0.136	1.0109e-126	2	Creb5
Tpi1	5.63794e-131	1.04573	0.903	0.624	8.34358e-127	2	Tpi1
Prdx1	2.89379e-97	1.04415	0.847	0.575	4.28251e-93	2	Prdx1
Zfp36l1	2.26205e-123	1.04367	0.494	0.154	3.34761e-119	2	Zfp36l1
Siva1	1.58271e-124	1.03442	0.782	0.39	2.34225e-120	2	Siva1
Dmrta2	1.86465e-152	1.0318	0.521	0.135	2.75949e-148	2	Dmrta2
Glo1	4.70581e-159	1.02282	0.948	0.714	6.96413e-155	2	Glo1
Rcn1	6.08013e-129	1.01177	0.55	0.182	8.99799e-125	2	Rcn1
Btg2	2.01443e-73	1.01006	0.531	0.245	2.98115e-69	2	Btg2
Eef1d	2.12122e-143	1.01003	0.904	0.574	3.13919e-139	2	Eef1d
Pttg1	1.40317e-43	0.996924	0.403	0.201	2.07656e-39	2	Pttg1
Fabp7	2.8595e-102	0.993823	0.783	0.463	4.23177e-98	2	Fabp7
Gng5	2.87718e-156	0.989737	0.968	0.732	4.25794e-152	2	Gng5
Pax6	3.61317e-151	0.980537	0.72	0.254	5.34713e-147	2	Pax6
Mfap21	3.44263e-113	0.979628	0.878	0.571	5.09475e-109	2	Mfap2
Ppp1r1a	1.20212e-102	0.97821	0.651	0.311	1.77902e-98	2	Ppp1r1a
Ung	4.05785e-92	0.975203	0.324	0.083	6.00521e-88	2	Ung
Jun	3.39849e-107	0.958226	0.821	0.482	5.02942e-103	2	Jun
Nme4	6.86399e-113	0.957896	0.583	0.23	1.0158e-108	2	Nme4
Pgam1	1.02757e-129	0.948265	0.925	0.721	1.5207e-125	2	Pgam1
Mt2	2.13666e-123	0.94758	0.353	0.074	3.16205e-119	2	Mt2
Mif	3.56437e-155	0.926154	0.995	0.924	5.27492e-151	2	Mif
Pabpc1	2.83127e-146	0.925178	0.975	0.835	4.19e-142	2	Pabpc1
Cnbp	1.57414e-155	0.916986	0.979	0.871	2.32957e-151	2	Cnbp
Impdh2	7.39105e-95	0.916159	0.799	0.535	1.0938e-90	2	Impdh2
Fam162a	7.57636e-92	0.915276	0.719	0.413	1.12123e-87	2	Fam162a
Pantr1	2.44939e-84	0.914996	0.855	0.612	3.62486e-80	2	Pantr1
Tfap2c	1.44823e-123	0.910985	0.39	0.09	2.14323e-119	2	Tfap2c
Cd63	1.68355e-116	0.909289	0.703	0.318	2.49148e-112	2	Cd63
E130114P18Rik1	1.68753e-99	0.907235	0.606	0.251	2.49738e-95	2	E130114P18Rik
Lpar1	1.41315e-122	0.894331	0.337	0.067	2.09132e-118	2	Lpar1
Rps27l	4.80477e-110	0.888974	0.908	0.685	7.11058e-106	2	Rps27l
Rpl12	2.54234e-163	0.877467	0.996	0.926	3.76241e-159	2	Rpl12
Npm1	2.25147e-179	0.877031	0.996	0.96	3.33195e-175	2	Npm1
Eif5a	1.21037e-164	0.864222	0.995	0.968	1.79123e-160	2	Eif5a
Pkm	1.05677e-160	0.861814	0.991	0.938	1.56392e-156	2	Pkm
2010204K13Rik	2.39671e-116	0.851875	0.379	0.092	3.54689e-112	2	2010204K13Rik
Anp32b	3.8195e-102	0.847988	0.867	0.551	5.65248e-98	2	Anp32b
Emx11	1.11188e-97	0.844696	0.666	0.291	1.64548e-93	2	Emx1
Mcm2	3.73544e-80	0.839094	0.48	0.193	5.52808e-76	2	Mcm2
Dctpp1	4.47428e-77	0.82249	0.823	0.593	6.62148e-73	2	Dctpp1
Hnrnpf	8.03144e-115	0.822362	0.941	0.752	1.18857e-110	2	Hnrnpf
Slc25a5	4.3868e-131	0.815864	0.993	0.947	6.49202e-127	2	Slc25a5
Tkt	1.90028e-86	0.809609	0.835	0.577	2.81223e-82	2	Tkt
Mcm6	7.23884e-64	0.808903	0.474	0.213	1.07128e-59	2	Mcm6
Mir9-3hg	1.1133e-67	0.802793	0.637	0.349	1.64757e-63	2	Mir9-3hg
Pgk1	2.96897e-98	0.800062	0.93	0.771	4.39378e-94	2	Pgk1
Nr2e1	5.54773e-75	0.79682	0.387	0.134	8.21008e-71	2	Nr2e1
Mcm3	2.52207e-74	0.792383	0.381	0.132	3.73242e-70	2	Mcm3
Nek6	3.31847e-99	0.791078	0.438	0.14	4.911e-95	2	Nek6
Pdcd4	2.72662e-64	0.790451	0.528	0.265	4.03513e-60	2	Pdcd4
Selenoh	4.87684e-86	0.789378	0.915	0.747	7.21723e-82	2	Selenoh
Adk	9.77572e-74	0.789159	0.498	0.22	1.44671e-69	2	Adk
Ranbp1	2.2388e-121	0.788625	0.989	0.911	3.3132e-117	2	Ranbp1
Ran	3.21296e-139	0.78775	0.995	0.971	4.75486e-135	2	Ran
Rexo2	4.05091e-71	0.782249	0.647	0.367	5.99494e-67	2	Rexo2
Rpl36a	2.05153e-158	0.779548	0.999	0.975	3.03606e-154	2	Rpl36a
Gpx8	3.53082e-105	0.774442	0.493	0.159	5.22526e-101	2	Gpx8
Sfr1	1.91555e-87	0.774218	0.916	0.769	2.83482e-83	2	Sfr1
Hmgn2	8.17245e-114	0.773625	0.986	0.851	1.20944e-109	2	Hmgn2
Ak2	4.25191e-71	0.772906	0.656	0.371	6.2924e-67	2	Ak2
Smco4	9.90363e-91	0.770148	0.421	0.138	1.46564e-86	2	Smco4
Tpbg	3.99114e-69	0.768597	0.4	0.149	5.90649e-65	2	Tpbg
Lockd	3.98657e-50	0.76636	0.361	0.153	5.89972e-46	2	Lockd
Npm3	2.74829e-67	0.763212	0.675	0.402	4.0672e-63	2	Npm3
Gm37641	3.39114e-70	0.754604	0.824	0.574	5.01855e-66	2	Gm3764
Idi1	4.17432e-58	0.753615	0.527	0.278	6.17758e-54	2	Idi1
Hmgb2	8.68587e-82	0.753218	0.866	0.528	1.28542e-77	2	Hmgb2
Hells	9.94108e-61	0.749151	0.385	0.154	1.47118e-56	2	Hells
Set	1.15703e-99	0.748567	0.951	0.858	1.71229e-95	2	Set
Rpl18	1.92186e-181	0.747382	1	0.987	2.84416e-177	2	Rpl18
Serpinh1	9.73582e-133	0.745343	0.637	0.234	1.4408e-128	2	Serpinh1
Fkbp3	2.15254e-77	0.742216	0.853	0.661	3.18554e-73	2	Fkbp3
Eno1b	1.79845e-65	0.740984	0.512	0.248	2.66153e-61	2	Eno1b
Mrfap1	1.91043e-98	0.740797	0.953	0.807	2.82724e-94	2	Mrfap1
Ptn	8.17925e-52	0.740711	0.728	0.497	1.21045e-47	2	Ptn
Ckb	9.07373e-118	0.739909	0.985	0.918	1.34282e-113	2	Ckb
Ddah1	3.57724e-59	0.73856	0.611	0.326	5.29396e-55	2	Ddah1
Jam3	1.11777e-58	0.737528	0.45	0.209	1.65419e-54	2	Jam3
Elavl1	5.61434e-67	0.734689	0.75	0.506	8.30867e-63	2	Elavl1
Fzd9	9.46597e-99	0.733419	0.278	0.055	1.40087e-94	2	Fzd9
Nde1	1.7762e-47	0.733208	0.401	0.188	2.6286e-43	2	Nde1
Ier21	3.64661e-57	0.730315	0.619	0.358	5.39662e-53	2	Ier2
Ccnb1	1.69564e-17	0.727482	0.331	0.207	2.50938e-13	2	Ccnb1
Btg1	4.20849e-68	0.725907	0.809	0.566	6.22814e-64	2	Btg1
Fgfr3	1.01004e-83	0.725025	0.294	0.072	1.49475e-79	2	Fgfr3
Cdca7	1.95741e-70	0.72461	0.472	0.192	2.89678e-66	2	Cdca7
Cenpw	3.21811e-29	0.723381	0.351	0.191	4.76248e-25	2	Cenpw
Fam210b	1.80761e-65	0.722353	0.425	0.174	2.67508e-61	2	Fam210b
Cdon	1.00616e-92	0.722008	0.298	0.068	1.48902e-88	2	Cdon
Rps12	3.80148e-149	0.719269	0.998	0.977	5.62581e-145	2	Rps12
Chd7	1.92228e-53	0.714829	0.522	0.273	2.84479e-49	2	Chd7
Rpl22l1	1.36684e-30	0.711911	0.595	0.42	2.02279e-26	2	Rpl22l1
Tcf3	4.68383e-67	0.711642	0.716	0.439	6.9316e-63	2	Tcf3
Clic1	2.26931e-68	0.710266	0.719	0.418	3.35835e-64	2	Clic1
Aprt	1.07077e-55	0.710095	0.712	0.469	1.58464e-51	2	Aprt
Gas51	2.73339e-106	0.709347	0.989	0.928	4.04514e-102	2	Gas5
Dek	2.12513e-72	0.707407	0.745	0.438	3.14498e-68	2	Dek
Mcm7	3.90169e-56	0.706584	0.637	0.385	5.77412e-52	2	Mcm7
Litaf	5.02101e-69	0.703732	0.35	0.118	7.43059e-65	2	Litaf
Hspe1	2.0198e-86	0.70336	0.967	0.877	2.98911e-82	2	Hspe1
Gapdh	1.71563e-125	0.702435	0.993	0.966	2.53895e-121	2	Gapdh
Rnaseh2c	4.33762e-59	0.701875	0.638	0.382	6.41924e-55	2	Rnaseh2c
Plpp3	7.94755e-59	0.701322	0.5	0.234	1.17616e-54	2	Plpp3
Dut	8.3194e-59	0.701132	0.76	0.504	1.23119e-54	2	Dut
Gcsh	5.71472e-53	0.700861	0.563	0.325	8.45721e-49	2	Gcsh
Efnb1	1.45778e-44	0.698959	0.553	0.331	2.15738e-40	2	Efnb1
Ube2c	9.4766e-18	0.698653	0.415	0.268	1.40244e-13	2	Ube2c
Srsf9	1.64064e-62	0.697655	0.622	0.352	2.42798e-58	2	Srsf9
Tcf41	3.09688e-73	0.69459	0.921	0.673	4.58307e-69	2	Tcf4
Rgcc	4.00894e-49	0.691511	0.337	0.13	5.93283e-45	2	Rgcc
Cks2	8.40123e-31	0.684987	0.445	0.25	1.2433e-26	2	Cks2
Psph	8.3064e-65	0.683055	0.458	0.2	1.22926e-60	2	Psph
Rhbdl3	6.35235e-55	0.676242	0.291	0.1	9.40084e-51	2	Rhbdl3
Nop10	3.54867e-62	0.672621	0.855	0.69	5.25168e-58	2	Nop10
Knstrn	1.34918e-40	0.671961	0.3	0.129	1.99665e-36	2	Knstrn
Gar1	2.84601e-49	0.670769	0.571	0.346	4.21181e-45	2	Gar1
Nudt5	1.22306e-53	0.66878	0.547	0.299	1.81001e-49	2	Nudt5
Emg1	5.56838e-71	0.665099	0.865	0.656	8.24064e-67	2	Emg1
Rpl22	3.74293e-99	0.664516	0.988	0.92	5.53916e-95	2	Rpl22
Ssbp1	7.12443e-60	0.66319	0.762	0.521	1.05434e-55	2	Ssbp1
Lsm5	5.72505e-52	0.661922	0.706	0.479	8.4725e-48	2	Lsm5
H2afv	1.01662e-94	0.66154	0.989	0.898	1.50449e-90	2	H2afv
Paics	2.86365e-51	0.66102	0.706	0.481	4.23791e-47	2	Paics
Dtymk	1.21167e-47	0.659642	0.708	0.498	1.79315e-43	2	Dtymk
Lyar	6.92485e-41	0.655635	0.547	0.335	1.02481e-36	2	Lyar
Btg3	9.37693e-57	0.653741	0.313	0.112	1.38769e-52	2	Btg3
Immp1l	1.80047e-48	0.653471	0.576	0.345	2.66452e-44	2	Immp1l
Gnai2	1.16419e-49	0.653081	0.722	0.504	1.72288e-45	2	Gnai2
Ccnb2	4.33976e-32	0.652617	0.326	0.16	6.42242e-28	2	Ccnb2
Gins2	2.6948e-52	0.652166	0.312	0.116	3.98803e-48	2	Gins2
Nhp2	6.48372e-49	0.650466	0.722	0.523	9.59526e-45	2	Nhp2
Ddx39	5.42698e-48	0.649108	0.691	0.472	8.03139e-44	2	Ddx39
Rsl1d1	3.9133e-52	0.648526	0.777	0.584	5.7913e-48	2	Rsl1d1
Pcna	1.51382e-36	0.647941	0.591	0.397	2.2403e-32	2	Pcna
Dkc1	4.07161e-49	0.647663	0.466	0.239	6.02557e-45	2	Dkc1
Gnl3	2.91326e-43	0.644479	0.461	0.256	4.31133e-39	2	Gnl3
Mettl1	5.54331e-47	0.642846	0.367	0.166	8.20355e-43	2	Mettl1
Cks1b	2.12476e-52	0.642665	0.739	0.489	3.14443e-48	2	Cks1b
Ehbp11	7.64937e-57	0.641112	0.458	0.208	1.13203e-52	2	Ehbp1
Nudt21	1.5075e-66	0.637351	0.894	0.707	2.23095e-62	2	Nudt21
Qk	4.19017e-54	0.635561	0.634	0.366	6.20103e-50	2	Qk
Rrp15	2.16553e-49	0.634974	0.374	0.164	3.20477e-45	2	Rrp15
Snhg4	5.69086e-57	0.631211	0.291	0.096	8.42191e-53	2	Snhg4
Ncl	4.5572e-59	0.627438	0.871	0.729	6.7442e-55	2	Ncl
Ndufc2	7.05581e-84	0.6272	0.969	0.863	1.04419e-79	2	Ndufc2
Snrpd3	1.18493e-64	0.626605	0.936	0.813	1.75358e-60	2	Snrpd3
Gsr	1.82497e-52	0.624385	0.404	0.182	2.70077e-48	2	Gsr
Trip6	3.91083e-78	0.624209	0.275	0.068	5.78764e-74	2	Trip6
Rpl36a-ps1	5.7796e-56	0.623694	0.894	0.736	8.55322e-52	2	Rpl36a-ps1
Aldoa	7.12813e-46	0.623039	0.863	0.699	1.05489e-41	2	Aldoa
Tomm6	1.66741e-76	0.620821	0.948	0.829	2.4676e-72	2	Tomm6
Mcm4	6.34562e-52	0.620629	0.308	0.114	9.39088e-48	2	Mcm4
Bccip	2.27247e-44	0.620525	0.595	0.384	3.36303e-40	2	Bccip
Smim11	7.29964e-51	0.620225	0.602	0.367	1.08027e-46	2	Smim11
Gm6169	2.32225e-56	0.617261	0.335	0.126	3.4367e-52	2	Gm6169
Bag2	7.26329e-63	0.617081	0.292	0.092	1.07489e-58	2	Bag2
Exosc3	2.07379e-44	0.616865	0.504	0.283	3.069e-40	2	Exosc3
Mrps14	8.81696e-56	0.614712	0.839	0.648	1.30482e-51	2	Mrps14
Nedd4	9.23276e-58	0.61433	0.863	0.668	1.36636e-53	2	Nedd4
2810004N23Rik	1.73888e-48	0.614089	0.522	0.289	2.57337e-44	2	2810004N23Rik
Gmnn	1.35809e-49	0.611905	0.441	0.2	2.00984e-45	2	Gmnn
Tipin	9.89228e-44	0.610853	0.528	0.293	1.46396e-39	2	Tipin
Rpl7l1	9.91253e-39	0.608068	0.669	0.479	1.46695e-34	2	Rpl7l1
Kbtbd11	2.18894e-52	0.605245	0.308	0.113	3.23941e-48	2	Kbtbd11
Bola3	4.05656e-47	0.605219	0.483	0.257	6.0033e-43	2	Bola3
Snrpb	2.95238e-79	0.605118	0.962	0.852	4.36923e-75	2	Snrpb
Lfng	3.01775e-70	0.60463	0.282	0.077	4.46597e-66	2	Lfng
Rbmxl1	6.44831e-62	0.604567	0.857	0.672	9.54285e-58	2	Rbmxl1
Hspd1	2.73892e-49	0.603065	0.824	0.662	4.05332e-45	2	Hspd1
Eif1ax	3.2968e-56	0.602171	0.847	0.654	4.87893e-52	2	Eif1ax
Rpl9-ps6	4.58707e-65	0.599964	0.925	0.786	6.7884e-61	2	Rpl9-ps6
Pfn1	1.09668e-101	0.599709	0.99	0.95	1.62298e-97	2	Pfn1
Cdc26	6.16535e-55	0.599604	0.83	0.647	9.1241e-51	2	Cdc26
Rpl28	2.38058e-116	0.599417	1	0.982	3.52301e-112	2	Rpl28
Cfap20	2.10756e-37	0.598673	0.631	0.446	3.11898e-33	2	Cfap20
Rbm3	3.52108e-85	0.598229	0.985	0.91	5.21084e-81	2	Rbm3
Gpc4	1.40309e-52	0.598095	0.326	0.125	2.07643e-48	2	Gpc4
Nes	1.66516e-47	0.597128	0.374	0.164	2.46427e-43	2	Nes
Timm8a1	1.92641e-45	0.596487	0.459	0.248	2.8509e-41	2	Timm8a1
Rpa2	1.12622e-42	0.596093	0.403	0.195	1.6667e-38	2	Rpa2
Pfkl	2.3136e-33	0.590212	0.505	0.322	3.42389e-29	2	Pfkl
Hmgn5	8.11765e-43	0.588464	0.499	0.268	1.20133e-38	2	Hmgn5
Atp6v0e1	1.48516e-35	0.588248	0.677	0.477	2.19788e-31	2	Atp6v0e
Dok5	3.44389e-53	0.586872	0.283	0.096	5.09662e-49	2	Dok5
Ccdc58	7.2153e-45	0.586477	0.425	0.211	1.06779e-40	2	Ccdc58
Mpped21	3.05997e-40	0.586376	0.655	0.442	4.52845e-36	2	Mpped2
Acot1	2.89538e-47	0.585993	0.398	0.178	4.28487e-43	2	Acot1
Gm7324	1.19869e-49	0.585756	0.775	0.561	1.77394e-45	2	Gm7324
Shisa2	5.5663e-44	0.585322	0.394	0.183	8.23757e-40	2	Shisa2
Rpl39	7.25426e-30	0.582376	0.915	0.838	1.07356e-25	2	Rpl39
Mcm5	2.29108e-47	0.581638	0.324	0.13	3.39057e-43	2	Mcm5
Grb10	1.35156e-46	0.581638	0.362	0.157	2.00018e-42	2	Grb10
Hey11	1.35573e-44	0.579431	0.378	0.17	2.00634e-40	2	Hey1
Hdac1	1.1387e-41	0.577734	0.603	0.383	1.68516e-37	2	Hdac1
Pea15a	5.71067e-29	0.577054	0.563	0.387	8.45123e-25	2	Pea15a
Nsmce4a	1.03359e-45	0.575497	0.656	0.429	1.52961e-41	2	Nsmce4a
Mycn1	4.44687e-33	0.575039	0.536	0.338	6.58092e-29	2	Mycn
Mrpl17	5.84101e-38	0.574774	0.672	0.489	8.64411e-34	2	Mrpl17
Eci1	4.09908e-49	0.573375	0.368	0.159	6.06623e-45	2	Eci1
Srsf7	3.0392e-63	0.572881	0.945	0.87	4.49771e-59	2	Srsf7
Vangl21	6.44757e-37	0.571672	0.592	0.377	9.54175e-33	2	Vangl2
Rps10	3.48739e-110	0.571297	0.999	0.988	5.16099e-106	2	Rps10
Gm10076	1.04779e-103	0.571105	0.996	0.986	1.55062e-99	2	Gm10076
Lsm4	1.00911e-50	0.571046	0.868	0.723	1.49338e-46	2	Lsm4
Erh	5.98664e-116	0.57056	1	0.98	8.85963e-112	2	Erh
Ifitm2	3.84691e-37	0.570451	0.472	0.257	5.69305e-33	2	Ifitm2
Gm10131	1.34545e-107	0.5702	1	0.974	1.99113e-103	2	Gm10131
Lsm6	3.18192e-44	0.569733	0.77	0.584	4.70892e-40	2	Lsm6
Uimc11	4.07989e-52	0.569694	0.877	0.73	6.03783e-48	2	Uimc1
Rrs1	2.89238e-40	0.569103	0.452	0.247	4.28043e-36	2	Rrs1
Unc119	4.25821e-35	0.567531	0.52	0.33	6.30172e-31	2	Unc119
Tomm5	3.29711e-40	0.565866	0.653	0.452	4.87939e-36	2	Tomm5
Fam136a	3.01055e-35	0.56535	0.611	0.42	4.45531e-31	2	Fam136a
Srsf6	6.00327e-53	0.565193	0.883	0.739	8.88425e-49	2	Srsf6
Nudcd2	2.91813e-36	0.564327	0.587	0.392	4.31855e-32	2	Nudcd2
Rbbp7	7.97867e-42	0.561604	0.64	0.428	1.18076e-37	2	Rbbp7
Gli3	8.03762e-50	0.561037	0.293	0.107	1.18949e-45	2	Gli3
Cdca8	2.84884e-18	0.560675	0.368	0.234	4.21601e-14	2	Cdca8
Snrpa1	1.42531e-49	0.559903	0.813	0.64	2.10931e-45	2	Snrpa1
Snx5	2.38323e-36	0.559755	0.426	0.234	3.52695e-32	2	Snx5
Oaz1	2.65249e-121	0.558125	1	0.993	3.92541e-117	2	Oaz1
Prdx4	6.82834e-48	0.557723	0.586	0.33	1.01053e-43	2	Prdx4
Pycr2	5.12936e-38	0.555651	0.454	0.255	7.59095e-34	2	Pycr2
Slbp	3.63711e-39	0.555561	0.654	0.431	5.38256e-35	2	Slbp
Tubb4b	4.1115e-08	0.555233	0.56	0.507	0.000608461	2	Tubb4b
Tsc22d4	6.45134e-40	0.555052	0.395	0.199	9.54733e-36	2	Tsc22d4
Trp53	6.71753e-39	0.554824	0.664	0.466	9.94127e-35	2	Trp53
Hmga1b	2.35801e-31	0.554406	0.507	0.318	3.48961e-27	2	Hmga1b
Ciao2a	9.88219e-36	0.553757	0.573	0.379	1.46247e-31	2	Ciao2a
Jtb	1.22014e-37	0.553243	0.597	0.394	1.80568e-33	2	Jtb
Aif1l	4.35724e-49	0.553024	0.296	0.11	6.44828e-45	2	Aif1l
Hes6	3.34108e-07	0.550988	0.616	0.569	0.00494446	2	Hes6
Fbl	2.70251e-37	0.548878	0.743	0.556	3.99944e-33	2	Fbl
Fcf1	8.53455e-36	0.548865	0.612	0.428	1.26303e-31	2	Fcf1
Pbdc1	1.14656e-38	0.547086	0.567	0.361	1.69679e-34	2	Pbdc1
Nmral1	1.4017e-27	0.546659	0.558	0.385	2.07437e-23	2	Nmral1
Wdr77	4.87486e-42	0.54487	0.381	0.182	7.2143e-38	2	Wdr77
Fgfbp3	2.17117e-33	0.544497	0.287	0.128	3.21311e-29	2	Fgfbp3
Nme2	8.57183e-67	0.542632	0.984	0.911	1.26855e-62	2	Nme2
C1qbp	2.07972e-43	0.542019	0.825	0.689	3.07778e-39	2	C1qbp
Rpl5	3.10882e-71	0.540193	0.989	0.936	4.60075e-67	2	Rpl5
Usp1	2.18606e-33	0.539784	0.392	0.208	3.23514e-29	2	Usp1
Smo	1.25362e-47	0.534758	0.299	0.114	1.85523e-43	2	Smo
Dnajc9	2.14379e-35	0.534275	0.67	0.473	3.17259e-31	2	Dnajc9
Anp32e	4.44849e-50	0.532866	0.805	0.578	6.58333e-46	2	Anp32e
Sub1	3.26577e-64	0.532805	0.975	0.914	4.83302e-60	2	Sub1
Naca	8.94584e-120	0.53157	0.999	0.991	1.32389e-115	2	Naca
Naa50	1.68325e-36	0.530457	0.505	0.304	2.49104e-32	2	Naa50
Serf2	7.83941e-89	0.530107	0.991	0.97	1.16016e-84	2	Serf2
Nop58	4.90907e-36	0.529928	0.432	0.242	7.26494e-32	2	Nop58
Cnih4	9.56279e-33	0.529885	0.489	0.302	1.4152e-28	2	Cnih4
Spint2	2.53271e-30	0.529487	0.305	0.15	3.74816e-26	2	Spint2
Gm6133	4.31057e-38	0.529293	0.792	0.641	6.37922e-34	2	Gm6133
Kat6b	5.9204e-32	0.52922	0.505	0.313	8.7616e-28	2	Kat6b
Tob1	2.48101e-31	0.528747	0.432	0.251	3.67165e-27	2	Tob1
Akr1b3	4.68053e-27	0.527244	0.447	0.28	6.92672e-23	2	Akr1b3
Birc5	4.30784e-17	0.527143	0.379	0.239	6.37517e-13	2	Birc5
Dmac1	1.32724e-31	0.526149	0.583	0.4	1.96418e-27	2	Dmac1
Ptges3	6.93214e-35	0.525537	0.666	0.486	1.02589e-30	2	Ptges3
G3bp1	6.90287e-46	0.525129	0.876	0.735	1.02156e-41	2	G3bp1
Sigmar1	1.10441e-34	0.524975	0.403	0.218	1.63442e-30	2	Sigmar1
Pa2g4	8.45091e-37	0.524312	0.74	0.57	1.25065e-32	2	Pa2g4
Snhg18	5.03215e-40	0.523468	0.254	0.095	7.44708e-36	2	Snhg18
Rps25	3.92151e-95	0.523273	0.998	0.988	5.80344e-91	2	Rps25
Rpl30	3.44278e-71	0.523255	0.993	0.948	5.09497e-67	2	Rpl30
Cenpm	4.64882e-40	0.522526	0.417	0.203	6.87979e-36	2	Cenpm
Tmpo	6.15804e-40	0.522516	0.751	0.542	9.11329e-36	2	Tmpo
Ndufa12	2.49016e-54	0.522421	0.936	0.845	3.68519e-50	2	Ndufa12
Gstm5	3.38898e-32	0.522314	0.659	0.471	5.01536e-28	2	Gstm5
Polr3h	5.66787e-34	0.52211	0.453	0.264	8.38789e-30	2	Polr3h
Rpl36al	1.07442e-56	0.521154	0.956	0.859	1.59004e-52	2	Rpl36al
Msmo1	1.10009e-25	0.52081	0.58	0.405	1.62803e-21	2	Msmo1
2610001J05Rik	1.96606e-28	0.520651	0.484	0.312	2.90958e-24	2	2610001J05Rik
Galk1	9.71624e-36	0.519743	0.365	0.181	1.43791e-31	2	Galk1
Bex4	7.00687e-39	0.518017	0.798	0.618	1.03695e-34	2	Bex4
Srsf5	1.70278e-34	0.517903	0.798	0.659	2.51995e-30	2	Srsf5
Hnrnpm	2.75536e-44	0.517413	0.893	0.742	4.07765e-40	2	Hnrnpm
Dhfr	1.97414e-35	0.517218	0.308	0.139	2.92153e-31	2	Dhfr
Ctnna1	4.61108e-35	0.516379	0.35	0.172	6.82393e-31	2	Ctnna1
Fezf21	4.42062e-44	0.51455	0.549	0.287	6.54208e-40	2	Fezf2
Wdr61	5.14217e-30	0.51443	0.626	0.458	7.6099e-26	2	Wdr61
Med25	9.7977e-31	0.51355	0.523	0.344	1.44996e-26	2	Med25
Txn1	5.48309e-47	0.512761	0.91	0.763	8.11443e-43	2	Txn1
Carnmt1	5.22649e-36	0.512493	0.406	0.216	7.73468e-32	2	Carnmt1
Arl2bp	7.67794e-31	0.512223	0.748	0.605	1.13626e-26	2	Arl2bp
Serbp1	1.02607e-70	0.511403	0.985	0.937	1.51848e-66	2	Serbp1
Rps21	1.1217e-70	0.51116	0.996	0.951	1.66e-66	2	Rps21
Eef1g	2.95975e-92	0.510036	0.999	0.985	4.38013e-88	2	Eef1g
Zfp422	3.18253e-38	0.507994	0.781	0.641	4.70982e-34	2	Zfp422
Nit2	1.46538e-31	0.506688	0.361	0.193	2.16862e-27	2	Nit2
Kpnb1	9.67758e-27	0.503898	0.415	0.25	1.43218e-22	2	Kpnb1
Elp4	9.63543e-39	0.503871	0.392	0.195	1.42595e-34	2	Elp4
Srsf1	8.84392e-40	0.503088	0.775	0.589	1.30881e-35	2	Srsf1
Idh2	1.12909e-34	0.502825	0.768	0.569	1.67094e-30	2	Idh2
Hddc2	3.47741e-25	0.50066	0.408	0.25	5.14622e-21	2	Hddc2
2310039H08Rik	1.8204e-35	0.500233	0.47	0.273	2.69402e-31	2	2310039H08Rik
Rpp25l	3.24047e-28	0.499919	0.616	0.453	4.79557e-24	2	Rpp25l
Rgma	2.86906e-39	0.499147	0.294	0.123	4.24592e-35	2	Rgma
Exosc5	1.44501e-34	0.498913	0.36	0.182	2.13848e-30	2	Exosc5
Dancr	1.47792e-31	0.498899	0.321	0.156	2.18717e-27	2	Dancr
Tacc3	5.38239e-18	0.496943	0.293	0.172	7.96541e-14	2	Tacc3
Hadh	8.7144e-43	0.49694	0.284	0.111	1.28964e-38	2	Hadh
Exosc1	2.11823e-28	0.495797	0.493	0.319	3.13476e-24	2	Exosc1
Rpl36	1.14684e-91	0.495211	1	0.99	1.69721e-87	2	Rpl36
Asf1a	5.69556e-38	0.494727	0.676	0.466	8.42887e-34	2	Asf1a
Nt5dc2	1.52764e-28	0.491653	0.638	0.462	2.26075e-24	2	Nt5dc2
Nfix1	2.86833e-63	0.490604	0.688	0.345	4.24485e-59	2	Nfix
Btbd17	2.84012e-17	0.490444	0.291	0.171	4.20309e-13	2	Btbd17
Ebna1bp2	1.61689e-33	0.490356	0.74	0.565	2.39284e-29	2	Ebna1bp2
Rack1	4.34234e-57	0.489718	0.99	0.946	6.42623e-53	2	Rack1
Fos	4.18924e-17	0.489672	0.314	0.187	6.19965e-13	2	Fos
Tmed10	5.57546e-32	0.486813	0.703	0.537	8.25112e-28	2	Tmed10
Etf1	2.53659e-27	0.485664	0.464	0.3	3.7539e-23	2	Etf1
Hnrnpu	5.01282e-42	0.483512	0.91	0.815	7.41847e-38	2	Hnrnpu
Mrpl12	7.64193e-28	0.48342	0.704	0.571	1.13093e-23	2	Mrpl12
Eny2	2.72962e-35	0.481838	0.825	0.699	4.03956e-31	2	Eny2
Snrpg	1.10465e-70	0.480912	0.985	0.963	1.63478e-66	2	Snrpg
Tmem33	1.66163e-29	0.480182	0.477	0.299	2.45905e-25	2	Tmem33
Hmgb1	7.39346e-64	0.479407	0.996	0.986	1.09416e-59	2	Hmgb1
Dleu2	2.65099e-22	0.479224	0.344	0.197	3.9232e-18	2	Dleu2
Nap1l1	6.22144e-45	0.478779	0.921	0.795	9.2071e-41	2	Nap1l1
Polr1c	2.38217e-25	0.478498	0.596	0.445	3.52538e-21	2	Polr1c
Eci21	1.42331e-28	0.478234	0.629	0.458	2.10635e-24	2	Eci2
Pole4	1.54576e-28	0.477847	0.549	0.368	2.28758e-24	2	Pole4
Ccdc86	1.14349e-35	0.47711	0.31	0.142	1.69225e-31	2	Ccdc86
Mir99ahg	1.61307e-33	0.476532	0.717	0.513	2.38719e-29	2	Mir99ahg
D030056L22Rik	6.75033e-29	0.476329	0.527	0.344	9.98981e-25	2	D030056L22Rik
Ezr1	9.45766e-21	0.475912	0.334	0.193	1.39964e-16	2	Ezr
Lsm2	1.23506e-34	0.475864	0.718	0.53	1.82776e-30	2	Lsm2
Stoml2	1.20479e-32	0.474391	0.669	0.475	1.78298e-28	2	Stoml2
Snrpa	8.76936e-38	0.474346	0.835	0.695	1.29778e-33	2	Snrpa
Pycrl	1.18655e-25	0.473357	0.454	0.288	1.75598e-21	2	Pycrl
Tomm7	2.89375e-36	0.471491	0.867	0.763	4.28247e-32	2	Tomm7
Park7	7.89705e-49	0.471262	0.945	0.861	1.16868e-44	2	Park7
Spr	6.40915e-31	0.470126	0.34	0.176	9.48491e-27	2	Spr
Nasp	5.01967e-27	0.469961	0.669	0.505	7.4286e-23	2	Nasp
Ptrh2	2.56433e-20	0.469693	0.45	0.309	3.79495e-16	2	Ptrh2
Polr2h	1.11169e-27	0.467624	0.569	0.395	1.64518e-23	2	Polr2h
Rpl26	3.66059e-86	0.467399	1	0.987	5.4173e-82	2	Rpl26
Hsd17b12	1.12074e-26	0.46605	0.553	0.386	1.65858e-22	2	Hsd17b12
Vgll4	2.27801e-30	0.465701	0.536	0.338	3.37123e-26	2	Vgll4
Exosc7	5.11419e-27	0.465339	0.541	0.37	7.56849e-23	2	Exosc7
B9d1	8.26472e-34	0.465075	0.442	0.252	1.2231e-29	2	B9d1
Cd9	8.45099e-39	0.461757	0.324	0.142	1.25066e-34	2	Cd9
Cenpf	4.05376e-10	0.461567	0.275	0.184	5.99917e-06	2	Cenpf
Mrpl35	3.59452e-21	0.461205	0.5	0.352	5.31952e-17	2	Mrpl35
Dtd2	2.48277e-32	0.460906	0.326	0.159	3.67425e-28	2	Dtd2
Cdk1	8.60509e-20	0.460492	0.381	0.224	1.27347e-15	2	Cdk1
Lmnb1	1.51416e-23	0.460438	0.745	0.628	2.24081e-19	2	Lmnb1
Cct3	5.4384e-43	0.459782	0.929	0.82	8.04828e-39	2	Cct3
Pkn2	1.30246e-28	0.45975	0.382	0.211	1.92751e-24	2	Pkn2
Amotl2	7.75152e-28	0.459196	0.33	0.175	1.14715e-23	2	Amotl2
Hdgf	3.10417e-26	0.458741	0.57	0.406	4.59386e-22	2	Hdgf
Pgls	3.01422e-27	0.458063	0.719	0.579	4.46074e-23	2	Pgls
Eef1b2	2.73241e-48	0.457943	0.98	0.934	4.04369e-44	2	Eef1b2
Trim27	9.62756e-26	0.457585	0.6	0.443	1.42478e-21	2	Trim27
Gpi1	7.99908e-27	0.456804	0.667	0.503	1.18378e-22	2	Gpi1
Mid1ip1	9.27762e-32	0.456066	0.415	0.229	1.37299e-27	2	Mid1ip1
Otx1	1.78794e-35	0.455995	0.262	0.106	2.64597e-31	2	Otx1
Lage3	4.31397e-32	0.455854	0.626	0.424	6.38424e-28	2	Lage3
Fam174a	5.74706e-27	0.455701	0.299	0.153	8.50507e-23	2	Fam174a
Rabggtb	7.85945e-22	0.455612	0.457	0.308	1.16312e-17	2	Rabggtb
Rnf26	7.06209e-19	0.454413	0.331	0.206	1.04512e-14	2	Rnf26
Cdca3	1.40548e-18	0.454127	0.309	0.181	2.07998e-14	2	Cdca3
Srsf10	1.07823e-30	0.453791	0.732	0.579	1.59567e-26	2	Srsf10
Lman2	5.96354e-29	0.453669	0.468	0.29	8.82544e-25	2	Lman2
Slc1a3	6.25178e-32	0.453279	0.292	0.131	9.25201e-28	2	Slc1a3
Rps28	1.97893e-71	0.453186	1	0.983	2.92862e-67	2	Rps28
Timm21	9.0034e-21	0.452636	0.367	0.229	1.33241e-16	2	Timm21
Mtap	1.37209e-30	0.451146	0.26	0.115	2.03055e-26	2	Mtap
Eif2s1	5.84823e-30	0.450061	0.752	0.588	8.6548e-26	2	Eif2s1
Nutf2-ps1	1.33061e-36	0.45	0.858	0.704	1.96917e-32	2	Nutf2-ps1
Uhrf1	1.08602e-33	0.449273	0.261	0.109	1.6072e-29	2	Uhrf1
Hsd17b10	5.66965e-27	0.448665	0.648	0.488	8.39052e-23	2	Hsd17b10
Exosc8	6.20261e-25	0.448645	0.446	0.286	9.17924e-21	2	Exosc8
Arl6ip6	4.57868e-27	0.447356	0.617	0.442	6.77598e-23	2	Arl6ip6
Pex2	3.93406e-22	0.446303	0.456	0.305	5.82201e-18	2	Pex2
Uri1	1.92563e-28	0.446269	0.334	0.177	2.84973e-24	2	Uri1
St13	7.31208e-29	0.445723	0.784	0.646	1.08211e-24	2	St13
Rpl6	9.88794e-78	0.445637	0.999	0.989	1.46332e-73	2	Rpl6
Lap3	4.63286e-31	0.445568	0.319	0.157	6.85617e-27	2	Lap3
Sem1	6.66673e-55	0.445559	0.974	0.913	9.86609e-51	2	Sem1
Pmf1	2.73853e-26	0.445195	0.35	0.193	4.05274e-22	2	Pmf1
Umps	1.43136e-27	0.44439	0.307	0.158	2.11827e-23	2	Umps
Sox6	1.17089e-26	0.443372	0.27	0.126	1.7328e-22	2	Sox6
Nutf2	1.48598e-40	0.442078	0.905	0.817	2.1991e-36	2	Nutf2
Nol7	4.34421e-31	0.442062	0.793	0.651	6.42899e-27	2	Nol7
Plekhj1	9.30437e-31	0.441346	0.708	0.533	1.37695e-26	2	Plekhj1
Myl12a	7.85573e-42	0.440842	0.842	0.634	1.16257e-37	2	Myl12a
Snrpd2	1.1951e-42	0.438002	0.959	0.876	1.76862e-38	2	Snrpd2
Ddx39b	7.70387e-36	0.436748	0.898	0.773	1.1401e-31	2	Ddx39b
Ctdsp2	6.74453e-29	0.436634	0.302	0.149	9.98122e-25	2	Ctdsp2
Akr7a5	5.46501e-22	0.434643	0.43	0.28	8.08767e-18	2	Akr7a5
Psmg4	2.20886e-26	0.434627	0.596	0.426	3.26889e-22	2	Psmg4
Tbrg1	9.999e-24	0.434468	0.321	0.179	1.47975e-19	2	Tbrg1
Fam53a	1.14597e-22	0.434286	0.28	0.147	1.69592e-18	2	Fam53a
Pla2g12a	4.27247e-28	0.434234	0.28	0.135	6.32283e-24	2	Pla2g12a
Trmt112	1.1178e-31	0.433593	0.8	0.659	1.65423e-27	2	Trmt112
Lrrc42	1.28167e-25	0.433571	0.369	0.211	1.89674e-21	2	Lrrc42
Znrd1	5.58339e-23	0.433007	0.466	0.308	8.26286e-19	2	Znrd1
1810058I24Rik	3.22314e-29	0.432295	0.708	0.527	4.76992e-25	2	1810058I24Rik
Nop56	2.46223e-22	0.432061	0.635	0.493	3.64386e-18	2	Nop56
1810037I17Rik	6.12516e-28	0.430677	0.724	0.545	9.06463e-24	2	1810037I17Rik
Ppie	2.88307e-24	0.430428	0.484	0.316	4.26665e-20	2	Ppie
Atp1a1	1.39625e-28	0.430036	0.297	0.146	2.06631e-24	2	Atp1a1
Vamp3	1.67703e-31	0.429349	0.337	0.168	2.48183e-27	2	Vamp3
Lzts2	1.18478e-26	0.429054	0.259	0.122	1.75335e-22	2	Lzts2
Eed	1.33705e-26	0.427999	0.358	0.202	1.9787e-22	2	Eed
Mphosph10	2.90383e-23	0.426564	0.34	0.193	4.29738e-19	2	Mphosph10
Nudc	2.81287e-29	0.42598	0.821	0.693	4.16277e-25	2	Nudc
Nolc1	1.17418e-19	0.425862	0.352	0.222	1.73767e-15	2	Nolc1
Mrpl33	9.40914e-23	0.425401	0.696	0.558	1.39246e-18	2	Mrpl33
Odc11	4.3567e-23	0.425115	0.624	0.463	6.44749e-19	2	Odc1
Emc6	4.85614e-27	0.425069	0.803	0.657	7.18661e-23	2	Emc6
Srsf3	2.39797e-43	0.424751	0.977	0.931	3.54876e-39	2	Srsf3
Emc8	9.47762e-23	0.423664	0.578	0.425	1.40259e-18	2	Emc8
Dnajc24	8.58129e-22	0.422682	0.357	0.214	1.26994e-17	2	Dnajc24
Tma16	5.84143e-25	0.422499	0.299	0.158	8.64473e-21	2	Tma16
Rdx	4.81739e-22	0.421441	0.675	0.516	7.12926e-18	2	Rdx
Thyn1	3.07905e-19	0.421304	0.51	0.367	4.55669e-15	2	Thyn1
Ube2d3	1.67247e-39	0.420902	0.936	0.876	2.47509e-35	2	Ube2d3
Efhd2	1.75922e-36	0.420674	0.379	0.185	2.60347e-32	2	Efhd2
Eif3e1	9.42313e-30	0.420337	0.916	0.83	1.39453e-25	2	Eif3e
Rpl21	1.96728e-86	0.420105	1	0.993	2.91138e-82	2	Rpl21
Ddit41	9.27763e-19	0.419728	0.452	0.301	1.373e-14	2	Ddit4
Cct5	1.0648e-35	0.419633	0.963	0.889	1.5758e-31	2	Cct5
A930005H10Rik	5.04326e-20	0.418152	0.282	0.157	7.46353e-16	2	A930005H10Rik
Ift74	4.15231e-25	0.417935	0.317	0.169	6.145e-21	2	Ift74
Cdv3	4.61556e-19	0.417164	0.387	0.253	6.83056e-15	2	Cdv3
Mplkip	8.59261e-17	0.41538	0.511	0.372	1.27162e-12	2	Mplkip
Gpsm2	1.50761e-24	0.41519	0.265	0.131	2.23111e-20	2	Gpsm2
Llph	3.16965e-21	0.414587	0.724	0.59	4.69076e-17	2	Llph
Rnaseh2b	1.01042e-18	0.413752	0.325	0.196	1.49532e-14	2	Rnaseh2b
Hnrnph2	3.56473e-21	0.413409	0.594	0.443	5.27545e-17	2	Hnrnph2
Tspan3	1.58481e-39	0.413406	0.908	0.822	2.34536e-35	2	Tspan3
Krtcap2	2.28227e-30	0.41295	0.824	0.695	3.37753e-26	2	Krtcap2
Ssrp1	1.87354e-20	0.412746	0.669	0.528	2.77266e-16	2	Ssrp1
Nop53	5.47838e-27	0.412559	0.755	0.619	8.10745e-23	2	Nop53
Gtf2h3	5.76006e-22	0.411892	0.307	0.173	8.52431e-18	2	Gtf2h3
Dph3	5.29246e-21	0.411658	0.534	0.38	7.83232e-17	2	Dph3
Serp11	1.44513e-22	0.410875	0.592	0.431	2.13865e-18	2	Serp1
Magoh	5.56229e-19	0.410652	0.623	0.489	8.23163e-15	2	Magoh
Cbx1	5.4658e-31	0.41013	0.858	0.738	8.08884e-27	2	Cbx1
Hnrnpa3	5.80211e-33	0.409861	0.938	0.874	8.58655e-29	2	Hnrnpa3
Larp7	1.45642e-20	0.409592	0.468	0.314	2.15535e-16	2	Larp7
Banf1	8.19527e-26	0.409342	0.813	0.677	1.21282e-21	2	Banf1
Acot13	3.84317e-21	0.40906	0.34	0.201	5.6875e-17	2	Acot13
Baz1a	6.96376e-28	0.408862	0.271	0.128	1.03057e-23	2	Baz1a
Fiz1	3.5162e-22	0.408657	0.478	0.316	5.20363e-18	2	Fiz1
Selenof	1.02106e-34	0.408203	0.914	0.812	1.51107e-30	2	Selenof
Ino80b	6.50473e-20	0.407781	0.3	0.173	9.62635e-16	2	Ino80b
Sec61b	4.97267e-33	0.407005	0.917	0.797	7.35906e-29	2	Sec61b
Cetn3	5.6447e-28	0.406744	0.846	0.738	8.35359e-24	2	Cetn3
Actg11	2.73484e-116	0.406137	0.998	0.333	4.04729e-112	2	Actg1
Lsm7	2.93854e-25	0.405372	0.815	0.703	4.34875e-21	2	Lsm7
Nip7	7.83663e-23	0.405095	0.466	0.309	1.15974e-18	2	Nip7
Snrnp40	2.64484e-19	0.404866	0.663	0.532	3.9141e-15	2	Snrnp40
Hmgn1	1.96476e-58	0.404663	0.998	0.97	2.90765e-54	2	Hmgn1
Aen	4.49734e-22	0.404383	0.325	0.186	6.65561e-18	2	Aen
Zfas11	1.18046e-17	0.404076	0.651	0.529	1.74696e-13	2	Zfas1
Ccnq	2.26694e-22	0.403171	0.352	0.207	3.35485e-18	2	Ccnq
Nup37	1.6629e-18	0.403022	0.25	0.138	2.46092e-14	2	Nup37
Lix11	1.4378e-17	0.402495	0.365	0.232	2.1278e-13	2	Lix1
Stk11	6.24061e-18	0.402265	0.419	0.287	9.23548e-14	2	Stk11
Rida	1.45765e-24	0.402176	0.266	0.132	2.15718e-20	2	Rida
Cd81	1.13706e-33	0.402154	0.81	0.657	1.68273e-29	2	Cd81
Rnaset2b	7.67793e-24	0.401915	0.41	0.251	1.13626e-19	2	Rnaset2b
Ppp1ca	8.9877e-26	0.401581	0.8	0.699	1.33009e-21	2	Ppp1ca
Bex1	1.33505e-25	0.401439	0.815	0.664	1.97575e-21	2	Bex1
Rpl341	2.08919e-67	0.401424	0.999	0.991	3.0918e-63	2	Rpl34
Rfc4	4.60237e-21	0.400823	0.404	0.253	6.81105e-17	2	Rfc4
Insig11	9.83087e-20	0.400284	0.302	0.173	1.45487e-15	2	Insig1
Tpx2	4.62816e-13	0.399707	0.268	0.169	6.84921e-09	2	Tpx2
Slc35a4	3.50016e-19	0.399227	0.318	0.187	5.17988e-15	2	Slc35a4
Sypl	4.52421e-31	0.39916	0.252	0.107	6.69538e-27	2	Sypl
Fam133b	9.3765e-18	0.398543	0.493	0.344	1.38763e-13	2	Fam133b
Dcaf8	9.63937e-18	0.398415	0.363	0.237	1.42653e-13	2	Dcaf8
Naa20	5.26119e-24	0.398133	0.567	0.4	7.78604e-20	2	Naa20
Ppil1	7.45511e-21	0.397224	0.451	0.3	1.10328e-16	2	Ppil1
Ube2g21	5.49634e-16	0.397054	0.448	0.321	8.13404e-12	2	Ube2g2
Mfge8	1.90133e-37	0.39672	0.283	0.114	2.81378e-33	2	Mfge8
Wdr83os	1.49059e-19	0.396318	0.613	0.475	2.20592e-15	2	Wdr83os
Rbm7	1.13958e-18	0.395392	0.568	0.435	1.68646e-14	2	Rbm7
H2afx	8.11156e-10	0.394715	0.639	0.547	1.20043e-05	2	H2afx
Higd1a	6.75224e-24	0.393402	0.766	0.628	9.99264e-20	2	Higd1a
Srek1ip1	3.36712e-20	0.393233	0.415	0.272	4.983e-16	2	Srek1ip1
Cbfb	1.17097e-24	0.392141	0.307	0.163	1.73292e-20	2	Cbfb
Dpy30	3.66669e-22	0.392061	0.733	0.632	5.42634e-18	2	Dpy30
Racgap1	2.78359e-10	0.391912	0.308	0.218	4.11944e-06	2	Racgap1
Rpa1	4.79064e-20	0.391656	0.267	0.145	7.08967e-16	2	Rpa1
Nxt1	9.74677e-18	0.391485	0.483	0.345	1.44242e-13	2	Nxt1
Ruvbl2	2.19525e-18	0.39125	0.56	0.42	3.24876e-14	2	Ruvbl2
BC005561	1.30809e-20	0.391189	0.495	0.34	1.93584e-16	2	BC005561
Fubp1	2.60861e-27	0.391122	0.879	0.757	3.86048e-23	2	Fubp1
Rnaset2a	3.87086e-21	0.390786	0.435	0.281	5.72849e-17	2	Rnaset2a
U2af1	3.02162e-32	0.390776	0.927	0.838	4.4717e-28	2	U2af1
Cyb5b	1.88186e-17	0.390444	0.342	0.22	2.78497e-13	2	Cyb5b
Phb	1.99794e-21	0.390186	0.759	0.645	2.95676e-17	2	Phb
Tmed5	4.33356e-23	0.389779	0.307	0.168	6.41323e-19	2	Tmed5
Mbd3	1.0144e-23	0.389559	0.78	0.663	1.5012e-19	2	Mbd3
Pgpep1	2.76745e-18	0.389283	0.267	0.151	4.09555e-14	2	Pgpep1
Eif2s2	2.54649e-27	0.389235	0.881	0.827	3.76856e-23	2	Eif2s2
Yae1d1	3.25326e-19	0.389034	0.571	0.429	4.81451e-15	2	Yae1d1
Syne2	1.67615e-20	0.388088	0.356	0.216	2.48053e-16	2	Syne2
Eif3i	1.06377e-25	0.387914	0.83	0.729	1.57427e-21	2	Eif3i
Scaf11	5.15746e-15	0.387197	0.308	0.194	7.63253e-11	2	Scaf11
Tceal8	1.54745e-20	0.386818	0.718	0.601	2.29008e-16	2	Tceal8
Ppp4r3b	7.60061e-16	0.386705	0.293	0.176	1.12481e-11	2	Ppp4r3b
E2f5	1.54658e-23	0.386519	0.255	0.126	2.28879e-19	2	E2f5
Eif3j2	9.52803e-16	0.385968	0.431	0.308	1.41005e-11	2	Eif3j2
Ndufb6	1.22639e-20	0.385895	0.695	0.557	1.81493e-16	2	Ndufb6
Gspt1	1.3076e-17	0.385789	0.563	0.44	1.93512e-13	2	Gspt1
Snu13	1.96496e-33	0.384972	0.935	0.839	2.90794e-29	2	Snu13
Sarnp	3.28708e-24	0.384081	0.862	0.796	4.86455e-20	2	Sarnp
Polr2e	3.52781e-20	0.384053	0.672	0.546	5.2208e-16	2	Polr2e
Cdk41	7.9885e-45	0.383989	0.989	0.957	1.18222e-40	2	Cdk4
Tomm40	1.30524e-17	0.383299	0.597	0.465	1.93162e-13	2	Tomm40
Mrps331	5.18097e-28	0.38306	0.919	0.832	7.66732e-24	2	Mrps33
Mtln	1.56681e-22	0.382529	0.307	0.169	2.31873e-18	2	Mtln
Tfg	9.19889e-17	0.381454	0.643	0.522	1.36134e-12	2	Tfg
Eif3b	1.49655e-16	0.380799	0.501	0.373	2.21474e-12	2	Eif3b
Btf3	3.21516e-58	0.380784	0.999	0.984	4.75812e-54	2	Btf3
Pold2	2.73896e-22	0.379984	0.288	0.157	4.05338e-18	2	Pold2
Tsen15	4.31125e-26	0.379906	0.307	0.159	6.38021e-22	2	Tsen15
Zfp106	4.4007e-19	0.379799	0.346	0.215	6.5126e-15	2	Zfp106
Dtl	2.22444e-20	0.379183	0.251	0.13	3.29194e-16	2	Dtl
Fdx1	7.39492e-16	0.378553	0.318	0.196	1.09437e-11	2	Fdx1
Elof1	2.05977e-19	0.378417	0.718	0.588	3.04826e-15	2	Elof1
Hmga1	2.12693e-18	0.377521	0.299	0.178	3.14765e-14	2	Hmga1
Gm21741	5.81985e-18	0.377437	0.48	0.341	8.61279e-14	2	Gm2174
Gmps	3.26169e-18	0.377174	0.446	0.311	4.82697e-14	2	Gmps
Mrto4	2.91341e-19	0.377014	0.627	0.48	4.31155e-15	2	Mrto4
Rfc1	3.78427e-19	0.376651	0.334	0.2	5.60035e-15	2	Rfc1
Syt11	3.78121e-21	0.376222	0.693	0.562	5.59581e-17	2	Syt11
Snhg8	1.68396e-15	0.375985	0.511	0.391	2.49209e-11	2	Snhg8
Eprs	5.5069e-15	0.375405	0.567	0.446	8.14967e-11	2	Eprs
Mrpl3	2.28484e-13	0.375022	0.399	0.288	3.38134e-09	2	Mrpl3
Bzw1	1.25211e-25	0.37494	0.893	0.781	1.853e-21	2	Bzw1
Fyb	2.00501e-18	0.374789	0.666	0.555	2.96721e-14	2	Fyb
Prim1	6.67215e-14	0.374427	0.299	0.193	9.87412e-10	2	Prim1
Amd1	3.34205e-18	0.373427	0.289	0.166	4.9459e-14	2	Amd1
1110038B12Rik	1.56845e-17	0.373031	0.362	0.234	2.32114e-13	2	1110038B12Rik
Phb2	1.67484e-21	0.372352	0.842	0.758	2.47859e-17	2	Phb2
Atp5g2	6.21589e-34	0.3721	0.966	0.92	9.19889e-30	2	Atp5g2
Polr2c	2.5889e-18	0.371764	0.729	0.605	3.83131e-14	2	Polr2c
Mrpl28	4.84019e-25	0.371319	0.835	0.731	7.16299e-21	2	Mrpl28
Dazap2	1.13154e-15	0.371308	0.512	0.387	1.67457e-11	2	Dazap2
Msi1	1.42582e-12	0.37053	0.371	0.261	2.11008e-08	2	Msi1
Bri3bp	1.99988e-17	0.370463	0.321	0.2	2.95962e-13	2	Bri3bp
Etfb	4.46077e-17	0.370439	0.594	0.461	6.60149e-13	2	Etfb
Rcc2	7.99494e-17	0.370435	0.357	0.229	1.18317e-12	2	Rcc2
Eif3j1	5.00561e-16	0.370393	0.505	0.375	7.40781e-12	2	Eif3j1
Pole3	4.26021e-20	0.370321	0.475	0.323	6.30468e-16	2	Pole3
Prdx3	2.37409e-16	0.36963	0.443	0.313	3.51341e-12	2	Prdx3
Anp32a1	1.76118e-25	0.36962	0.866	0.754	2.60637e-21	2	Anp32a
Sae1	7.95173e-16	0.369611	0.605	0.495	1.17678e-11	2	Sae1
Shmt2	1.47175e-19	0.369102	0.302	0.174	2.17804e-15	2	Shmt2
Mybbp1a	2.57497e-20	0.369024	0.268	0.145	3.8107e-16	2	Mybbp1a
Sumo1	3.54586e-33	0.368849	0.972	0.923	5.24752e-29	2	Sumo1
Haus1	1.06588e-18	0.367674	0.314	0.188	1.5774e-14	2	Haus1
Tmbim6	3.09578e-20	0.366734	0.8	0.692	4.58144e-16	2	Tmbim6
Mrpl4	3.20017e-15	0.366595	0.452	0.325	4.73593e-11	2	Mrpl4
Cnn3	5.44728e-28	0.366591	0.919	0.829	8.06143e-24	2	Cnn3
Rpn2	8.06775e-16	0.36651	0.603	0.473	1.19395e-11	2	Rpn2
Sf3b5	5.62253e-23	0.366418	0.752	0.628	8.32078e-19	2	Sf3b5
Snrpe	2.95927e-35	0.366086	0.951	0.902	4.37942e-31	2	Snrpe
Gclm	3.87393e-18	0.365558	0.303	0.175	5.73302e-14	2	Gclm
Qars	7.0268e-16	0.365152	0.371	0.245	1.0399e-11	2	Qars
Fxn	5.89333e-15	0.364056	0.34	0.226	8.72154e-11	2	Fxn
Pno1	3.27241e-18	0.363746	0.275	0.156	4.84285e-14	2	Pno1
Tfdp1	1.90978e-14	0.363163	0.432	0.317	2.82629e-10	2	Tfdp1
Rpp14	1.72883e-19	0.363042	0.36	0.225	2.5585e-15	2	Rpp14
Ssr2	5.33225e-20	0.36295	0.749	0.617	7.8912e-16	2	Ssr2
Esd	1.44106e-20	0.36218	0.813	0.709	2.13262e-16	2	Esd
Swi5	8.32205e-32	0.362089	0.963	0.901	1.23158e-27	2	Swi5
Skp2	1.10605e-23	0.36171	0.293	0.152	1.63684e-19	2	Skp2
Ppid	1.8895e-18	0.361454	0.679	0.53	2.79627e-14	2	Ppid
Ipo5	5.74159e-16	0.360249	0.304	0.187	8.49698e-12	2	Ipo5
Pdcd61	1.03817e-19	0.359699	0.688	0.559	1.53639e-15	2	Pdcd6
Ruvbl1	8.16035e-18	0.359013	0.478	0.342	1.20765e-13	2	Ruvbl1
Ddx18	6.80927e-15	0.359007	0.495	0.369	1.0077e-10	2	Ddx18
Cacybp1	1.19762e-22	0.358985	0.882	0.788	1.77236e-18	2	Cacybp
Sap30	4.42571e-15	0.357566	0.711	0.591	6.54961e-11	2	Sap30
Rtraf	3.58601e-27	0.357533	0.927	0.862	5.30693e-23	2	Rtraf
Hsp90ab11	4.83077e-52	0.357485	0.999	0.993	7.14905e-48	2	Hsp90ab1
Ccna2	1.24228e-10	0.357403	0.286	0.193	1.83845e-06	2	Ccna2
Mrpl38	5.03531e-15	0.357401	0.438	0.315	7.45176e-11	2	Mrpl38
Ccdc34	4.51434e-17	0.357362	0.649	0.514	6.68078e-13	2	Ccdc34
Sap18	2.74685e-23	0.357092	0.901	0.819	4.06506e-19	2	Sap18
Sdhd	5.2475e-15	0.356612	0.585	0.463	7.76577e-11	2	Sdhd
Ppih	8.86618e-15	0.356375	0.464	0.343	1.31211e-10	2	Ppih
Ost4	6.33871e-16	0.356222	0.512	0.382	9.38066e-12	2	Ost4
Ndufaf8	3.79823e-15	0.355943	0.393	0.272	5.62099e-11	2	Ndufaf8
Mrps28	1.94908e-16	0.355365	0.384	0.256	2.88444e-12	2	Mrps28
Chchd1	1.19288e-19	0.355209	0.809	0.688	1.76534e-15	2	Chchd1
Tmem11	2.06033e-17	0.354989	0.585	0.451	3.04909e-13	2	Tmem11
Mrps25	2.65544e-13	0.354017	0.394	0.28	3.92978e-09	2	Mrps25
Mrpl42	3.85753e-18	0.353949	0.762	0.655	5.70876e-14	2	Mrpl42
Rfc2	7.13462e-13	0.353712	0.496	0.383	1.05585e-08	2	Rfc2
Limd1	1.44708e-23	0.353607	0.26	0.129	2.14154e-19	2	Limd1
Mphosph6	2.06572e-18	0.35257	0.284	0.165	3.05706e-14	2	Mphosph6
Bola2	5.044e-16	0.352524	0.653	0.533	7.46462e-12	2	Bola2
Srp9	1.64514e-18	0.352511	0.69	0.565	2.43464e-14	2	Srp9
Psmc3	1.16613e-19	0.352466	0.804	0.681	1.72576e-15	2	Psmc3
Hspa9	1.54828e-16	0.350476	0.562	0.439	2.29131e-12	2	Hspa9
Etfa	6.2928e-12	0.349982	0.437	0.323	9.31272e-08	2	Etfa
Rab28	5.81711e-14	0.349929	0.468	0.346	8.60874e-10	2	Rab28
Zcchc3	6.34724e-10	0.349805	0.347	0.254	9.39328e-06	2	Zcchc3
Rfc5	1.76135e-16	0.349588	0.308	0.186	2.60662e-12	2	Rfc5
Supt16	6.89457e-17	0.349394	0.388	0.254	1.02033e-12	2	Supt16
Fxr1	1.59153e-17	0.349068	0.337	0.21	2.3553e-13	2	Fxr1
Trim59	1.83843e-15	0.348225	0.287	0.173	2.72069e-11	2	Trim59
Tmem242	3.58797e-11	0.347829	0.454	0.355	5.30983e-07	2	Tmem242
Mrpl13	2.62552e-13	0.347462	0.554	0.451	3.8855e-09	2	Mrpl13
Cct6a	7.41235e-22	0.346298	0.909	0.833	1.09695e-17	2	Cct6a
9130401M01Rik	1.4352e-15	0.34608	0.353	0.236	2.12395e-11	2	9130401M01Rik
Tomm20	3.57768e-28	0.345906	0.924	0.858	5.29461e-24	2	Tomm20
Zfp771	2.48503e-16	0.345885	0.446	0.313	3.6776e-12	2	Zfp771
Aifm1	1.01999e-17	0.345737	0.319	0.197	1.50948e-13	2	Aifm1
Naa10	2.12868e-14	0.345543	0.462	0.336	3.15024e-10	2	Naa10
2310009A05Rik	2.39683e-14	0.345453	0.367	0.249	3.54707e-10	2	2310009A05Rik
Sap18b	1.8276e-20	0.345148	0.819	0.73	2.70467e-16	2	Sap18b
Zbed3	8.99016e-18	0.344926	0.313	0.188	1.33045e-13	2	Zbed3
Wdr18	8.99936e-14	0.344779	0.438	0.325	1.33181e-09	2	Wdr18
Lims1	1.97583e-15	0.344702	0.262	0.153	2.92403e-11	2	Lims1
Rpl7a	2.55482e-48	0.344588	0.999	0.985	3.78088e-44	2	Rpl7a
Alkbh1	9.8761e-15	0.344195	0.408	0.276	1.46156e-10	2	Alkbh1
Ndufab1	3.62305e-22	0.342955	0.924	0.83	5.36175e-18	2	Ndufab1
Eif4h	2.85937e-17	0.342533	0.754	0.662	4.23159e-13	2	Eif4h
Kti12	6.16013e-18	0.342402	0.284	0.163	9.11637e-14	2	Kti12
Snrpd1	3.89932e-26	0.342067	0.914	0.838	5.7706e-22	2	Snrpd1
Nedd8	2.1922e-34	0.341936	0.98	0.943	3.24423e-30	2	Nedd8
Sf3b4	8.53004e-17	0.341777	0.702	0.592	1.26236e-12	2	Sf3b4
Chtop	2.5642e-14	0.340766	0.639	0.528	3.79476e-10	2	Chtop
Arhgap5	2.50019e-16	0.339994	0.324	0.202	3.70003e-12	2	Arhgap5
Epha41	6.39928e-19	0.33908	0.427	0.269	9.4703e-15	2	Epha4
2310011J03Rik	1.49842e-19	0.338912	0.293	0.167	2.21752e-15	2	2310011J03Rik
Eif6	1.03855e-18	0.338701	0.72	0.587	1.53696e-14	2	Eif6
Tex30	1.40496e-15	0.338501	0.351	0.229	2.07919e-11	2	Tex30
Tbl1x	1.51273e-14	0.338272	0.284	0.176	2.23869e-10	2	Tbl1x
Rrm2	2.66116e-30	0.337326	0.505	0.288	3.93825e-26	2	Rrm2
Skp1a	2.96932e-14	0.337014	0.776	0.685	4.3943e-10	2	Skp1a
Hmgcs1	1.83623e-14	0.336987	0.66	0.533	2.71744e-10	2	Hmgcs1
Styx	3.72892e-16	0.336631	0.313	0.195	5.51843e-12	2	Styx
Wdr46	1.86815e-17	0.336574	0.292	0.171	2.76468e-13	2	Wdr46
Tmem134	3.56934e-12	0.336361	0.416	0.31	5.28227e-08	2	Tmem134
Asah1	1.95629e-18	0.335988	0.271	0.152	2.89512e-14	2	Asah1
Rpl29	9.25086e-28	0.335825	0.951	0.916	1.36904e-23	2	Rpl29
Dnajc1	2.22522e-16	0.335816	0.308	0.187	3.2931e-12	2	Dnajc1
Ttyh3	1.23393e-14	0.335473	0.404	0.286	1.82609e-10	2	Ttyh3
Eif3a	1.0369e-13	0.33526	0.591	0.481	1.53451e-09	2	Eif3a
Ctps	9.05935e-12	0.334447	0.42	0.313	1.34069e-07	2	Ctps
Pabpc4	2.4968e-14	0.334439	0.32	0.21	3.69501e-10	2	Pabpc4
D8Ertd738e	9.16343e-19	0.334392	0.833	0.737	1.3561e-14	2	D8Ertd738e
Ngdn	1.31802e-11	0.333946	0.475	0.367	1.95054e-07	2	Ngdn
Dcps	8.09166e-14	0.333894	0.478	0.366	1.19749e-09	2	Dcps
Mrps30	2.35697e-11	0.333878	0.365	0.26	3.48808e-07	2	Mrps30
Taf1d	1.99839e-19	0.333776	0.344	0.206	2.95741e-15	2	Taf1d
Snhg1	8.82785e-13	0.333571	0.318	0.212	1.30643e-08	2	Snhg1
Bckdhb	1.8665e-18	0.333517	0.254	0.139	2.76223e-14	2	Bckdhb
Phf5a	1.00418e-14	0.333328	0.682	0.585	1.48609e-10	2	Phf5a
Rbm39	1.50571e-33	0.333157	0.975	0.944	2.22831e-29	2	Rbm39
Psmc1	6.68152e-15	0.332815	0.748	0.651	9.88798e-11	2	Psmc1
Fmr1	6.2887e-12	0.332791	0.329	0.226	9.30664e-08	2	Fmr1
Srm	4.18411e-17	0.332531	0.526	0.381	6.19207e-13	2	Srm
Nanp	5.17741e-15	0.332151	0.266	0.16	7.66205e-11	2	Nanp
Mtfr1	4.09815e-14	0.332025	0.337	0.225	6.06485e-10	2	Mtfr1
Brix1	1.3288e-14	0.331814	0.473	0.354	1.96649e-10	2	Brix1
Glrx5	1.02942e-19	0.331742	0.746	0.651	1.52344e-15	2	Glrx5
Hnrnpc	5.40448e-27	0.331341	0.941	0.883	7.99809e-23	2	Hnrnpc
Ppan	6.06417e-16	0.330473	0.275	0.163	8.97436e-12	2	Ppan
Eif1	5.71688e-54	0.330197	1	0.996	8.46041e-50	2	Eif1
Polr1d1	6.54371e-23	0.329665	0.855	0.714	9.68404e-19	2	Polr1d
Nck1	5.98159e-19	0.329057	0.312	0.181	8.85215e-15	2	Nck1
Pdcd5	5.99728e-23	0.328231	0.885	0.801	8.87538e-19	2	Pdcd5
Snx3	8.47927e-16	0.327634	0.718	0.626	1.25485e-11	2	Snx3
Lsm3	3.49931e-14	0.327605	0.537	0.415	5.17863e-10	2	Lsm3
Fkbp4	7.45852e-18	0.327595	0.86	0.796	1.10379e-13	2	Fkbp4
Cetn2	2.50919e-11	0.327401	0.478	0.372	3.71335e-07	2	Cetn2
Aasdhppt	5.95165e-13	0.327253	0.383	0.273	8.80785e-09	2	Aasdhppt
Pcnp	1.24272e-10	0.327077	0.485	0.389	1.8391e-06	2	Pcnp
Pak1ip1	1.22548e-11	0.327049	0.522	0.411	1.81359e-07	2	Pak1ip1
Kif21a1	8.3021e-15	0.326973	0.536	0.403	1.22863e-10	2	Kif21a
Acp1	1.77838e-17	0.326889	0.77	0.666	2.63182e-13	2	Acp1
Mrpl19	2.39758e-13	0.326645	0.416	0.304	3.54818e-09	2	Mrpl19
Pdlim71	4.06464e-12	0.325725	0.485	0.374	6.01526e-08	2	Pdlim7
Polr2d	1.02211e-10	0.325592	0.587	0.489	1.51263e-06	2	Polr2d
Tmem216	7.39296e-17	0.325308	0.27	0.155	1.09408e-12	2	Tmem216
Knop1	1.51247e-11	0.325255	0.526	0.427	2.23831e-07	2	Knop1
Krr1	4.24679e-17	0.325192	0.314	0.189	6.28483e-13	2	Krr1
Rsl24d1	2.89022e-15	0.325096	0.452	0.329	4.27723e-11	2	Rsl24d1
Fdps	1.01426e-13	0.325095	0.794	0.698	1.501e-09	2	Fdps
Ncbp2	4.36658e-13	0.325023	0.461	0.343	6.46211e-09	2	Ncbp2
Sephs2	2.13651e-11	0.324887	0.307	0.21	3.16183e-07	2	Sephs2
Tctex1d2	1.19506e-17	0.324673	0.339	0.211	1.76857e-13	2	Tctex1d2
Mrpl2	2.20778e-14	0.324567	0.393	0.27	3.26729e-10	2	Mrpl2
Sf3b3	6.65587e-15	0.324562	0.553	0.434	9.85002e-11	2	Sf3b3
Hint1	4.66484e-40	0.32443	0.988	0.976	6.90349e-36	2	Hint1
Rrm1	1.35872e-14	0.32355	0.446	0.306	2.01077e-10	2	Rrm1
Timm17a	2.77029e-16	0.323296	0.683	0.567	4.09975e-12	2	Timm17a
Scp2	3.91888e-15	0.322904	0.676	0.562	5.79956e-11	2	Scp2
Mrpl54	1.02074e-15	0.322704	0.601	0.472	1.51059e-11	2	Mrpl54
Gm10282	8.30761e-15	0.322532	0.314	0.197	1.22944e-10	2	Gm10282
Cops7a	1.43468e-11	0.322486	0.392	0.286	2.12318e-07	2	Cops7a
B230118H07Rik	4.40701e-14	0.322373	0.35	0.234	6.52193e-10	2	B230118H07Rik
Igf2bp2	1.36993e-18	0.322257	0.271	0.151	2.02736e-14	2	Igf2bp2
Zfp664	5.1932e-14	0.321822	0.411	0.287	7.68542e-10	2	Zfp664
Abhd14a	8.20356e-21	0.321706	0.251	0.13	1.21405e-16	2	Abhd14a
Zranb2	4.28118e-13	0.321542	0.615	0.506	6.33573e-09	2	Zranb2
Hprt	1.18818e-13	0.321512	0.356	0.245	1.75838e-09	2	Hprt
Atp5d	4.4991e-22	0.32141	0.93	0.867	6.65822e-18	2	Atp5d
Ppp4c	1.1887e-16	0.321396	0.765	0.663	1.75916e-12	2	Ppp4c
Hmgb3	3.04286e-27	0.321384	0.97	0.921	4.50312e-23	2	Hmgb3
Luc7l2	2.51849e-16	0.32051	0.671	0.56	3.72711e-12	2	Luc7l2
Adsl	5.81395e-18	0.31993	0.262	0.146	8.60406e-14	2	Adsl
Rnaseh2a	1.10055e-10	0.319771	0.366	0.269	1.62871e-06	2	Rnaseh2a
Ndufs7	8.19666e-17	0.319601	0.74	0.608	1.21302e-12	2	Ndufs7
Psmb2	2.65808e-31	0.319536	0.957	0.903	3.93369e-27	2	Psmb2
Utp11	1.02349e-11	0.31933	0.475	0.367	1.51467e-07	2	Utp11
Adss	1.38226e-13	0.318732	0.337	0.225	2.04561e-09	2	Adss
Tmem107	3.59486e-16	0.318369	0.255	0.147	5.32003e-12	2	Tmem107
Ndufb4	1.92946e-17	0.318366	0.817	0.713	2.8554e-13	2	Ndufb4
Luzp1	1.60256e-13	0.318254	0.361	0.248	2.37162e-09	2	Luzp1
Vmn2r110	8.26427e-14	0.318136	0.287	0.181	1.22303e-09	2	Vmn2r110
Bbx1	3.41514e-15	0.317602	0.326	0.205	5.05407e-11	2	Bbx
Tmem165	1.6688e-16	0.317293	0.39	0.256	2.46966e-12	2	Tmem165
Ndufs6	5.25808e-15	0.316069	0.796	0.7	7.78144e-11	2	Ndufs6
Glrx3	1.91239e-17	0.315567	0.913	0.838	2.83014e-13	2	Glrx3
Mrps12	1.43115e-13	0.315302	0.579	0.466	2.11796e-09	2	Mrps12
Rbm8a	1.17678e-18	0.315168	0.893	0.792	1.74151e-14	2	Rbm8a
Prpf4b	2.11612e-12	0.314784	0.416	0.301	3.13164e-08	2	Prpf4b
Mrpl30	3.53913e-17	0.314683	0.786	0.686	5.23756e-13	2	Mrpl30
Ddx21	1.3361e-14	0.314658	0.265	0.161	1.9773e-10	2	Ddx21
Spc24	3.99048e-20	0.314644	0.383	0.221	5.90552e-16	2	Spc24
Dars	4.40407e-14	0.314513	0.345	0.231	6.51759e-10	2	Dars
Hikeshi	5.92177e-15	0.314256	0.683	0.568	8.76362e-11	2	Hikeshi
Zbed51	4.1117e-34	0.314054	0.993	0.964	6.08491e-30	2	Zbed5
Ppa1	1.58847e-14	0.313886	0.765	0.671	2.35078e-10	2	Ppa1
Eif3m1	2.273e-19	0.313626	0.862	0.762	3.36381e-15	2	Eif3m
Ssb	5.52032e-16	0.31279	0.72	0.606	8.16952e-12	2	Ssb
Mrpl50	6.00543e-15	0.312615	0.496	0.366	8.88743e-11	2	Mrpl50
Gfer	3.51406e-14	0.312458	0.346	0.23	5.20046e-10	2	Gfer
Isoc1	1.6011e-11	0.312448	0.317	0.219	2.36946e-07	2	Isoc1
Klf131	2.34964e-09	0.311474	0.505	0.406	3.47724e-05	2	Klf13
Atf4	3.36443e-12	0.310507	0.585	0.486	4.97901e-08	2	Atf4
Cnot11	4.63232e-13	0.309615	0.289	0.187	6.85537e-09	2	Cnot11
Dnajc151	6.43837e-15	0.309406	0.453	0.327	9.52814e-11	2	Dnajc15
Psmb3	2.80588e-22	0.309096	0.953	0.886	4.15243e-18	2	Psmb3
Ssr3	3.03492e-14	0.309093	0.553	0.428	4.49137e-10	2	Ssr3
Imp31	1.2449e-14	0.309088	0.594	0.479	1.84232e-10	2	Imp3
Tmem138	2.6699e-12	0.308234	0.291	0.19	3.95118e-08	2	Tmem138
Eif3g	3.23247e-16	0.308148	0.749	0.653	4.78374e-12	2	Eif3g
Alad	3.34897e-09	0.307969	0.406	0.324	4.95613e-05	2	Alad
Papola	3.94126e-11	0.307933	0.59	0.492	5.83268e-07	2	Papola
B9d2	6.94827e-13	0.307656	0.27	0.168	1.02827e-08	2	B9d2
Tra2b	1.38142e-16	0.307468	0.812	0.734	2.04437e-12	2	Tra2b
Vrk3	2.51117e-11	0.307428	0.25	0.159	3.71628e-07	2	Vrk3
Tmed2	6.0923e-16	0.307058	0.767	0.673	9.01599e-12	2	Tmed2
Timm13	3.76125e-19	0.306486	0.872	0.794	5.56627e-15	2	Timm13
Wdr43	6.43982e-16	0.306393	0.3	0.182	9.5303e-12	2	Wdr43
Polr2l	8.2888e-11	0.306321	0.578	0.492	1.22666e-06	2	Polr2l
Osgep	2.51181e-14	0.306285	0.358	0.237	3.71723e-10	2	Osgep
Lrrc59	5.40139e-11	0.30615	0.387	0.289	7.99352e-07	2	Lrrc59
Cstb	1.14437e-11	0.306115	0.528	0.428	1.69355e-07	2	Cstb
Erg28	6.89069e-13	0.306106	0.507	0.393	1.01975e-08	2	Erg28
Rfc3	1.33933e-06	0.30547	0.454	0.387	0.0198207	2	Rfc3
Echs1	4.36309e-08	0.305414	0.544	0.469	0.000645693	2	Echs1
Ctnnbl1	7.9692e-10	0.305205	0.417	0.316	1.17936e-05	2	Ctnnbl1
Pnrc2	6.14553e-11	0.304843	0.437	0.333	9.09477e-07	2	Pnrc2
Tpr	8.18741e-12	0.304614	0.627	0.514	1.21165e-07	2	Tpr
Emd	2.25996e-15	0.304517	0.743	0.644	3.34451e-11	2	Emd
Tyms	6.99813e-16	0.304437	0.442	0.291	1.03565e-11	2	Tyms
Timm23	2.27982e-12	0.304411	0.398	0.287	3.3739e-08	2	Timm23
Sox2	1.6809e-19	0.304367	0.335	0.19	2.48757e-15	2	Sox2
Mfsd14a	3.55172e-13	0.304197	0.303	0.198	5.25619e-09	2	Mfsd14a
Psma1	4.68932e-20	0.304061	0.914	0.845	6.93973e-16	2	Psma1
H2afy	1.84322e-19	0.303999	0.865	0.752	2.72778e-15	2	H2afy
Esf1	1.32357e-13	0.303574	0.376	0.26	1.95875e-09	2	Esf1
Cd320	9.74054e-12	0.303554	0.275	0.18	1.4415e-07	2	Cd320
Rcn2	6.61671e-15	0.303337	0.823	0.754	9.79208e-11	2	Rcn2
Mrpl22	4.47885e-10	0.303279	0.411	0.324	6.62825e-06	2	Mrpl22
Nif3l1	4.29005e-09	0.303213	0.298	0.215	6.34885e-05	2	Nif3l1
Anapc11	1.40981e-13	0.30297	0.74	0.645	2.08637e-09	2	Anapc11
Tardbp	9.02668e-12	0.302841	0.493	0.385	1.33586e-07	2	Tardbp
Srsf2	2.58311e-11	0.30249	0.456	0.356	3.82274e-07	2	Srsf2
Gm14698	8.30028e-15	0.302218	0.264	0.159	1.22836e-10	2	Gm14698
Igfbp21	9.6749e-18	0.302071	0.767	0.605	1.43179e-13	2	Igfbp2
Arl6	1.70716e-13	0.300996	0.382	0.268	2.52642e-09	2	Arl6
Smarca5	6.38164e-10	0.300599	0.541	0.438	9.4442e-06	2	Smarca5
Nop16	1.9627e-12	0.300317	0.28	0.182	2.90459e-08	2	Nop16
Smc2	5.73864e-13	0.298854	0.377	0.255	8.49261e-09	2	Smc2
Eif3k	2.00088e-25	0.298653	0.963	0.917	2.9611e-21	2	Eif3k
Cox14	1.25219e-13	0.298497	0.75	0.675	1.85312e-09	2	Cox14
Ddx46	2.11923e-12	0.298145	0.315	0.21	3.13625e-08	2	Ddx46
Mrpl40	2.90154e-11	0.297624	0.426	0.324	4.29399e-07	2	Mrpl40
Ewsr11	1.61062e-19	0.2976	0.878	0.777	2.38356e-15	2	Ewsr1
Zfp24	3.29467e-11	0.297549	0.395	0.291	4.87579e-07	2	Zfp24
Sec11a	3.00567e-14	0.2974	0.722	0.609	4.44809e-10	2	Sec11a
Polr2m	1.39058e-14	0.297337	0.757	0.658	2.05793e-10	2	Polr2m
Fgfr1	3.76162e-14	0.297253	0.293	0.182	5.56682e-10	2	Fgfr1
Parp1	1.44172e-12	0.296391	0.489	0.371	2.1336e-08	2	Parp1
Arpp19	3.57672e-13	0.296322	0.728	0.631	5.29319e-09	2	Arpp19
Ptp4a2	3.87346e-13	0.296021	0.453	0.327	5.73233e-09	2	Ptp4a2
Chd1	5.10485e-13	0.295939	0.254	0.155	7.55467e-09	2	Chd1
Mnat1	9.08894e-14	0.295827	0.277	0.174	1.34507e-09	2	Mnat1
Rhoa	6.4651e-10	0.295002	0.454	0.359	9.56771e-06	2	Rhoa
Ptprf	5.76311e-12	0.294892	0.344	0.238	8.52883e-08	2	Ptprf
Dhrs41	1.87297e-11	0.294745	0.319	0.216	2.77181e-07	2	Dhrs4
Psmg2	1.95969e-12	0.294711	0.447	0.336	2.90014e-08	2	Psmg2
Eif4b	1.92933e-11	0.294621	0.469	0.368	2.85522e-07	2	Eif4b
Rpl38	2.95591e-33	0.294524	0.996	0.988	4.37446e-29	2	Rpl38
Nars	1.21334e-11	0.293949	0.518	0.414	1.79562e-07	2	Nars
Tcof1	4.40062e-13	0.293895	0.254	0.154	6.51248e-09	2	Tcof1
Rab9	1.1168e-10	0.29374	0.4	0.301	1.65275e-06	2	Rab9
Rap1a	9.11384e-10	0.293674	0.502	0.408	1.34876e-05	2	Rap1a
Hadhb	2.0325e-14	0.292828	0.283	0.175	3.0079e-10	2	Hadhb
Usf2	1.59959e-11	0.292813	0.363	0.259	2.36723e-07	2	Usf2
Tsfm	1.22626e-10	0.292665	0.441	0.341	1.81474e-06	2	Tsfm
Ndufa13	1.83377e-19	0.292241	0.895	0.825	2.7138e-15	2	Ndufa13
Psmc3ip	7.02456e-11	0.292183	0.353	0.252	1.03957e-06	2	Psmc3ip
Snrpb21	6.40821e-11	0.292002	0.704	0.609	9.4835e-07	2	Snrpb2
Cst3	2.31182e-23	0.291653	0.839	0.73	3.42126e-19	2	Cst3
Dnajc19	1.28623e-11	0.29158	0.571	0.462	1.90349e-07	2	Dnajc19
Mrpl21	6.63851e-14	0.291493	0.647	0.519	9.82433e-10	2	Mrpl21
Hmg20b	1.3913e-11	0.291059	0.374	0.266	2.05899e-07	2	Hmg20b
Oat	1.74863e-08	0.290438	0.365	0.275	0.000258779	2	Oat
Stox2	5.02818e-09	0.290184	0.363	0.276	7.4412e-05	2	Stox2
Chd2	1.89346e-10	0.290114	0.271	0.178	2.80214e-06	2	Chd2
Riok2	1.59101e-11	0.289252	0.261	0.167	2.35454e-07	2	Riok2
Hax1	9.66629e-11	0.289209	0.511	0.409	1.43051e-06	2	Hax1
Cpsf6	4.59695e-12	0.289055	0.587	0.477	6.80303e-08	2	Cpsf6
Rpl10-ps31	4.10176e-38	0.288868	1	0.993	6.07019e-34	2	Rpl10-ps3
Cdc42se2	5.32455e-12	0.288547	0.547	0.437	7.87981e-08	2	Cdc42se2
Bet1	1.84425e-14	0.288278	0.254	0.15	2.72931e-10	2	Bet1
Nfkbia	1.60798e-11	0.288181	0.31	0.208	2.37965e-07	2	Nfkbia
Gt(ROSA)26Sor	7.40796e-13	0.288069	0.254	0.155	1.0963e-08	2	Gt(ROSA)26Sor
Eif3l	5.19707e-12	0.287718	0.654	0.564	7.69114e-08	2	Eif3l
Ppp4r3a	2.11623e-11	0.28744	0.251	0.158	3.1318e-07	2	Ppp4r3a
Igbp1	8.76646e-10	0.287041	0.4	0.304	1.29735e-05	2	Igbp1
BC003965	1.24664e-11	0.286985	0.408	0.304	1.8449e-07	2	BC003965
Meis2	4.95505e-20	0.286725	0.702	0.526	7.33298e-16	2	Meis2
Med7	2.97215e-08	0.28638	0.342	0.259	0.000439848	2	Med7
Psma4	5.05927e-17	0.286333	0.877	0.813	7.48721e-13	2	Psma4
Pnrc11	4.97684e-13	0.286123	0.659	0.537	7.36522e-09	2	Pnrc1
Zmiz1	1.46523e-07	0.285714	0.372	0.291	0.00216839	2	Zmiz1
Zdhhc6	4.45289e-12	0.285642	0.313	0.21	6.58984e-08	2	Zdhhc6
Slc25a3	1.44941e-22	0.285516	0.962	0.927	2.14498e-18	2	Slc25a3
Cuta	9.84886e-11	0.285015	0.634	0.53	1.45753e-06	2	Cuta
Tpm1	8.06251e-12	0.284912	0.35	0.245	1.19317e-07	2	Tpm1
Mrpl36	1.9716e-10	0.28487	0.443	0.344	2.91777e-06	2	Mrpl36
Txnl4a	5.20605e-14	0.284617	0.719	0.612	7.70443e-10	2	Txnl4a
Sumo3	1.57106e-14	0.284526	0.762	0.652	2.32501e-10	2	Sumo3
E2f4	3.61654e-14	0.284455	0.294	0.183	5.35211e-10	2	E2f4
Cebpz	1.27596e-10	0.284343	0.308	0.214	1.8883e-06	2	Cebpz
Tubb2b1	2.01191e-126	0.284297	0.98	0.328	2.97742e-122	2	Tubb2b
Iscu	4.05907e-10	0.284179	0.521	0.424	6.00702e-06	2	Iscu
Chchd7	5.07059e-10	0.283944	0.377	0.279	7.50397e-06	2	Chchd7
Eif4g1	5.1729e-10	0.283638	0.404	0.307	7.65537e-06	2	Eif4g1
Uqcr10	9.45176e-17	0.283509	0.862	0.795	1.39877e-12	2	Uqcr10
Cldnd1	6.89284e-10	0.282549	0.485	0.388	1.02007e-05	2	Cldnd1
Mfng1	3.61943e-06	0.282524	0.32	0.246	0.053564	2	Mfng
Syce21	2.7293e-10	0.28239	0.309	0.214	4.03908e-06	2	Syce2
Akt1s11	5.74528e-11	0.281965	0.532	0.428	8.50244e-07	2	Akt1s1
Wdr12	5.74641e-12	0.281477	0.254	0.16	8.50411e-08	2	Wdr12
Atad3a	6.18607e-14	0.280943	0.272	0.167	9.15477e-10	2	Atad3a
Casp6	2.95965e-15	0.280723	0.276	0.161	4.37999e-11	2	Casp6
Mpv17	5.08175e-11	0.280688	0.314	0.217	7.52048e-07	2	Mpv17
Hnrnpa11	1.13195e-29	0.280501	0.986	0.977	1.67518e-25	2	Hnrnpa1
Dpm3	8.25208e-09	0.280361	0.404	0.317	0.000122122	2	Dpm3
Abcf2	3.04722e-09	0.280122	0.361	0.273	4.50958e-05	2	Abcf2
Tex261	5.26244e-07	0.279802	0.313	0.239	0.00778788	2	Tex261
Actl6a	4.59087e-10	0.27952	0.417	0.316	6.79402e-06	2	Actl6a
Grpel1	1.14008e-11	0.279422	0.631	0.54	1.6872e-07	2	Grpel1
Tpm4	1.44384e-17	0.279398	0.536	0.377	2.13674e-13	2	Tpm4
Polr2j	3.72507e-10	0.279326	0.639	0.55	5.51273e-06	2	Polr2j
Thop1	8.70869e-12	0.278097	0.281	0.182	1.2888e-07	2	Thop1
Zfp207	2.93226e-14	0.277537	0.81	0.726	4.33944e-10	2	Zfp207
Zfp706	1.4979e-14	0.277507	0.82	0.745	2.21675e-10	2	Zfp706
Snrpc	2.40708e-15	0.277199	0.81	0.726	3.56223e-11	2	Snrpc
Timm10	2.3006e-11	0.277123	0.411	0.307	3.40466e-07	2	Timm10
Ndufb11	5.44213e-13	0.275505	0.844	0.773	8.0538e-09	2	Ndufb11
Ube2l3	1.28873e-11	0.275311	0.762	0.688	1.90719e-07	2	Ube2l3
Cdk9	2.96908e-12	0.274996	0.259	0.161	4.39394e-08	2	Cdk9
Psmg1	1.15089e-07	0.274163	0.289	0.212	0.0017032	2	Psmg1
Tcp1	1.13769e-13	0.274152	0.681	0.572	1.68367e-09	2	Tcp1
Timm9	4.73661e-07	0.274111	0.323	0.253	0.00700971	2	Timm9
Ddx52	1.36811e-11	0.273757	0.277	0.18	2.02467e-07	2	Ddx52
Chrac1	1.00257e-08	0.273682	0.358	0.27	0.000148371	2	Chrac1
Uqcr11	7.0091e-18	0.273264	0.892	0.824	1.03728e-13	2	Uqcr11
Gm47283	3.33101e-09	0.272753	0.355	0.261	4.92956e-05	2	Gm47283
Mrps18c	5.70871e-12	0.272739	0.557	0.443	8.44832e-08	2	Mrps18c
Trmt10c	9.52826e-14	0.272236	0.307	0.194	1.41009e-09	2	Trmt10c
Eif1b	3.03247e-15	0.272002	0.929	0.877	4.48775e-11	2	Eif1b
Fgfr1op2	2.25449e-10	0.271829	0.26	0.171	3.33642e-06	2	Fgfr1op2
Rpp30	5.98879e-10	0.27152	0.464	0.358	8.8628e-06	2	Rpp30
Hsd17b4	5.05067e-08	0.271457	0.291	0.214	0.000747449	2	Hsd17b4
A430005L14Rik	1.39711e-08	0.271289	0.355	0.267	0.000206758	2	A430005L14Rik
3830406C13Rik1	1.0066e-09	0.27119	0.271	0.184	1.48967e-05	2	3830406C13Rik
Smc4	7.33811e-18	0.271126	0.485	0.315	1.08597e-13	2	Smc4
Ppp1cc	6.38632e-20	0.270807	0.919	0.854	9.45111e-16	2	Ppp1cc
Mrpl18	7.01942e-09	0.270634	0.748	0.691	0.00010388	2	Mrpl18
Zfand1	6.60714e-09	0.270542	0.324	0.235	9.7779e-05	2	Zfand1
Hat1	1.41794e-15	0.270166	0.406	0.266	2.09841e-11	2	Hat1
Atp5j	2.91108e-23	0.269674	0.975	0.955	4.3081e-19	2	Atp5j
Srrm1	5.00356e-09	0.269371	0.578	0.487	7.40476e-05	2	Srrm1
Canx	1.83846e-08	0.269161	0.44	0.357	0.000272073	2	Canx
Mmd21	7.9875e-10	0.269021	0.281	0.193	1.18207e-05	2	Mmd2
Polr3k	3.92182e-07	0.268421	0.667	0.596	0.0058039	2	Polr3k
Thoc7	1.25306e-11	0.268368	0.339	0.235	1.8544e-07	2	Thoc7
Rbm17	9.03782e-10	0.268051	0.653	0.553	1.33751e-05	2	Rbm17
Cers2	1.0622e-12	0.268009	0.261	0.163	1.57196e-08	2	Cers2
Prpf31	3.47038e-11	0.267829	0.501	0.396	5.13582e-07	2	Prpf31
Trim28	5.30709e-10	0.267526	0.612	0.532	7.85396e-06	2	Trim28
Atp5e	4.75348e-18	0.267471	0.961	0.917	7.03468e-14	2	Atp5e
Abce1	2.14451e-09	0.267254	0.303	0.215	3.17367e-05	2	Abce1
Acat2	7.79664e-14	0.267062	0.809	0.714	1.15382e-09	2	Acat2
Srrt	5.76208e-12	0.267056	0.349	0.243	8.5273e-08	2	Srrt
Topors	3.91364e-11	0.266988	0.345	0.241	5.7918e-07	2	Topors
Prpsap1	2.92732e-07	0.26658	0.397	0.318	0.00433215	2	Prpsap1
Ssbp21	5.21374e-12	0.266528	0.59	0.472	7.71582e-08	2	Ssbp2
Nt5c3b	5.71684e-09	0.266393	0.368	0.284	8.46035e-05	2	Nt5c3b
Tfam	8.61036e-12	0.266345	0.307	0.205	1.27425e-07	2	Tfam
Ddx1	3.67528e-07	0.266047	0.528	0.467	0.00543905	2	Ddx1
Pdha1	3.37416e-09	0.265819	0.27	0.187	4.99342e-05	2	Pdha1
Tmem9	3.85773e-08	0.265694	0.33	0.249	0.000570906	2	Tmem9
Gtf2e2	6.05371e-10	0.265107	0.528	0.437	8.95888e-06	2	Gtf2e2
Gtf2i	1.34045e-08	0.264967	0.453	0.364	0.000198374	2	Gtf2i
Hsph1	7.42603e-10	0.264964	0.341	0.246	1.09898e-05	2	Hsph1
Cdc40	4.33167e-08	0.264853	0.296	0.212	0.000641043	2	Cdc40
Rrp9	5.17782e-10	0.264606	0.293	0.202	7.66265e-06	2	Rrp9
Marcks	2.09996e-11	0.264584	0.789	0.691	3.10772e-07	2	Marcks
Strap	5.59194e-10	0.26402	0.68	0.613	8.27551e-06	2	Strap
Snrpf	7.35766e-10	0.26402	0.272	0.185	1.08886e-05	2	Snrpf
Cntfr	7.96429e-12	0.263271	0.445	0.32	1.17863e-07	2	Cntfr
2310009B15Rik1	5.77452e-08	0.263143	0.384	0.295	0.000854571	2	2310009B15Rik
Bclaf1	3.16457e-09	0.263138	0.559	0.455	4.68325e-05	2	Bclaf1
Arl6ip4	3.05799e-09	0.2631	0.361	0.267	4.52552e-05	2	Arl6ip4
Prmt7	2.55438e-10	0.262926	0.323	0.228	3.78023e-06	2	Prmt7
Cenpx	7.61222e-09	0.262727	0.504	0.41	0.000112653	2	Cenpx
Mrps21	3.33104e-12	0.262703	0.745	0.651	4.92961e-08	2	Mrps21
Ubl4a	6.22439e-09	0.262095	0.35	0.261	9.21147e-05	2	Ubl4a
Timm44	1.45515e-10	0.261936	0.318	0.221	2.15347e-06	2	Timm44
Cct8	6.33471e-13	0.261777	0.877	0.834	9.37474e-09	2	Cct8
Pou3f3	2.93131e-10	0.261732	0.291	0.195	4.33805e-06	2	Pou3f3
Bnip3l	1.87429e-09	0.261373	0.817	0.757	2.77376e-05	2	Bnip3l
Gm14308	1.23367e-08	0.261064	0.3	0.216	0.000182571	2	Gm14308
Serinc21	2.41022e-10	0.26093	0.291	0.198	3.56689e-06	2	Serinc2
Hnrnpl	2.56064e-11	0.260821	0.755	0.659	3.7895e-07	2	Hnrnpl
Psma5	1.13387e-11	0.260777	0.866	0.799	1.67801e-07	2	Psma5
Nucks1	6.45123e-08	0.260257	0.526	0.448	0.000954717	2	Nucks1
Ube2j2	7.68542e-11	0.259958	0.637	0.532	1.13737e-06	2	Ube2j2
Cebpzos	8.05531e-08	0.258878	0.353	0.275	0.00119211	2	Cebpzos
Rps27rt	1.60193e-13	0.258852	0.855	0.779	2.3707e-09	2	Rps27rt
Rpf1	5.34932e-09	0.25879	0.419	0.327	7.91645e-05	2	Rpf1
Suclg1	1.99998e-08	0.258525	0.562	0.501	0.000295978	2	Suclg1
Pnn	6.26063e-10	0.258342	0.462	0.36	9.26511e-06	2	Pnn
Lsm8	5.35924e-09	0.258284	0.719	0.633	7.93114e-05	2	Lsm8
Rcbtb2	4.26267e-07	0.257636	0.303	0.227	0.00630832	2	Rcbtb2
Dpf2	5.7798e-09	0.257603	0.401	0.305	8.55353e-05	2	Dpf2
Sinhcaf	3.30948e-11	0.257542	0.356	0.251	4.8977e-07	2	Sinhcaf
Nudt16l1	3.15545e-07	0.257506	0.349	0.275	0.00466975	2	Nudt16l1
Slc31a1	5.97982e-09	0.256949	0.28	0.197	8.84953e-05	2	Slc31a1
Dnttip2	4.82296e-09	0.25671	0.355	0.262	7.1375e-05	2	Dnttip2
Dhrs1	4.33219e-11	0.256703	0.344	0.238	6.4112e-07	2	Dhrs1
Ncaph2	1.70534e-06	0.256679	0.336	0.268	0.0252373	2	Ncaph2
Palld	4.37541e-10	0.256462	0.257	0.167	6.47517e-06	2	Palld
Ccdc115	6.59563e-07	0.255991	0.417	0.339	0.00976087	2	Ccdc115
Prps1	6.86399e-12	0.255696	0.405	0.29	1.0158e-07	2	Prps1
Inip	1.15966e-10	0.255696	0.32	0.222	1.71618e-06	2	Inip
Ddx27	1.16824e-09	0.255301	0.252	0.169	1.72888e-05	2	Ddx27
Sfxn1	2.04967e-08	0.255037	0.532	0.453	0.00030333	2	Sfxn1
Lig1	3.62757e-11	0.254556	0.264	0.167	5.36845e-07	2	Lig1
Dnmt3a	2.12071e-10	0.254393	0.255	0.165	3.13844e-06	2	Dnmt3a
2610301B20Rik	1.44481e-09	0.254366	0.25	0.166	2.13817e-05	2	2610301B20Rik
Pfdn41	1.20535e-09	0.254109	0.554	0.464	1.7838e-05	2	Pfdn4
Mrpl15	7.95769e-10	0.253445	0.574	0.473	1.17766e-05	2	Mrpl15
Nup43	7.16723e-07	0.252527	0.317	0.242	0.0106068	2	Nup43
Csnk1a1	9.55055e-11	0.252241	0.772	0.708	1.41339e-06	2	Csnk1a1
Ppp1r7	3.37902e-07	0.252239	0.336	0.264	0.00500061	2	Ppp1r7
Bptf	6.94893e-09	0.251902	0.397	0.306	0.000102837	2	Bptf
Masp11	1.19123e-12	0.251586	0.271	0.168	1.7629e-08	2	Masp1
Rprd1a	2.96404e-10	0.251538	0.266	0.177	4.38648e-06	2	Rprd1a
Fads2	2.41194e-06	0.251258	0.335	0.262	0.0356943	2	Fads2
Snrnp25	1.55464e-07	0.251222	0.376	0.296	0.00230071	2	Snrnp25
Tk1	1.7835e-14	0.251152	0.257	0.146	2.6394e-10	2	Tk1
Prpf40a	9.20638e-08	0.25083	0.642	0.575	0.00136245	2	Prpf40a

## Sheet: Cluster 3
	p_val	avg_log2FC	pct.1	pct.2	p_val_adj	cluster	gene
H2afz	0	2.74764	0.98	0.488	0	3	H2afz
Fabp71	8.89188e-159	2.44781	0.852	0.456	1.31591e-154	3	Fabp7
Rps22	0	1.76351	0.983	0.501	0	3	Rps2
Hist1h2ap	4.40187e-71	1.61506	0.648	0.379	6.51433e-67	3	Hist1h2ap
Rplp11	3.40152e-278	1.60578	0.982	0.485	5.0339e-274	3	Rplp1
Rpsa1	1.92635e-280	1.56082	0.983	0.496	2.85081e-276	3	Rpsa
Pclaf	1.32765e-182	1.55612	0.747	0.256	1.96479e-178	3	Pclaf
Rpl141	6.09032e-290	1.5433	0.983	0.498	9.01306e-286	3	Rpl14
Rgcc1	2.30843e-140	1.51685	0.458	0.113	3.41624e-136	3	Rgcc
Rrm21	1.45685e-167	1.51652	0.721	0.256	2.15599e-163	3	Rrm2
Dbi1	1.39405e-143	1.46846	0.937	0.59	2.06306e-139	3	Dbi
Hmgb21	2.54542e-180	1.46369	0.941	0.52	3.76697e-176	3	Hmgb2
Rps161	4.96032e-263	1.46046	0.983	0.499	7.34078e-259	3	Rps16
Rpl81	2.2277e-260	1.45169	0.983	0.498	3.29677e-256	3	Rpl8
Rpl32	4.34316e-268	1.44806	0.983	0.501	6.42744e-264	3	Rpl3
Rps181	2.53797e-248	1.44577	0.983	0.496	3.75594e-244	3	Rps18
Gm113611	4.7206e-233	1.40815	0.982	0.495	6.98602e-229	3	Gm11361
Rps201	8.83755e-234	1.40088	0.983	0.489	1.30787e-229	3	Rps20
Rpl10a1	1.2586e-232	1.39131	0.982	0.492	1.86261e-228	3	Rpl10a
Rps4x1	6.0736e-231	1.38244	0.983	0.498	8.98833e-227	3	Rps4x
Rps81	2.49772e-238	1.37182	0.983	0.501	3.69637e-234	3	Rps8
Hist1h2ao	7.54771e-76	1.36305	0.557	0.264	1.11699e-71	3	Hist1h2ao
Qk1	5.75402e-154	1.35776	0.792	0.344	8.51538e-150	3	Qk
Rps31	1.68327e-230	1.34863	0.983	0.5	2.49107e-226	3	Rps3
Pbk	9.12763e-160	1.34404	0.617	0.186	1.3508e-155	3	Pbk
Rps3a11	3.48788e-229	1.32922	0.983	0.5	5.16171e-225	3	Rps3a1
Mt3	5.62509e-130	1.31735	0.416	0.096	8.32456e-126	3	Mt3
Rps61	2.04787e-215	1.31455	0.983	0.501	3.03065e-211	3	Rps6
Rpl13a1	3.43886e-220	1.31142	0.983	0.5	5.08918e-216	3	Rpl13a
Ddah11	1.61812e-119	1.30691	0.69	0.316	2.39466e-115	3	Ddah1
Ybx11	1.74351e-223	1.29917	0.983	0.498	2.58022e-219	3	Ybx1
Rps241	7.97356e-210	1.29877	0.983	0.499	1.18001e-205	3	Rps24
Rplp21	9.53458e-211	1.28024	0.982	0.498	1.41102e-206	3	Rplp2
Top2a	2.02311e-118	1.27446	0.543	0.175	2.994e-114	3	Top2a
Rpl27a1	2.26089e-200	1.24926	0.983	0.498	3.34589e-196	3	Rpl27a
Rps27a1	2.62122e-197	1.24745	0.983	0.5	3.87914e-193	3	Rps27a
Ptprz1	6.02941e-127	1.2472	0.522	0.165	8.92293e-123	3	Ptprz1
Rpl35a1	3.67258e-197	1.24669	0.983	0.498	5.43504e-193	3	Rpl35a
Rps151	3.64768e-199	1.23623	0.982	0.499	5.3982e-195	3	Rps15
Ppia1	4.5356e-193	1.23157	0.982	0.5	6.71223e-189	3	Ppia
Hes51	3.82638e-112	1.22945	0.676	0.266	5.66266e-108	3	Hes5
Rps51	5.81246e-199	1.22886	0.983	0.501	8.60186e-195	3	Rps5
Rbp11	2.4716e-81	1.22254	0.547	0.235	3.65772e-77	3	Rbp1
Rpl171	4.46462e-186	1.21353	0.983	0.501	6.6072e-182	3	Rpl17
Rpl231	9.21843e-187	1.21223	0.983	0.499	1.36424e-182	3	Rpl23
Rpl91	9.5231e-195	1.20952	0.982	0.499	1.40932e-190	3	Rpl9
Rps111	2.15911e-190	1.20075	0.983	0.501	3.19527e-186	3	Rps11
Rpl111	1.99551e-191	1.18888	0.983	0.5	2.95316e-187	3	Rpl11
Rpl191	3.51665e-183	1.18245	0.983	0.499	5.2043e-179	3	Rpl19
Rps171	4.58751e-182	1.18086	0.983	0.497	6.78906e-178	3	Rps17
Rpl151	2.49754e-177	1.15173	0.983	0.499	3.69611e-173	3	Rpl15
Ptn1	3.42848e-53	1.14177	0.731	0.499	5.07381e-49	3	Ptn
Gsx2	2.37897e-185	1.13684	0.304	0.026	3.52064e-181	3	Gsx2
Phgdh1	9.45996e-156	1.13366	0.713	0.244	1.39998e-151	3	Phgdh
Rps261	1.21349e-164	1.13045	0.983	0.496	1.79585e-160	3	Rps26
Rps91	5.56912e-168	1.12507	0.983	0.501	8.24175e-164	3	Rps9
Rpl18a1	6.6157e-160	1.12029	0.983	0.5	9.79057e-156	3	Rpl18a
Rps15a1	6.06969e-155	1.11893	0.983	0.497	8.98253e-151	3	Rps15a
Rps131	8.69438e-162	1.11763	0.983	0.499	1.28668e-157	3	Rps13
Rpl311	7.70587e-156	1.10589	0.979	0.494	1.14039e-151	3	Rpl31
Dlx21	1.48143e-48	1.10022	0.431	0.195	2.19236e-44	3	Dlx2
Hat11	6.31426e-116	1.09202	0.614	0.235	9.34448e-112	3	Hat1
Rpl241	4.68393e-161	1.09167	0.983	0.501	6.93175e-157	3	Rpl24
Rpl41	5.90131e-153	1.08154	0.982	0.5	8.73335e-149	3	Rpl4
Smc41	4.71701e-105	1.07544	0.667	0.288	6.9807e-101	3	Smc4
Birc51	2.18608e-106	1.06976	0.584	0.208	3.23518e-102	3	Birc5
Tpt11	2.99625e-146	1.05912	0.982	0.5	4.43415e-142	3	Tpt1
Fau1	1.36754e-145	1.05868	0.983	0.5	2.02383e-141	3	Fau
Acot11	5.87538e-110	1.05092	0.503	0.164	8.69497e-106	3	Acot1
Rps291	4.5942e-137	1.05062	0.983	0.5	6.79896e-133	3	Rps29
Ccnd1	2.53445e-157	1.04674	0.501	0.117	3.75074e-153	3	Ccnd1
Spc25	6.1475e-103	1.03858	0.502	0.163	9.09768e-99	3	Spc25
Rpl37a1	8.67739e-140	1.03609	0.983	0.5	1.28417e-135	3	Rpl37a
Dek1	9.88003e-114	1.03052	0.805	0.431	1.46215e-109	3	Dek
Anp32b1	1.43613e-127	1.03016	0.897	0.55	2.12533e-123	3	Anp32b
Rpl71	1.86006e-137	1.02935	0.983	0.5	2.7527e-133	3	Rpl7
Cdca81	3.40448e-106	1.02719	0.573	0.203	5.0383e-102	3	Cdca8
Cdk11	3.95201e-109	1.01587	0.574	0.195	5.84857e-105	3	Cdk1
Pcna1	8.99045e-83	1.01202	0.702	0.382	1.3305e-78	3	Pcna
Siva11	2.95182e-132	1.00689	0.823	0.388	4.3684e-128	3	Siva1
Gm20001	3.22343e-128	1.00577	0.983	0.499	4.77035e-124	3	Gm2000
Gmnn1	1.34897e-125	0.987061	0.576	0.181	1.99635e-121	3	Gmnn
Rpl351	1.29932e-123	0.987015	0.983	0.5	1.92286e-119	3	Rpl35
Ccnb11	6.60919e-79	0.985151	0.489	0.183	9.78094e-75	3	Ccnb1
Ascl1	1.25329e-101	0.978845	0.365	0.09	1.85474e-97	3	Ascl1
Zbtb20	1.30636e-99	0.97004	0.785	0.412	1.93328e-95	3	Zbtb20
Slbp1	7.35578e-79	0.964716	0.729	0.422	1.08858e-74	3	Slbp
Nusap1	2.64025e-84	0.963714	0.457	0.157	3.90731e-80	3	Nusap1
Vim1	7.04954e-91	0.960627	0.93	0.632	1.04326e-86	3	Vim
Ptx3	8.09742e-97	0.954089	0.27	0.05	1.19834e-92	3	Ptx3
Cks21	5.64028e-80	0.952533	0.56	0.234	8.34706e-76	3	Cks2
Tyms1	4.86623e-90	0.952233	0.61	0.266	7.20153e-86	3	Tyms
Ckb1	2.39689e-136	0.948304	0.983	0.919	3.54716e-132	3	Ckb
H2afv1	3.84615e-149	0.938157	0.988	0.899	5.69192e-145	3	H2afv
Prdx11	2.91062e-81	0.933142	0.851	0.578	4.30742e-77	3	Prdx1
H2afx1	6.78552e-56	0.929897	0.744	0.532	1.00419e-51	3	H2afx
Pttg11	3.52922e-78	0.919132	0.501	0.188	5.2229e-74	3	Pttg1
Cenpm1	1.99785e-123	0.905466	0.574	0.181	2.95662e-119	3	Cenpm
Spc241	6.71306e-113	0.90063	0.577	0.192	9.93465e-109	3	Spc24
Fbxo5	1.52621e-88	0.895588	0.404	0.123	2.25864e-84	3	Fbxo5
Cenpf1	7.4483e-81	0.894979	0.456	0.156	1.10227e-76	3	Cenpf
Rpl371	3.6533e-102	0.890681	0.982	0.498	5.40651e-98	3	Rpl37
Rps271	2.4702e-99	0.886403	0.983	0.499	3.65565e-95	3	Rps27
Dut1	1.41471e-85	0.885329	0.805	0.499	2.09363e-81	3	Dut
Tipin1	1.92704e-103	0.880089	0.655	0.275	2.85183e-99	3	Tipin
Rpl271	1.06883e-101	0.87893	0.982	0.499	1.58177e-97	3	Rpl27
Pea15a1	5.02991e-67	0.874032	0.66	0.374	7.44376e-63	3	Pea15a
Smc21	1.2814e-89	0.871061	0.569	0.226	1.89634e-85	3	Smc2
Sox91	6.26602e-81	0.868555	0.601	0.258	9.27308e-77	3	Sox9
Ube2c1	1.21407e-61	0.868443	0.539	0.25	1.7967e-57	3	Ube2c
Ccnd21	9.84397e-57	0.853314	0.785	0.488	1.45681e-52	3	Ccnd2
Rpl101	3.36308e-88	0.846177	0.983	0.501	4.97703e-84	3	Rpl10
Hmgn21	9.06501e-114	0.82974	0.986	0.853	1.34153e-109	3	Hmgn2
Slc1a31	2.7054e-69	0.828299	0.365	0.121	4.00372e-65	3	Slc1a3
Ccna21	1.29011e-90	0.826707	0.484	0.163	1.90923e-86	3	Ccna2
Cdca31	2.57959e-85	0.822359	0.469	0.157	3.81753e-81	3	Cdca3
Cenpa1	1.96267e-65	0.821262	0.511	0.214	2.90455e-61	3	Cenpa
Ranbp11	1.69671e-126	0.820666	0.989	0.911	2.51096e-122	3	Ranbp1
Mfge81	5.80933e-58	0.819272	0.321	0.11	8.59723e-54	3	Mfge8
Fgfbp31	4.562e-62	0.807445	0.348	0.12	6.7513e-58	3	Fgfbp3
Efhd21	2.24165e-76	0.792315	0.462	0.174	3.31742e-72	3	Efhd2
Ednrb	1.73085e-105	0.791003	0.26	0.042	2.56148e-101	3	Ednrb
Oat1	2.56525e-74	0.788956	0.549	0.247	3.79632e-70	3	Oat
Cdc201	7.95803e-57	0.787088	0.447	0.185	1.17771e-52	3	Cdc20
1810037I17Rik1	3.75938e-84	0.784214	0.827	0.531	5.5635e-80	3	1810037I17Rik
Cks1b1	2.32369e-88	0.774565	0.825	0.479	3.43883e-84	3	Cks1b
Prdx41	6.57583e-81	0.768942	0.663	0.32	9.73158e-77	3	Prdx4
Mcm61	8.99384e-73	0.763544	0.51	0.211	1.331e-68	3	Mcm6
Lxn	1.3084e-49	0.757792	0.254	0.082	1.9363e-45	3	Lxn
Lsm21	1.09975e-70	0.743556	0.788	0.521	1.62753e-66	3	Lsm2
Mki67	1.44864e-72	0.729579	0.389	0.129	2.14385e-68	3	Mki67
Ran1	1.70239e-131	0.727687	0.996	0.971	2.51937e-127	3	Ran
Hells1	2.15487e-78	0.722681	0.437	0.149	3.189e-74	3	Hells
Rrm11	2.61162e-71	0.721274	0.606	0.282	3.86494e-67	3	Rrm1
Pdpn	1.58337e-121	0.715096	0.333	0.061	2.34323e-117	3	Pdpn
Lig11	4.1647e-65	0.711751	0.398	0.147	6.16334e-61	3	Lig1
Metrn	1.36196e-81	0.703308	0.286	0.068	2.01556e-77	3	Metrn
Dnajc91	3.63615e-68	0.703077	0.756	0.461	5.38113e-64	3	Dnajc9
Cdca71	3.37685e-69	0.701628	0.489	0.193	4.99741e-65	3	Cdca7
Ccdc341	5.06444e-56	0.695371	0.775	0.496	7.49486e-52	3	Ccdc34
Kpna2	5.2733e-36	0.693784	0.539	0.325	7.80396e-32	3	Kpna2
Nes1	4.63934e-68	0.688025	0.424	0.158	6.86576e-64	3	Nes
Selenoh1	3.59376e-77	0.683311	0.934	0.746	5.31841e-73	3	Selenoh
Kif22	1.0876e-68	0.682503	0.401	0.138	1.60954e-64	3	Kif22
Ccnb21	9.33804e-56	0.682001	0.394	0.151	1.38194e-51	3	Ccnb2
Mcm21	5.08638e-68	0.678717	0.485	0.195	7.52733e-64	3	Mcm2
Tk11	9.13901e-78	0.677491	0.399	0.125	1.35248e-73	3	Tk1
Tmpo1	8.86731e-61	0.677487	0.791	0.539	1.31227e-56	3	Tmpo
Eef1d1	4.92172e-74	0.677421	0.868	0.583	7.28365e-70	3	Eef1d
Usp11	1.06602e-82	0.677225	0.513	0.191	1.5776e-78	3	Usp1
Dtl1	6.11274e-66	0.676727	0.352	0.115	9.04624e-62	3	Dtl
Nde11	2.20429e-72	0.674367	0.476	0.179	3.26212e-68	3	Nde1
Cst31	1.7094e-08	0.673913	0.809	0.736	0.000252973	3	Cst3
Rhoc	2.42236e-90	0.670908	0.373	0.1	3.58485e-86	3	Rhoc
Pmf11	3.06675e-76	0.659248	0.476	0.175	4.53849e-72	3	Pmf1
Tpx21	1.2269e-62	0.657127	0.407	0.148	1.81569e-58	3	Tpx2
Gng51	4.17012e-79	0.650706	0.959	0.736	6.17135e-75	3	Gng5
Mcm31	2.71059e-68	0.648663	0.389	0.133	4.01141e-64	3	Mcm3
Pimreg	3.40254e-52	0.639775	0.365	0.141	5.03541e-48	3	Pimreg
Gins21	1.71219e-71	0.635338	0.358	0.11	2.53387e-67	3	Gins2
Hspa81	5.79165e-52	0.635289	0.982	0.501	8.57107e-48	3	Hspa8
Clic11	2.16759e-53	0.629313	0.727	0.42	3.20782e-49	3	Clic1
Psat11	6.05025e-54	0.628532	0.551	0.274	8.95377e-50	3	Psat1
Dctpp11	8.06326e-58	0.627568	0.837	0.593	1.19328e-53	3	Dctpp1
Gng12	3.10072e-77	0.627552	0.289	0.071	4.58876e-73	3	Gng12
Hist1h2ae	2.25621e-54	0.62342	0.415	0.169	3.33897e-50	3	Hist1h2ae
H2-Ke6	1.49654e-40	0.622959	0.474	0.254	2.21473e-36	3	H2-Ke6
Gnai21	6.2414e-54	0.621093	0.771	0.499	9.23666e-50	3	Gnai2
Rnaseh2b1	3.7383e-56	0.617573	0.431	0.18	5.53232e-52	3	Rnaseh2b
Paics1	3.89065e-50	0.617128	0.752	0.476	5.75777e-46	3	Paics
Cenpq	1.10708e-58	0.609444	0.336	0.116	1.63837e-54	3	Cenpq
Lsm51	1.70619e-50	0.607356	0.752	0.474	2.52499e-46	3	Lsm5
Asf1b	1.28551e-78	0.605738	0.332	0.091	1.90243e-74	3	Asf1b
Dhfr1	4.40743e-63	0.605048	0.373	0.13	6.52256e-59	3	Dhfr
Racgap11	4.96725e-50	0.602045	0.445	0.198	7.35104e-46	3	Racgap1
Atad2	2.2772e-68	0.598705	0.285	0.077	3.37002e-64	3	Atad2
Rpa21	2.52619e-48	0.597984	0.431	0.193	3.73851e-44	3	Rpa2
Plpp31	1.88006e-56	0.596939	0.515	0.235	2.7823e-52	3	Plpp3
Nasp1	5.17579e-41	0.595001	0.738	0.496	7.65965e-37	3	Nasp
Hnrnpf1	4.57717e-69	0.592563	0.949	0.753	6.77375e-65	3	Hnrnpf
Cdk6	3.50909e-77	0.592318	0.298	0.075	5.19311e-73	3	Cdk6
Mdk1	5.90761e-65	0.59141	0.922	0.579	8.74267e-61	3	Mdk
Rfc41	3.37757e-51	0.581147	0.502	0.239	4.99847e-47	3	Rfc4
Gpx81	7.52219e-59	0.57908	0.433	0.172	1.11321e-54	3	Gpx8
Anp32e1	1.76709e-48	0.578919	0.818	0.579	2.61512e-44	3	Anp32e
Gm101841	5.19631e-29	0.573027	0.453	0.266	7.69001e-25	3	Gm10184
Tacc31	2.08866e-51	0.572845	0.395	0.158	3.091e-47	3	Tacc3
Prc1	1.20149e-52	0.569525	0.321	0.113	1.77809e-48	3	Prc1
Sox21	1.73206e-57	0.569399	0.439	0.175	2.56328e-53	3	Sox2
Naa501	6.15252e-44	0.567832	0.555	0.298	9.10511e-40	3	Naa50
Nr2e11	1.07067e-60	0.565648	0.385	0.137	1.58448e-56	3	Nr2e1
Akr1b31	2.55487e-41	0.560405	0.511	0.272	3.78095e-37	3	Akr1b3
Hist1h2ab	8.98447e-56	0.555497	0.314	0.104	1.32961e-51	3	Hist1h2ab
Mcm51	7.03373e-44	0.550331	0.328	0.131	1.04092e-39	3	Mcm5
Cenpe	5.6684e-48	0.550269	0.31	0.111	8.38866e-44	3	Cenpe
Aurkb	2.89512e-50	0.549671	0.303	0.105	4.28449e-46	3	Aurkb
Slc25a51	1.6911e-67	0.549566	0.989	0.948	2.50266e-63	3	Slc25a5
Pantr11	6.11644e-47	0.547067	0.87	0.612	9.05172e-43	3	Pantr1
Mad2l1	1.96227e-56	0.544451	0.353	0.126	2.90396e-52	3	Mad2l1
Uhrf11	2.05253e-51	0.542175	0.304	0.104	3.03754e-47	3	Uhrf1
Larp71	8.66054e-39	0.540947	0.538	0.304	1.28167e-34	3	Larp7
Ttyh11	2.73504e-34	0.536549	0.406	0.202	4.04758e-30	3	Ttyh1
Sox2ot	7.04645e-60	0.534889	0.383	0.137	1.0428e-55	3	Sox2ot
Incenp	5.59862e-48	0.530565	0.298	0.106	8.28539e-44	3	Incenp
Sfrp11	2.8934e-30	0.530539	0.597	0.388	4.28194e-26	3	Sfrp1
Rbbp71	2.88493e-36	0.526319	0.667	0.426	4.26941e-32	3	Rbbp7
Lockd1	4.10914e-55	0.525498	0.398	0.15	6.08112e-51	3	Lockd
Mrfap11	7.92723e-61	0.524022	0.958	0.808	1.17315e-56	3	Mrfap1
Knstrn1	3.78268e-45	0.520758	0.328	0.126	5.59799e-41	3	Knstrn
Cspg5	3.59713e-32	0.517312	0.296	0.131	5.32339e-28	3	Cspg5
Ddx391	2.99566e-39	0.513738	0.71	0.471	4.43328e-35	3	Ddx39
Sparc	2.14971e-75	0.512023	0.347	0.099	3.18135e-71	3	Sparc
Dtymk1	9.8651e-46	0.510658	0.762	0.492	1.45994e-41	3	Dtymk
Cdca2	2.55515e-50	0.507164	0.26	0.08	3.78137e-46	3	Cdca2
Asrgl1	4.23643e-43	0.506855	0.3	0.116	6.26949e-39	3	Asrgl1
Rfc31	8.53349e-25	0.505583	0.549	0.373	1.26287e-20	3	Rfc3
Esco2	1.17433e-57	0.505232	0.269	0.077	1.73789e-53	3	Esco2
Chic2	1.21782e-25	0.498382	0.625	0.451	1.80226e-21	3	Chic2
Arhgap51	1.67578e-35	0.49757	0.394	0.193	2.47999e-31	3	Arhgap5
Myo10	6.26952e-59	0.494626	0.289	0.085	9.27826e-55	3	Myo10
Ctsz	2.24014e-07	0.494303	0.302	0.216	0.00331518	3	Ctsz
Rfc21	1.37645e-34	0.493353	0.598	0.369	2.03701e-30	3	Rfc2
Ung1	1.20372e-41	0.489389	0.267	0.094	1.78138e-37	3	Ung
Tead21	2.44138e-47	0.489263	0.704	0.386	3.613e-43	3	Tead2
E2f1	1.91651e-40	0.484226	0.254	0.09	2.83625e-36	3	E2f1
Fam181b	4.73119e-25	0.484086	0.273	0.13	7.00168e-21	3	Fam181b
Ldha1	3.08643e-36	0.482189	0.842	0.634	4.56761e-32	3	Ldha
Lsm61	4.59868e-35	0.477621	0.788	0.584	6.80559e-31	3	Lsm6
Glo11	3.91635e-40	0.476082	0.899	0.725	5.79581e-36	3	Glo1
Pmm1	2.62019e-20	0.474839	0.368	0.226	3.87762e-16	3	Pmm1
Pfn11	1.96938e-55	0.473216	0.993	0.95	2.91449e-51	3	Pfn1
Selenof1	9.35246e-35	0.471906	0.916	0.813	1.38407e-30	3	Selenof
Mcm71	3.40978e-29	0.471083	0.609	0.392	5.04613e-25	3	Mcm7
Pou3f2	1.42738e-38	0.470341	0.398	0.181	2.11238e-34	3	Pou3f2
Plk1	1.21506e-38	0.469896	0.27	0.101	1.79817e-34	3	Plk1
Tpm41	9.89964e-31	0.469061	0.589	0.37	1.46505e-26	3	Tpm4
Ntrk2	3.19384e-19	0.467818	0.267	0.143	4.72656e-15	3	Ntrk2
Kif15	1.5917e-48	0.463116	0.254	0.08	2.35555e-44	3	Kif15
Etfa1	7.52297e-35	0.462233	0.538	0.308	1.11332e-30	3	Etfa
Mms22l	2.10621e-44	0.461641	0.299	0.111	3.11698e-40	3	Mms22l
Ube2t	5.58323e-43	0.460444	0.261	0.091	8.26263e-39	3	Ube2t
Rpp301	1.19971e-31	0.457915	0.565	0.343	1.77545e-27	3	Rpp30
Aurka	5.15976e-45	0.457413	0.307	0.111	7.63593e-41	3	Aurka
Cnbp1	2.84035e-56	0.454877	0.976	0.873	4.20343e-52	3	Cnbp
Hspe11	9.13791e-41	0.450809	0.959	0.879	1.35232e-36	3	Hspe1
Fxn1	6.1035e-35	0.446667	0.424	0.214	9.03257e-31	3	Fxn
Rad51	4.796e-49	0.446344	0.264	0.085	7.0976e-45	3	Rad51
Prim11	5.88618e-42	0.446071	0.399	0.179	8.71096e-38	3	Prim1
Tsen151	3.38564e-38	0.444333	0.352	0.153	5.01041e-34	3	Tsen15
Pbdc11	8.76615e-25	0.443793	0.552	0.366	1.2973e-20	3	Pbdc1
Gsta41	1.31736e-26	0.442223	0.41	0.222	1.94957e-22	3	Gsta4
Snx51	3.64092e-27	0.440632	0.42	0.237	5.38819e-23	3	Snx5
Nsmce4a1	4.97659e-25	0.438436	0.639	0.435	7.36486e-21	3	Nsmce4a
Srsf91	3.29976e-28	0.434652	0.58	0.362	4.88332e-24	3	Srsf9
Mis18a	1.58003e-32	0.432413	0.34	0.159	2.33829e-28	3	Mis18a
E2f51	1.18774e-34	0.431308	0.291	0.122	1.75773e-30	3	E2f5
Nucks11	6.67172e-21	0.430021	0.607	0.436	9.87347e-17	3	Nucks1
Nuf2	8.39888e-49	0.428122	0.26	0.082	1.24295e-44	3	Nuf2
Nutf21	3.64288e-42	0.427626	0.951	0.81	5.39109e-38	3	Nutf2
Ckap2	4.15351e-37	0.424161	0.273	0.105	6.14678e-33	3	Ckap2
Rnaset2a1	4.00555e-15	0.421763	0.43	0.283	5.92782e-11	3	Rnaset2a
Snrpb1	6.95389e-45	0.419187	0.966	0.853	1.02911e-40	3	Snrpb
Gltp	3.61374e-33	0.418416	0.364	0.171	5.34797e-29	3	Gltp
Pold21	1.30413e-30	0.417944	0.327	0.153	1.92998e-26	3	Pold2
Cd631	2.22909e-39	0.415169	0.598	0.339	3.29884e-35	3	Cd63
Dbf4	2.07445e-32	0.414923	0.3	0.131	3.06998e-28	3	Dbf4
Lyar1	9.57897e-27	0.41225	0.54	0.338	1.41759e-22	3	Lyar
Rfc51	7.85814e-32	0.412066	0.368	0.178	1.16293e-27	3	Rfc5
Nudcd21	6.64746e-27	0.410189	0.606	0.391	9.83757e-23	3	Nudcd2
Kif23	2.69866e-40	0.409344	0.261	0.092	3.99375e-36	3	Kif23
Shcbp1	1.07153e-38	0.409072	0.257	0.093	1.58576e-34	3	Shcbp1
Exosc31	2.3174e-31	0.408825	0.51	0.285	3.42952e-27	3	Exosc3
H1f01	4.82735e-13	0.408371	0.859	0.789	7.144e-09	3	H1f0
Topbp1	2.50545e-32	0.40825	0.296	0.129	3.70782e-28	3	Topbp1
Plk4	7.85481e-41	0.408144	0.277	0.101	1.16243e-36	3	Plk4
Dkc11	2.90991e-35	0.406593	0.47	0.241	4.30637e-31	3	Dkc1
Prdx61	1.69309e-20	0.406265	0.725	0.533	2.50561e-16	3	Prdx6
Cenpw1	1.54677e-41	0.405095	0.407	0.184	2.28907e-37	3	Cenpw
Mxd3	3.75668e-39	0.404907	0.262	0.096	5.55951e-35	3	Mxd3
Banf11	4.62765e-29	0.402962	0.845	0.674	6.84846e-25	3	Banf1
Skp21	8.49475e-33	0.400095	0.328	0.148	1.25714e-28	3	Skp2
Gins1	3.58744e-31	0.39978	0.316	0.146	5.30905e-27	3	Gins1
Nxt11	2.35298e-24	0.399497	0.535	0.338	3.48217e-20	3	Nxt1
Rps27l1	4.28094e-33	0.398913	0.888	0.69	6.33536e-29	3	Rps27l
Mrps141	9.49901e-29	0.398286	0.833	0.651	1.40576e-24	3	Mrps14
Chaf1b	3.85428e-31	0.396333	0.253	0.103	5.70395e-27	3	Chaf1b
Hist1h1b	3.7902e-41	0.393315	0.262	0.09	5.60912e-37	3	Hist1h1b
Mrpl421	1.17754e-26	0.391835	0.81	0.648	1.74265e-22	3	Mrpl42
Rnaseh2c1	3.85568e-30	0.389568	0.618	0.388	5.70602e-26	3	Rnaseh2c
Lmnb11	1.39045e-24	0.387851	0.792	0.622	2.05773e-20	3	Lmnb1
Acaa2	9.07229e-30	0.385049	0.254	0.108	1.34261e-25	3	Acaa2
Mrps281	8.53049e-27	0.384101	0.443	0.249	1.26243e-22	3	Mrps28
Magt1	1.69552e-30	0.381463	0.254	0.105	2.5092e-26	3	Magt1
Exosc81	2.24536e-20	0.376154	0.46	0.286	3.32291e-16	3	Exosc8
H1fx	1.65131e-21	0.375979	0.377	0.218	2.44378e-17	3	H1fx
Rfc11	1.04276e-23	0.375516	0.361	0.198	1.54318e-19	3	Rfc1
Haus11	8.77336e-26	0.37193	0.35	0.183	1.29837e-21	3	Haus1
Pole31	2.77337e-23	0.371556	0.51	0.319	4.10432e-19	3	Pole3
Zfyve21	1.79994e-32	0.37143	0.286	0.121	2.66372e-28	3	Zfyve21
Ak21	3.81338e-22	0.371278	0.576	0.387	5.64342e-18	3	Ak2
Lima1	4.32914e-27	0.370676	0.26	0.114	6.4067e-23	3	Lima1
Gpm6b1	6.61288e-10	0.369451	0.74	0.665	9.7864e-06	3	Gpm6b
Pdlim4	5.65911e-24	0.369182	0.289	0.141	8.37492e-20	3	Pdlim4
Krcc1	2.46236e-20	0.369129	0.287	0.151	3.64404e-16	3	Krcc1
Cmc2	1.39163e-26	0.368955	0.389	0.208	2.05947e-22	3	Cmc2
Ezh2	1.02709e-15	0.367116	0.714	0.594	1.51999e-11	3	Ezh2
Alyref	2.78318e-25	0.36684	0.333	0.17	4.11883e-21	3	Alyref
Rnaset2b1	1.68558e-14	0.364315	0.398	0.255	2.4945e-10	3	Rnaset2b
Tmem1071	2.79448e-28	0.359257	0.3	0.141	4.13555e-24	3	Tmem107
Asf1a1	1.81016e-21	0.357399	0.661	0.471	2.67886e-17	3	Asf1a
Ptges31	1.50263e-18	0.356805	0.659	0.489	2.22375e-14	3	Ptges3
Aldh2	1.54704e-17	0.353372	0.387	0.236	2.28947e-13	3	Aldh2
Gli31	1.56895e-24	0.351918	0.253	0.115	2.3219e-20	3	Gli3
Pkig	5.90356e-20	0.351589	0.722	0.56	8.73668e-16	3	Pkig
Rpl22l11	9.07846e-13	0.351444	0.57	0.426	1.34352e-08	3	Rpl22l1
Bola31	2.56706e-16	0.350859	0.419	0.269	3.79899e-12	3	Bola3
Hmgb11	3.9177e-43	0.349598	0.995	0.986	5.7978e-39	3	Hmgb1
2610001J05Rik1	4.85648e-22	0.349572	0.497	0.312	7.1871e-18	3	2610001J05Rik
Hmgn11	1.43755e-41	0.348794	0.995	0.97	2.12744e-37	3	Hmgn1
Cep192	2.32347e-27	0.348654	0.25	0.109	3.4385e-23	3	Cep192
Cenps	3.12441e-27	0.348022	0.306	0.145	4.62381e-23	3	Cenps
Tmbim61	1.49275e-15	0.346468	0.813	0.691	2.20912e-11	3	Tmbim6
Vamp31	2.29312e-22	0.345926	0.325	0.172	3.39358e-18	3	Vamp3
Mcm41	9.637e-27	0.344989	0.27	0.122	1.42618e-22	3	Mcm4
Cdv31	3.83013e-15	0.34464	0.39	0.254	5.66821e-11	3	Cdv3
Rnaseh2a1	8.86594e-17	0.343929	0.408	0.263	1.31207e-12	3	Rnaseh2a
Emc81	3.66996e-19	0.34307	0.599	0.424	5.43117e-15	3	Emc8
Rnf261	4.14593e-24	0.341647	0.375	0.201	6.13556e-20	3	Rnf26
Hmgn31	7.86272e-23	0.341635	0.701	0.498	1.1636e-18	3	Hmgn3
Aldoa1	1.21355e-08	0.340642	0.784	0.713	0.000179593	3	Aldoa
Nutf2-ps11	6.98027e-24	0.340462	0.855	0.706	1.03301e-19	3	Nutf2-ps1
Ppih1	1.12096e-16	0.340158	0.501	0.338	1.65891e-12	3	Ppih
Smchd1	6.97228e-21	0.338048	0.437	0.262	1.03183e-16	3	Smchd1
Nudc1	1.18296e-22	0.33681	0.845	0.691	1.75066e-18	3	Nudc
Zfp36l11	1.15084e-28	0.336358	0.366	0.178	1.70313e-24	3	Zfp36l1
Oaz11	1.93989e-53	0.335839	1	0.993	2.87084e-49	3	Oaz1
Tubb4b1	7.43455e-12	0.33489	0.619	0.499	1.10024e-07	3	Tubb4b
Rap1a1	2.26098e-16	0.334413	0.557	0.4	3.34602e-12	3	Rap1a
Ost41	1.37712e-18	0.333017	0.547	0.378	2.038e-14	3	Ost4
Kbtbd111	3.14028e-27	0.332815	0.27	0.121	4.64731e-23	3	Kbtbd11
Asah11	6.85569e-19	0.330908	0.283	0.151	1.01457e-14	3	Asah1
Naa201	4.24631e-17	0.329182	0.569	0.402	6.28412e-13	3	Naa20
Umps1	3.00404e-23	0.328624	0.31	0.159	4.44567e-19	3	Umps
Snx31	5.17288e-13	0.328093	0.746	0.623	7.65535e-09	3	Snx3
Hmg20b1	1.08342e-19	0.327701	0.43	0.259	1.60336e-15	3	Hmg20b
Hdgf1	2.22105e-16	0.326633	0.564	0.409	3.28693e-12	3	Hdgf
A430005L14Rik1	7.12157e-17	0.326549	0.406	0.26	1.05392e-12	3	A430005L14Rik
Eif1ax1	2.00635e-21	0.326324	0.825	0.66	2.9692e-17	3	Eif1ax
Cenpx1	2.54619e-21	0.325248	0.597	0.396	3.76811e-17	3	Cenpx
Hmgn51	8.35562e-21	0.324498	0.457	0.277	1.23655e-16	3	Hmgn5
Rcc21	7.32295e-20	0.322025	0.385	0.226	1.08372e-15	3	Rcc2
Tfdp11	3.22352e-16	0.321206	0.469	0.312	4.77049e-12	3	Tfdp1
Efnb11	9.56263e-16	0.320907	0.501	0.341	1.41517e-11	3	Efnb1
Lage31	9.18367e-18	0.32085	0.609	0.429	1.35909e-13	3	Lage3
Carnmt11	3.34109e-18	0.320573	0.373	0.223	4.94448e-14	3	Carnmt1
Timm8a11	4.35131e-17	0.318639	0.408	0.258	6.43951e-13	3	Timm8a1
Myg1	7.96589e-20	0.318588	0.387	0.225	1.17887e-15	3	Myg1
Syce22	2.01065e-17	0.317957	0.352	0.209	2.97556e-13	3	Syce2
Psph1	1.16966e-17	0.316686	0.366	0.217	1.73098e-13	3	Psph
Gcsh1	5.26566e-15	0.316588	0.489	0.339	7.79264e-11	3	Gcsh
Lap31	1.55839e-19	0.316091	0.299	0.161	2.30626e-15	3	Lap3
Supt161	5.7491e-23	0.315679	0.431	0.248	8.50809e-19	3	Supt16
Elavl11	1.35429e-20	0.315355	0.717	0.514	2.00421e-16	3	Elavl1
Gemin6	1.38281e-21	0.314721	0.275	0.137	2.04642e-17	3	Gemin6
Nudt51	5.4674e-20	0.313674	0.493	0.31	8.0912e-16	3	Nudt5
Gapdh1	8.12618e-37	0.312952	0.995	0.966	1.20259e-32	3	Gapdh
Ppie1	1.44534e-17	0.312008	0.49	0.317	2.13895e-13	3	Ppie
Pid1	4.71804e-21	0.311943	0.282	0.141	6.98223e-17	3	Pid1
Gkap1	8.33517e-17	0.311488	0.264	0.143	1.23352e-12	3	Gkap1
Commd1	3.84429e-15	0.311041	0.657	0.498	5.68916e-11	3	Commd1
Pgam11	3.52295e-22	0.310094	0.876	0.731	5.21361e-18	3	Pgam1
Smim111	7.14484e-20	0.307915	0.569	0.374	1.05736e-15	3	Smim11
Snrpa11	5.28843e-20	0.307897	0.797	0.644	7.82635e-16	3	Snrpa1
Polr3h1	2.33306e-11	0.30637	0.387	0.276	3.4527e-07	3	Polr3h
B230118H07Rik1	1.29641e-12	0.305877	0.354	0.234	1.91855e-08	3	B230118H07Rik
Ift741	1.50323e-20	0.305486	0.319	0.17	2.22463e-16	3	Ift74
Gm102821	8.48088e-18	0.305142	0.336	0.195	1.25509e-13	3	Gm10282
Nmral11	1.06588e-16	0.303169	0.553	0.388	1.57739e-12	3	Nmral1
Nrm	4.45915e-17	0.303069	0.25	0.134	6.5991e-13	3	Nrm
Lsm41	4.70638e-21	0.301723	0.867	0.725	6.96497e-17	3	Lsm4
Tfdp2	2.09158e-19	0.299905	0.304	0.163	3.09533e-15	3	Tfdp2
Mrpl281	9.61066e-19	0.297877	0.862	0.728	1.42228e-14	3	Mrpl28
Nap1l11	4.09409e-20	0.296862	0.912	0.798	6.05885e-16	3	Nap1l1
Srsf71	1.35688e-20	0.296621	0.941	0.871	2.00804e-16	3	Srsf7
Marcks1	8.764e-14	0.296213	0.814	0.688	1.29699e-09	3	Marcks
Orc6	1.30213e-11	0.295719	0.493	0.366	1.92702e-07	3	Orc6
Pnrc21	7.03339e-14	0.295681	0.477	0.328	1.04087e-09	3	Pnrc2
Lix12	3.07413e-09	0.295629	0.336	0.238	4.54941e-05	3	Lix1
Tex301	5.22204e-15	0.293683	0.364	0.228	7.7281e-11	3	Tex30
Rpa11	9.62025e-21	0.293438	0.282	0.144	1.4237e-16	3	Rpa1
Schip1	1.39236e-12	0.292672	0.401	0.272	2.06055e-08	3	Schip1
Pa2g41	1.64265e-15	0.292473	0.73	0.573	2.43095e-11	3	Pa2g4
Cmss1	6.68389e-18	0.292159	0.258	0.135	9.89149e-14	3	Cmss1
Parp11	4.60713e-16	0.291939	0.532	0.365	6.8181e-12	3	Parp1
Sae11	5.35028e-14	0.291797	0.639	0.491	7.91788e-10	3	Sae1
Ccn11	2.64456e-21	0.29098	0.285	0.143	3.91369e-17	3	Ccn1
Cd91	6.30147e-11	0.29038	0.252	0.155	9.32555e-07	3	Cd9
Gstm51	4.19955e-15	0.288628	0.631	0.478	6.21491e-11	3	Gstm5
Galk11	4.20527e-14	0.288617	0.312	0.191	6.22339e-10	3	Galk1
Lsm31	1.05805e-12	0.288451	0.555	0.414	1.56581e-08	3	Lsm3
Exosc71	1.38387e-16	0.285666	0.545	0.371	2.04799e-12	3	Exosc7
Smc6	2.62843e-11	0.285012	0.597	0.454	3.88981e-07	3	Smc6
Gar11	2.23473e-14	0.284804	0.511	0.358	3.30717e-10	3	Gar1
Hint11	1.09047e-29	0.284361	0.996	0.975	1.61378e-25	3	Hint1
Rad21	1.02505e-13	0.28398	0.456	0.315	1.51697e-09	3	Rad21
Dtd21	7.88276e-12	0.283858	0.273	0.169	1.16657e-07	3	Dtd2
Prps11	7.90759e-11	0.282931	0.404	0.291	1.17024e-06	3	Prps1
Hspa14	1.20106e-16	0.281156	0.373	0.227	1.77745e-12	3	Hspa14
Gpsm21	1.27452e-18	0.280739	0.26	0.133	1.88617e-14	3	Gpsm2
Hmga1b1	6.40385e-13	0.280339	0.466	0.326	9.47706e-09	3	Hmga1b
Dleu21	3.96733e-17	0.279665	0.345	0.199	5.87125e-13	3	Dleu2
Emg11	7.9443e-17	0.279404	0.818	0.666	1.17568e-12	3	Emg1
Hsp90b1	1.4443e-09	0.27937	0.664	0.542	2.13742e-05	3	Hsp90b1
Tle1	2.92244e-12	0.278299	0.336	0.218	4.32493e-08	3	Tle1
Nol71	1.38583e-14	0.27674	0.78	0.655	2.0509e-10	3	Nol7
Pcnp1	6.82318e-13	0.276415	0.531	0.383	1.00976e-08	3	Pcnp
Stoml21	2.21858e-13	0.276125	0.625	0.485	3.28328e-09	3	Stoml2
Tram1	3.32282e-17	0.275808	0.31	0.175	4.91744e-13	3	Tram1
Rcn11	4.10781e-15	0.275201	0.358	0.216	6.07915e-11	3	Rcn1
Eno11	5.7838e-23	0.275072	0.942	0.866	8.55944e-19	3	Eno1
Etfb1	1.65511e-14	0.274832	0.617	0.459	2.44939e-10	3	Etfb
Sri	2.11534e-12	0.27481	0.528	0.392	3.13049e-08	3	Sri
Pabpc11	2.11875e-16	0.274196	0.937	0.842	3.13554e-12	3	Pabpc1
Fstl1	1.39172e-19	0.274129	0.26	0.13	2.0596e-15	3	Fstl1
Srsf21	1.1872e-13	0.274043	0.502	0.35	1.75694e-09	3	Srsf2
Tcf31	1.69617e-16	0.273909	0.646	0.454	2.51017e-12	3	Tcf3
Mrpl131	2.22254e-14	0.273899	0.605	0.444	3.28914e-10	3	Mrpl13
Gsr1	4.67043e-17	0.273663	0.335	0.195	6.91177e-13	3	Gsr
Cbx11	4.65464e-17	0.273209	0.867	0.738	6.8884e-13	3	Cbx1
Fam53b	2.84097e-19	0.272746	0.277	0.141	4.20435e-15	3	Fam53b
Cux1	2.27272e-14	0.271417	0.468	0.314	3.3634e-10	3	Cux1
Nedd41	7.43212e-15	0.270938	0.806	0.679	1.09988e-10	3	Nedd4
Ctnna11	1.22961e-18	0.270651	0.323	0.178	1.81971e-14	3	Ctnna1
H2afy1	2.99731e-13	0.27032	0.864	0.753	4.43572e-09	3	H2afy
Ciao2a1	1.82074e-13	0.269534	0.544	0.385	2.69451e-09	3	Ciao2a
Ncl1	8.26857e-13	0.268605	0.848	0.734	1.22367e-08	3	Ncl
Impdh21	2.51323e-17	0.268147	0.739	0.548	3.71933e-13	3	Impdh2
Dnmt1	9.80512e-13	0.267164	0.26	0.155	1.45106e-08	3	Dnmt1
Smc1a	2.41938e-11	0.267064	0.458	0.327	3.58043e-07	3	Smc1a
Dnajc241	2.31354e-11	0.265242	0.337	0.219	3.42381e-07	3	Dnajc24
Rpn21	5.71133e-12	0.264786	0.607	0.474	8.4522e-08	3	Rpn2
U2af11	1.34386e-16	0.26467	0.926	0.84	1.98878e-12	3	U2af1
St131	2.84463e-13	0.263992	0.793	0.646	4.20977e-09	3	St13
Gm472831	1.06437e-11	0.263761	0.382	0.258	1.57516e-07	3	Gm47283
Myl12a1	4.70298e-21	0.263448	0.835	0.638	6.95994e-17	3	Myl12a
Tmem1651	1.2604e-13	0.26257	0.397	0.256	1.86526e-09	3	Tmem165
Fkbp31	1.38911e-16	0.262115	0.822	0.669	2.05574e-12	3	Fkbp3
Lsm81	2.77757e-15	0.261733	0.765	0.626	4.11053e-11	3	Lsm8
Smc3	7.39041e-12	0.261532	0.653	0.52	1.09371e-07	3	Smc3
Rpain	2.58764e-12	0.260336	0.325	0.208	3.82945e-08	3	Rpain
Mrpl58	1.37807e-07	0.260106	0.661	0.564	0.00203941	3	Mrpl58
Txn11	6.56338e-16	0.259503	0.901	0.766	9.71315e-12	3	Txn1
Creb51	7.99633e-19	0.259285	0.314	0.167	1.18338e-14	3	Creb5
Arl6ip61	1.67702e-13	0.258517	0.602	0.446	2.48182e-09	3	Arl6ip6
Sdf2l11	2.08323e-09	0.257358	0.336	0.231	3.08298e-05	3	Sdf2l1
Pole41	3.87775e-12	0.25706	0.511	0.376	5.73869e-08	3	Pole4
Nudt211	4.37982e-16	0.256849	0.845	0.717	6.4817e-12	3	Nudt21
Mrpl51	2.44754e-11	0.256672	0.647	0.504	3.62211e-07	3	Mrpl51
Sptssa	1.53927e-11	0.256025	0.668	0.524	2.27797e-07	3	Sptssa
Tpr1	5.23026e-11	0.255693	0.648	0.512	7.74027e-07	3	Tpr
Snrpd11	7.09856e-16	0.255014	0.904	0.84	1.05052e-11	3	Snrpd1
Cnih41	4.86264e-15	0.254812	0.465	0.308	7.19623e-11	3	Cnih4
Fgfr11	1.91507e-09	0.254347	0.282	0.185	2.83411e-05	3	Fgfr1
Casp8ap2	3.55987e-11	0.253821	0.275	0.172	5.26826e-07	3	Casp8ap2
Sf3b51	1.37028e-11	0.253162	0.767	0.627	2.02788e-07	3	Sf3b5
Srrm11	1.50224e-09	0.252401	0.61	0.483	2.22316e-05	3	Srrm1
Rheb	6.05736e-12	0.251952	0.804	0.676	8.96429e-08	3	Rheb
Eif2s11	1.83729e-12	0.251892	0.74	0.592	2.71901e-08	3	Eif2s1
Srsf101	1.67215e-10	0.251744	0.719	0.582	2.47462e-06	3	Srsf10
Pgk11	1.12597e-17	0.251694	0.9	0.777	1.66632e-13	3	Pgk1

## Sheet: Cluster 4
	p_val	avg_log2FC	pct.1	pct.2	p_val_adj	cluster	gene
Id21	1.71525e-107	1.50349	0.769	0.411	2.5384e-103	4	Id2
Neurod21	5.68613e-188	1.49138	0.88	0.292	8.41491e-184	4	Neurod2
Neurod61	8.73335e-151	1.29446	0.882	0.328	1.29245e-146	4	Neurod6
Rpl372	2.33096e-159	1.18227	1	0.51	3.44958e-155	4	Rpl37
Rpl152	4.02979e-140	1.10654	1	0.511	5.96369e-136	4	Rpl15
Rpl37a2	1.9623e-139	1.104	1	0.512	2.90401e-135	4	Rpl37a
Rpl352	3.52238e-143	1.10343	1	0.512	5.21277e-139	4	Rpl35
Rpl272	2.16256e-139	1.0936	1	0.51	3.20038e-135	4	Rpl27
Gm20002	8.31125e-138	1.08289	1	0.511	1.22998e-133	4	Gm2000
Hspa82	8.97764e-135	1.07625	1	0.512	1.3286e-130	4	Hspa8
Fau2	1.58627e-131	1.07597	1	0.512	2.34752e-127	4	Fau
Tbr11	2.65698e-112	1.0756	0.551	0.169	3.93206e-108	4	Tbr1
Rpl102	1.93783e-133	1.07309	1	0.513	2.86779e-129	4	Rpl10
Rpl42	7.96881e-127	1.07284	1	0.511	1.1793e-122	4	Rpl4
Rps272	2.4039e-130	1.07119	1	0.51	3.55753e-126	4	Rps27
Rpl18a2	5.48527e-125	1.06953	0.998	0.512	8.11765e-121	4	Rpl18a
Rps52	5.76304e-128	1.06843	1	0.513	8.52873e-124	4	Rps5
Rpl13a2	3.78519e-121	1.05462	1	0.511	5.6017e-117	4	Rpl13a
Rpl72	2.34836e-129	1.05411	0.998	0.512	3.47533e-125	4	Rpl7
Rps92	1.03732e-118	1.04442	1	0.513	1.53513e-114	4	Rps9
Rpl232	6.55584e-120	1.03423	0.997	0.511	9.70198e-116	4	Rpl23
Rps15a2	7.18897e-121	1.03057	0.995	0.509	1.0639e-116	4	Rps15a
Rps182	1.72239e-119	1.02921	0.997	0.508	2.54897e-115	4	Rps18
Rps27a2	4.23881e-119	1.02861	1	0.512	6.27301e-115	4	Rps27a
Gm113612	2.05051e-119	1.02695	0.997	0.507	3.03454e-115	4	Gm11361
Plxna41	5.75218e-98	1.0242	0.425	0.117	8.51265e-94	4	Plxna4
Tmem1081	8.18385e-73	1.01968	0.59	0.265	1.21113e-68	4	Tmem108
Rps112	3.90802e-117	1.01966	1	0.512	5.78348e-113	4	Rps11
Syt41	7.42669e-68	1.01318	0.435	0.156	1.09908e-63	4	Syt4
Nsg22	8.28173e-98	1.01183	0.834	0.48	1.22561e-93	4	Nsg2
Rps82	7.55296e-115	1.00871	1	0.513	1.11776e-110	4	Rps8
Rpl92	2.44455e-110	0.994593	0.997	0.511	3.6177e-106	4	Rpl9
Rpl27a2	2.91882e-113	0.993605	0.997	0.51	4.31956e-109	4	Rpl27a
Rps3a12	4.22528e-112	0.992317	1	0.511	6.25299e-108	4	Rps3a1
Rpl242	3.48628e-109	0.989652	1	0.512	5.15934e-105	4	Rpl24
Rps292	2.40387e-117	0.988427	1	0.511	3.55749e-113	4	Rps29
Rps4x2	2.11479e-112	0.986639	1	0.51	3.12968e-108	4	Rps4x
Rps62	1.59017e-106	0.981145	1	0.512	2.3533e-102	4	Rps6
Rps172	4.25556e-112	0.97696	1	0.508	6.2978e-108	4	Rps17
Rplp22	4.05859e-109	0.971196	1	0.51	6.00631e-105	4	Rplp2
Rps32	3.39281e-110	0.96987	1	0.512	5.02102e-106	4	Rps3
Rpl112	3.67306e-104	0.96436	0.998	0.511	5.43576e-100	4	Rpl11
Tpt12	3.0899e-106	0.960957	0.998	0.512	4.57275e-102	4	Tpt1
Rps162	2.19302e-108	0.95938	1	0.511	3.24544e-104	4	Rps16
Islr22	3.88793e-81	0.954202	0.714	0.329	5.75375e-77	4	Islr2
Rps262	3.7125e-106	0.952408	1	0.508	5.49413e-102	4	Rps26
Rpl172	8.5515e-104	0.949443	1	0.512	1.26554e-99	4	Rpl17
Rpl192	4.64876e-102	0.946301	1	0.511	6.8797e-98	4	Rpl19
Rpl10a2	9.49515e-108	0.94497	0.992	0.504	1.40519e-103	4	Rpl10a
Rpl82	6.22277e-102	0.935175	1	0.51	9.20908e-98	4	Rpl8
Rpl312	4.08733e-107	0.933431	0.998	0.505	6.04883e-103	4	Rpl31
Rps202	4.12711e-106	0.929262	0.99	0.502	6.10771e-102	4	Rps20
Rpl33	9.17094e-96	0.918315	1	0.513	1.35721e-91	4	Rpl3
Ybx12	1.70101e-88	0.916241	0.998	0.51	2.51732e-84	4	Ybx1
Rps132	3.2279e-97	0.91598	1	0.51	4.77696e-93	4	Rps13
Rpl35a2	2.91539e-98	0.908798	0.998	0.51	4.31449e-94	4	Rpl35a
Ttc281	3.13016e-57	0.898837	0.619	0.34	4.63233e-53	4	Ttc28
Rps242	2.07788e-92	0.896028	0.998	0.511	3.07506e-88	4	Rps24
Rps23	2.34477e-104	0.890225	1	0.513	3.47003e-100	4	Rps2
Rps152	9.67649e-88	0.87805	1	0.511	1.43202e-83	4	Rps15
Sox111	5.60763e-94	0.876468	0.987	0.906	8.29874e-90	4	Sox11
Gria21	1.68441e-51	0.847568	0.617	0.355	2.49275e-47	4	Gria2
9130024F11Rik1	2.44878e-42	0.847507	0.292	0.103	3.62395e-38	4	9130024F11Rik
Rplp12	2.87753e-91	0.818515	0.982	0.499	4.25845e-87	4	Rplp1
Cntn21	1.0556e-52	0.800567	0.391	0.148	1.56218e-48	4	Cntn2
Rpsa2	1.13399e-83	0.793542	0.997	0.508	1.6782e-79	4	Rpsa
Ppp2r2b1	5.77043e-63	0.79279	0.719	0.39	8.53966e-59	4	Ppp2r2b
Rpl142	7.67027e-73	0.768209	1	0.51	1.13512e-68	4	Rpl14
Itm2b1	2.56277e-62	0.760843	0.921	0.73	3.79265e-58	4	Itm2b
Cdh13	8.0712e-43	0.757297	0.265	0.089	1.19446e-38	4	Cdh13
Ppia2	2.06924e-64	0.755068	0.998	0.512	3.06227e-60	4	Ppia
Tagln31	1.75587e-78	0.748784	0.964	0.711	2.59851e-74	4	Tagln3
Celf21	7.57003e-56	0.74214	0.869	0.726	1.12029e-51	4	Celf2
Bcl11b2	3.27215e-57	0.718934	0.667	0.345	4.84246e-53	4	Bcl11b
Ptprd	2.1819e-49	0.702833	0.38	0.154	3.229e-45	4	Ptprd
Mir124-2hg	3.19635e-47	0.695149	0.701	0.43	4.73027e-43	4	Mir124-2hg
Sstr21	3.12509e-45	0.68642	0.418	0.173	4.62482e-41	4	Sstr2
Olfm11	1.05027e-49	0.686054	0.654	0.37	1.5543e-45	4	Olfm1
Epha51	2.69646e-39	0.685828	0.817	0.597	3.99049e-35	4	Epha5
Neurod11	1.26866e-43	0.672002	0.417	0.178	1.87749e-39	4	Neurod1
Rnd21	1.42019e-33	0.663684	0.523	0.297	2.10174e-29	4	Rnd2
Stmn21	1.7446e-45	0.660623	0.853	0.565	2.58184e-41	4	Stmn2
Stmn41	4.80756e-32	0.659222	0.635	0.405	7.11471e-28	4	Stmn4
Igfbpl11	1.59005e-57	0.652622	0.982	0.748	2.35311e-53	4	Igfbpl1
Serpini11	1.08019e-47	0.645565	0.475	0.216	1.59857e-43	4	Serpini1
Eif1b1	6.68442e-18	0.643908	0.914	0.881	9.89228e-14	4	Eif1b
Sorbs21	2.89598e-32	0.631045	0.488	0.28	4.28576e-28	4	Sorbs2
Myt1l2	4.65822e-35	0.628601	0.443	0.221	6.8937e-31	4	Myt1l
Sox41	2.77209e-63	0.623789	0.992	0.929	4.10241e-59	4	Sox4
Epha31	2.01354e-33	0.617688	0.483	0.263	2.97984e-29	4	Epha3
Mapt1	2.54104e-26	0.617481	0.591	0.375	3.76048e-22	4	Mapt
Ifngr21	7.01712e-29	0.61549	0.42	0.228	1.03846e-24	4	Ifngr2
Rtn11	3.97967e-51	0.612677	0.971	0.79	5.88951e-47	4	Rtn1
Nrxn11	1.67023e-29	0.609032	0.42	0.223	2.47177e-25	4	Nrxn1
Crmp12	9.16563e-40	0.605193	0.826	0.621	1.35642e-35	4	Crmp1
Cplx21	1.69257e-27	0.600172	0.418	0.23	2.50484e-23	4	Cplx2
Uchl12	2.69892e-43	0.593112	0.892	0.714	3.99413e-39	4	Uchl1
Rab3a2	2.81602e-40	0.575373	0.795	0.523	4.16743e-36	4	Rab3a
Rbfox22	3.46873e-47	0.574623	0.835	0.562	5.13338e-43	4	Rbfox2
Pcdh9	2.98632e-27	0.570018	0.326	0.159	4.41945e-23	4	Pcdh9
Ap3s11	1.72841e-27	0.569867	0.805	0.671	2.55787e-23	4	Ap3s1
Rbfox31	2.38961e-32	0.566831	0.355	0.164	3.53639e-28	4	Rbfox3
Gpm6a2	1.98377e-31	0.559434	0.708	0.517	2.93578e-27	4	Gpm6a
Nkain31	1.22976e-31	0.559215	0.347	0.162	1.81992e-27	4	Nkain3
Fam49a1	6.15664e-41	0.551877	0.32	0.121	9.11121e-37	4	Fam49a
Nav12	3.28789e-25	0.549829	0.456	0.267	4.86576e-21	4	Nav1
Bhlhe221	7.46902e-30	0.548433	0.268	0.109	1.10534e-25	4	Bhlhe22
Rwdd31	5.0338e-27	0.547155	0.275	0.122	7.44953e-23	4	Rwdd3
Dner1	9.76654e-34	0.543493	0.383	0.181	1.44535e-29	4	Dner
Bcl7a1	1.38249e-27	0.541794	0.63	0.436	2.04595e-23	4	Bcl7a
Basp12	7.70123e-31	0.537724	0.795	0.609	1.1397e-26	4	Basp1
Dcx2	2.61366e-35	0.537214	0.658	0.409	3.86796e-31	4	Dcx
Nfasc1	7.1633e-28	0.530437	0.496	0.287	1.0601e-23	4	Nfasc
Mllt112	8.6142e-44	0.52816	0.955	0.738	1.27482e-39	4	Mllt11
Snca1	1.69734e-15	0.526321	0.263	0.144	2.51189e-11	4	Snca
Actl6b1	4.45423e-29	0.520196	0.485	0.267	6.59182e-25	4	Actl6b
Zbtb181	7.78762e-24	0.517989	0.456	0.271	1.15249e-19	4	Zbtb18
Grin2b	1.98145e-24	0.511909	0.275	0.126	2.93235e-20	4	Grin2b
Ctxn11	9.2755e-35	0.509753	0.859	0.749	1.37268e-30	4	Ctxn1
Gng31	2.26642e-36	0.509617	0.798	0.524	3.35408e-32	4	Gng3
Gpr851	1.45983e-27	0.509225	0.378	0.193	2.16041e-23	4	Gpr85
Ttc9b2	6.82941e-30	0.504555	0.648	0.418	1.01069e-25	4	Ttc9b
1700025G04Rik1	1.38639e-21	0.504532	0.386	0.227	2.05172e-17	4	1700025G04Rik
Elavl32	2.413e-36	0.504336	0.89	0.699	3.57099e-32	4	Elavl3
Actb2	7.56102e-59	0.503366	1	0.995	1.11896e-54	4	Actb
Sox51	9.53885e-26	0.502732	0.42	0.23	1.41165e-21	4	Sox5
Eif4a22	1.90918e-36	0.497046	0.887	0.775	2.8254e-32	4	Eif4a2
Mpped11	2.3444e-29	0.496761	0.275	0.114	3.46947e-25	4	Mpped1
Mn1	5.36976e-27	0.490837	0.302	0.141	7.9467e-23	4	Mn1
Cd24a2	7.42493e-38	0.488982	0.963	0.862	1.09882e-33	4	Cd24a
Negr1	2.14227e-26	0.487242	0.257	0.11	3.17034e-22	4	Negr1
Elavl42	5.92715e-25	0.476823	0.774	0.579	8.77159e-21	4	Elavl4
Phf20l11	3.7671e-19	0.475469	0.488	0.335	5.57493e-15	4	Phf20l1
Gpc22	2.46279e-28	0.475179	0.725	0.483	3.64469e-24	4	Gpc2
Ank32	8.4278e-24	0.475103	0.454	0.264	1.24723e-19	4	Ank3
Rprm1	2.9805e-14	0.473019	0.651	0.496	4.41084e-10	4	Rprm
Bzw21	2.46469e-27	0.47107	0.863	0.758	3.64749e-23	4	Bzw2
Dpysl51	7.49721e-20	0.465961	0.496	0.33	1.10951e-15	4	Dpysl5
Dpysl32	1.17224e-27	0.464222	0.851	0.729	1.7348e-23	4	Dpysl3
Ncan2	3.7796e-26	0.458847	0.796	0.628	5.59342e-22	4	Ncan
Podxl22	4.34893e-28	0.4584	0.73	0.523	6.43599e-24	4	Podxl2
Nrn11	9.21872e-22	0.456178	0.292	0.143	1.36428e-17	4	Nrn1
Ccl27a1	2.43983e-23	0.454737	0.619	0.428	3.6107e-19	4	Ccl27a
Hecw11	1.69007e-24	0.454237	0.297	0.142	2.50113e-20	4	Hecw1
Cntnap21	1.24551e-16	0.449274	0.438	0.291	1.84323e-12	4	Cntnap2
Nrep2	9.9324e-30	0.448357	0.775	0.604	1.4699e-25	4	Nrep
Enc11	2.18194e-16	0.447767	0.347	0.212	3.22905e-12	4	Enc1
Serp21	1.53846e-16	0.440962	0.433	0.29	2.27677e-12	4	Serp2
Hist3h2ba2	3.18929e-33	0.440294	0.947	0.804	4.71983e-29	4	Hist3h2ba
Nfib1	1.08171e-18	0.437744	0.824	0.659	1.60082e-14	4	Nfib
Dcc1	1.27089e-17	0.437336	0.326	0.188	1.8808e-13	4	Dcc
Nsg12	2.01639e-26	0.431249	0.859	0.711	2.98405e-22	4	Nsg1
Nr2f1	4.06905e-07	0.428514	0.538	0.461	0.00602178	4	Nr2f1
Clmp1	6.29731e-25	0.427613	0.333	0.163	9.31939e-21	4	Clmp
Mir100hg	1.08318e-14	0.427582	0.772	0.64	1.603e-10	4	Mir100hg
Thra2	2.9967e-19	0.424646	0.658	0.508	4.43482e-15	4	Thra
Map2k61	1.12511e-13	0.416955	0.258	0.151	1.66505e-09	4	Map2k6
Akap92	6.67709e-22	0.414611	0.716	0.545	9.88142e-18	4	Akap9
Dlgap42	1.62427e-17	0.409828	0.667	0.524	2.40376e-13	4	Dlgap4
Srrm41	2.35959e-24	0.409802	0.417	0.228	3.49196e-20	4	Srrm4
Auts21	7.09194e-24	0.408028	0.801	0.632	1.04954e-19	4	Auts2
Cnrip11	1.41774e-17	0.406665	0.431	0.271	2.09812e-13	4	Cnrip1
Ppp3ca1	2.42666e-15	0.401005	0.535	0.386	3.59121e-11	4	Ppp3ca
Svbp1	5.28866e-16	0.398598	0.803	0.734	7.82669e-12	4	Svbp
Map22	3.61949e-19	0.394942	0.674	0.504	5.35648e-15	4	Map2
Kifap31	3.95913e-18	0.393262	0.575	0.415	5.85912e-14	4	Kifap3
1932-09-01	3.26869e-17	0.388349	0.522	0.369	4.83733e-13	4	2003-09-01
Kctd132	6.10712e-19	0.387109	0.472	0.297	9.03792e-15	4	Kctd13
Tnik1	3.23535e-17	0.384663	0.321	0.186	4.78799e-13	4	Tnik
Apc22	1.2827e-19	0.38407	0.402	0.231	1.89826e-15	4	Apc2
Efnb21	1.7551e-12	0.383969	0.263	0.159	2.59738e-08	4	Efnb2
Aplp11	2.86682e-23	0.383204	0.73	0.508	4.24261e-19	4	Aplp1
Cdk5r12	6.85926e-24	0.382837	0.698	0.475	1.0151e-19	4	Cdk5r1
Cdc42ep32	1.90532e-19	0.382484	0.341	0.184	2.81968e-15	4	Cdc42ep3
Atat12	1.54459e-15	0.380345	0.708	0.588	2.28584e-11	4	Atat1
Gdpd11	1.55221e-18	0.376359	0.591	0.415	2.29711e-14	4	Gdpd1
Gm133061	1.85044e-15	0.375335	0.435	0.287	2.73847e-11	4	Gm13306
Ctnna21	5.33244e-12	0.373354	0.299	0.189	7.89148e-08	4	Ctnna2
Cited22	5.81698e-10	0.371841	0.638	0.529	8.60855e-06	4	Cited2
Mef2c	1.09984e-11	0.371197	0.257	0.152	1.62765e-07	4	Mef2c
Stmn31	3.26579e-25	0.367427	0.864	0.647	4.83304e-21	4	Stmn3
Ntm1	3.52485e-16	0.366816	0.289	0.156	5.21643e-12	4	Ntm
Ptprs1	4.75271e-13	0.366215	0.662	0.544	7.03354e-09	4	Ptprs
Slf11	7.51293e-13	0.357699	0.278	0.167	1.11184e-08	4	Slf1
Dbn12	2.22765e-18	0.35538	0.838	0.741	3.2967e-14	4	Dbn1
Sh3bp51	2.22869e-15	0.355366	0.384	0.241	3.29823e-11	4	Sh3bp5
App	2.39302e-13	0.355336	0.549	0.416	3.54143e-09	4	App
Kif5c2	1.05147e-20	0.35516	0.835	0.672	1.55608e-16	4	Kif5c
Traf41	2.39749e-16	0.354	0.591	0.431	3.54805e-12	4	Traf4
Tmsb15b21	2.70503e-14	0.353428	0.339	0.208	4.00318e-10	4	Tmsb15b2
Ankrd121	1.25506e-12	0.352279	0.441	0.303	1.85736e-08	4	Ankrd12
Plxna21	8.58612e-15	0.349431	0.415	0.268	1.27066e-10	4	Plxna2
Cacna2d11	1.74404e-15	0.348906	0.268	0.147	2.58101e-11	4	Cacna2d1
Bdh11	2.06178e-12	0.347521	0.359	0.237	3.05123e-08	4	Bdh1
Mien11	8.8366e-18	0.345131	0.761	0.639	1.30773e-13	4	Mien1
Rtn41	1.26504e-15	0.343079	0.779	0.685	1.87213e-11	4	Rtn4
Map1b1	7.97494e-21	0.342481	0.953	0.946	1.18021e-16	4	Map1b
Cnr11	7.74888e-11	0.341569	0.273	0.167	1.14676e-06	4	Cnr1
Rasgef1b1	1.09463e-10	0.341367	0.276	0.174	1.61995e-06	4	Rasgef1b
Cotl11	1.48275e-20	0.340741	0.737	0.538	2.19432e-16	4	Cotl1
Jpt12	1.30663e-30	0.339103	0.997	0.977	1.93369e-26	4	Jpt1
Nell21	2.69555e-11	0.338959	0.383	0.256	3.98915e-07	4	Nell2
Sez61	7.33136e-16	0.338704	0.355	0.207	1.08497e-11	4	Sez6
Gdi12	4.44757e-17	0.338425	0.771	0.613	6.58196e-13	4	Gdi1
Apbb21	1.03626e-12	0.338199	0.32	0.201	1.53356e-08	4	Apbb2
Zeb21	2.27788e-12	0.337325	0.439	0.311	3.37104e-08	4	Zeb2
Tmem1781	1.44528e-09	0.336363	0.325	0.217	2.13888e-05	4	Tmem178
Fabp51	2.95076e-22	0.334155	0.94	0.882	4.36683e-18	4	Fabp5
Ddit42	1.46629e-11	0.333343	0.435	0.309	2.16996e-07	4	Ddit4
Snap252	2.58109e-17	0.33199	0.349	0.199	3.81975e-13	4	Snap25
Gm105582	3.21541e-14	0.330133	0.543	0.388	4.75848e-10	4	Gm10558
Ldhb1	1.17251e-17	0.328709	0.961	0.893	1.7352e-13	4	Ldhb
Amer21	1.26338e-12	0.32827	0.527	0.395	1.86968e-08	4	Amer2
Gng22	7.15838e-14	0.327546	0.625	0.494	1.05937e-09	4	Gng2
Hist3h2a2	1.15737e-16	0.325789	0.746	0.582	1.71279e-12	4	Hist3h2a
Sobp	8.66866e-15	0.321694	0.255	0.138	1.28287e-10	4	Sobp
Ncam11	1.15309e-15	0.32155	0.75	0.636	1.70646e-11	4	Ncam1
Fam168a1	8.58018e-11	0.321191	0.396	0.283	1.26978e-06	4	Fam168a
Kif21b1	2.17245e-12	0.31977	0.334	0.212	3.215e-08	4	Kif21b
Lrpap11	1.10182e-08	0.318821	0.443	0.341	0.000163058	4	Lrpap1
0610010F05Rik1	7.20507e-12	0.318675	0.368	0.247	1.06628e-07	4	0610010F05Rik
Bmerb11	1.35966e-13	0.318121	0.341	0.21	2.01216e-09	4	Bmerb1
Wnt7b1	9.04282e-16	0.317469	0.32	0.182	1.33825e-11	4	Wnt7b
Clcn41	2.24535e-10	0.316381	0.477	0.359	3.32289e-06	4	Clcn4
Stxbp11	1.50928e-12	0.311718	0.326	0.205	2.23359e-08	4	Stxbp1
Celf41	3.30835e-19	0.311295	0.659	0.468	4.89603e-15	4	Celf4
Kalrn	7.91904e-12	0.309644	0.265	0.159	1.17194e-07	4	Kalrn
Tmod21	4.51472e-11	0.30827	0.491	0.371	6.68133e-07	4	Tmod2
Nrcam	1.77273e-08	0.308184	0.278	0.191	0.000262346	4	Nrcam
Grb21	1.06152e-07	0.30621	0.381	0.281	0.00157094	4	Grb2
Scg52	3.32974e-18	0.30571	0.874	0.741	4.92768e-14	4	Scg5
Commd31	8.08113e-13	0.305695	0.687	0.579	1.19593e-08	4	Commd3
Adgrl1	4.15742e-09	0.305315	0.326	0.229	6.15257e-05	4	Adgrl1
Npdc12	4.38372e-13	0.305108	0.674	0.546	6.48747e-09	4	Npdc1
Camkk2	1.20483e-11	0.304571	0.299	0.186	1.78303e-07	4	Camkk2
Apba2	3.86158e-11	0.304347	0.412	0.29	5.71476e-07	4	Apba2
Tmem35a1	4.57638e-10	0.303737	0.318	0.211	6.77259e-06	4	Tmem35a
Prnp2	2.94579e-08	0.303656	0.347	0.251	0.000435947	4	Prnp
Robo21	2.77601e-11	0.301453	0.328	0.214	4.10821e-07	4	Robo2
Nkd11	3.41025e-06	0.300674	0.273	0.198	0.0504683	4	Nkd1
Sbk11	3.34868e-11	0.299623	0.574	0.453	4.95572e-07	4	Sbk1
Taok31	3.5298e-11	0.298967	0.297	0.186	5.22375e-07	4	Taok3
Mkrn12	1.99653e-13	0.295788	0.716	0.598	2.95466e-09	4	Mkrn1
Fyn	3.67646e-09	0.295041	0.315	0.219	5.4408e-05	4	Fyn
Kif1a	1.91059e-10	0.293118	0.389	0.277	2.82748e-06	4	Kif1a
Map1lc3b1	6.40753e-17	0.29217	0.921	0.871	9.4825e-13	4	Map1lc3b
Plk21	6.2956e-15	0.291656	0.299	0.168	9.31686e-11	4	Plk2
Lzts11	2.01935e-09	0.289659	0.331	0.224	2.98843e-05	4	Lzts1
Chd32	1.66038e-10	0.289325	0.729	0.628	2.45719e-06	4	Chd3
Rab33a2	5.26186e-08	0.288494	0.378	0.271	0.000778703	4	Rab33a
Gm16731	2.06878e-17	0.288191	0.916	0.876	3.06159e-13	4	Gm1673
6330403K07Rik2	1.19864e-13	0.287594	0.948	0.878	1.77387e-09	4	6330403K07Rik
Ccng21	1.18705e-10	0.286621	0.477	0.349	1.75671e-06	4	Ccng2
Pak71	6.7701e-10	0.284207	0.273	0.173	1.00191e-05	4	Pak7
Sec11c	1.01013e-08	0.28384	0.279	0.189	0.00014949	4	Sec11c
4921524J17Rik1	1.02806e-11	0.282077	0.491	0.355	1.52143e-07	4	4921524J17Rik
Klf72	2.72465e-11	0.281821	0.549	0.394	4.03221e-07	4	Klf7
Lcmt1	4.53427e-06	0.281178	0.31	0.235	0.0671026	4	Lcmt1
Dnajb62	3.41865e-16	0.280608	0.897	0.823	5.05926e-12	4	Dnajb6
Celf32	6.49113e-12	0.280566	0.454	0.311	9.60623e-08	4	Celf3
Idnk1	1.07652e-06	0.279076	0.425	0.339	0.0159315	4	Idnk
Zfp572	1.29026e-09	0.278162	0.378	0.27	1.90946e-05	4	Zfp57
Dusp81	2.67937e-09	0.277827	0.286	0.188	3.96521e-05	4	Dusp8
Vamp21	7.3739e-07	0.276748	0.457	0.373	0.0109126	4	Vamp2
Tubb4a1	4.07032e-11	0.276511	0.396	0.265	6.02367e-07	4	Tubb4a
Rnf1651	2.5431e-09	0.275386	0.456	0.337	3.76354e-05	4	Rnf165
Mllt31	9.42126e-07	0.273972	0.344	0.261	0.0139425	4	Mllt3
Polb2	9.46287e-08	0.272136	0.475	0.382	0.00140041	4	Polb
Cyth22	3.06601e-12	0.271602	0.785	0.69	4.53739e-08	4	Cyth2
Ube2d12	2.03792e-09	0.271199	0.658	0.554	3.01591e-05	4	Ube2d1
Stx72	1.2004e-08	0.268589	0.565	0.464	0.000177647	4	Stx7
Nova2	1.3886e-10	0.267636	0.297	0.189	2.055e-06	4	Nova2
Serinc12	2.73763e-10	0.265072	0.709	0.601	4.05141e-06	4	Serinc1
Ndrg3	3.32781e-08	0.263832	0.289	0.198	0.000492482	4	Ndrg3
Coro1c	2.63636e-06	0.263793	0.333	0.255	0.0390155	4	Coro1c
Plppr31	5.12036e-09	0.26349	0.384	0.274	7.57762e-05	4	Plppr3
Tmcc11	5.69571e-07	0.262343	0.389	0.291	0.00842908	4	Tmcc1
Snap471	1.35897e-09	0.261459	0.593	0.501	2.01114e-05	4	Snap47
Pdxp1	3.1314e-07	0.261421	0.352	0.261	0.00463415	4	Pdxp
Sdhaf42	1.39653e-11	0.261162	0.63	0.503	2.06673e-07	4	Sdhaf4
Serf11	1.32297e-12	0.260363	0.829	0.741	1.95787e-08	4	Serf1
Parp62	2.73704e-09	0.257698	0.483	0.35	4.05055e-05	4	Parp6
Sptan11	3.224e-07	0.256989	0.317	0.231	0.00477119	4	Sptan1
Gramd1a2	3.68079e-09	0.256436	0.367	0.26	5.4472e-05	4	Gramd1a
Atp6v0b1	5.23358e-10	0.255151	0.777	0.722	7.74517e-06	4	Atp6v0b
Arpc52	8.94904e-11	0.253882	0.795	0.695	1.32437e-06	4	Arpc5
Clip31	3.37383e-08	0.251836	0.532	0.432	0.000499293	4	Clip3
Cnih21	1.43464e-13	0.251548	0.683	0.528	2.12312e-09	4	Cnih2
Arpc31	1.07629e-12	0.251226	0.809	0.742	1.5928e-08	4	Arpc3
Ralgps21	3.76648e-08	0.251094	0.351	0.255	0.000557401	4	Ralgps2
Atpif12	6.68624e-19	0.250541	0.984	0.972	9.89496e-15	4	Atpif1

## Sheet: Cluster 5
	p_val	avg_log2FC	pct.1	pct.2	p_val_adj	cluster	gene
Tcf7l2	0	4.04893	1	0.135	0	5	Tcf7l2
Syt13	0	2.74114	0.657	0.022	0	5	Syt13
Lhx9	0	2.42947	0.805	0.11	0	5	Lhx9
Chst1	5.23492e-284	2.3967	0.627	0.066	7.74716e-280	5	Chst1
Ntng1	0	2.37617	0.635	0.057	0	5	Ntng1
Gap431	5.68437e-132	2.11565	0.911	0.481	8.4123e-128	5	Gap43
Shox2	0	1.96612	0.576	0.013	0	5	Shox2
Pou2f2	2.34451e-198	1.84941	0.676	0.119	3.46965e-194	5	Pou2f2
Gbx2	0	1.79402	0.492	0.007	0	5	Gbx2
Zic11	1.14549e-173	1.73975	0.786	0.191	1.69521e-169	5	Zic1
Dmrtb1	3.23288e-222	1.72599	0.603	0.077	4.78434e-218	5	Dmrtb1
Rora	1.21697e-178	1.65857	0.332	0.023	1.80099e-174	5	Rora
Zfhx31	5.62976e-188	1.65759	0.724	0.143	8.33149e-184	5	Zfhx3
Cd47	6.39952e-43	1.63602	0.616	0.365	9.47065e-39	5	Cd47
Ina1	1.96191e-86	1.50962	0.819	0.365	2.90343e-82	5	Ina
Pcsk1n1	1.11757e-109	1.49973	0.857	0.364	1.65389e-105	5	Pcsk1n
Foxp2	1.45274e-157	1.42079	0.554	0.093	2.1499e-153	5	Foxp2
Arl4a	1.50385e-98	1.37608	0.67	0.225	2.22555e-94	5	Arl4a
Zic4	1.67851e-123	1.35474	0.492	0.09	2.48403e-119	5	Zic4
Ebf1	6.73002e-146	1.30878	0.549	0.093	9.95976e-142	5	Ebf1
Cdo1	5.99834e-79	1.28265	0.584	0.201	8.87694e-75	5	Cdo1
Gng8	0	1.24111	0.381	0.01	0	5	Gng8
Mir124-2hg1	5.43855e-80	1.17821	0.846	0.433	8.04851e-76	5	Mir124-2hg
Nav2	1.79035e-89	1.1706	0.489	0.123	2.64953e-85	5	Nav2
Rpl103	3.51842e-104	1.1473	1	0.536	5.20691e-100	5	Rpl10
Clybl	2.01541e-113	1.11494	0.378	0.057	2.9826e-109	5	Clybl
Crabp2	2.47137e-20	1.09948	0.268	0.115	3.65738e-16	5	Crabp2
Ank2	1.4136e-66	1.08967	0.722	0.349	2.09199e-62	5	Ank2
Hspa83	5.78554e-85	1.07052	1	0.536	8.56202e-81	5	Hspa8
Cnih22	4.08235e-69	1.04963	0.889	0.521	6.04148e-65	5	Cnih2
Slc1a2	1.6155e-124	1.04121	0.454	0.077	2.39077e-120	5	Slc1a2
Runx1t11	8.58179e-69	1.02668	0.597	0.205	1.27002e-64	5	Runx1t1
Rnf220	3.91187e-57	1.00528	0.505	0.192	5.78917e-53	5	Rnf220
Ncam12	1.77567e-66	0.99929	0.927	0.629	2.62781e-62	5	Ncam1
Ppia3	8.73506e-73	0.999084	1	0.535	1.2927e-68	5	Ppia
Nefl	3.84715e-41	0.994977	0.295	0.085	5.69339e-37	5	Nefl
Mapt2	8.31007e-57	0.994887	0.765	0.373	1.22981e-52	5	Mapt
Stmn32	2.18013e-65	0.978794	0.954	0.651	3.22638e-61	5	Stmn3
Stmn22	4.75821e-61	0.970624	0.951	0.571	7.04167e-57	5	Stmn2
Id41	1.68188e-42	0.969103	0.541	0.245	2.48901e-38	5	Id4
Snrpn1	4.14661e-65	0.966433	0.868	0.502	6.13657e-61	5	Snrpn
Rab3c1	1.35586e-44	0.95439	0.495	0.207	2.00654e-40	5	Rab3c
Tpt13	1.39503e-71	0.948075	1	0.535	2.06451e-67	5	Tpt1
Rps113	1.8697e-61	0.94325	1	0.536	2.76696e-57	5	Rps11
Rps133	1.12595e-66	0.938988	0.997	0.534	1.66629e-62	5	Rps13
Rpl353	7.98483e-68	0.93398	1	0.535	1.18167e-63	5	Rpl35
Map6	2.6388e-85	0.927196	0.473	0.118	3.90516e-81	5	Map6
Rps263	1.40797e-61	0.914715	0.997	0.532	2.08365e-57	5	Rps26
Gm20003	2.72033e-66	0.913613	1	0.534	4.02582e-62	5	Gm2000
Rps153	1.39926e-62	0.909198	1	0.534	2.07077e-58	5	Rps15
Nhlh2	4.38204e-90	0.90431	0.473	0.105	6.48498e-86	5	Nhlh2
Tmem163	2.87399e-84	0.90193	0.381	0.074	4.25322e-80	5	Tmem163
Rps273	1.0184e-59	0.899499	1	0.534	1.50712e-55	5	Rps27
Rps293	4.01192e-64	0.899167	1	0.535	5.93725e-60	5	Rps29
Rpl193	2.64266e-59	0.89588	1	0.534	3.91088e-55	5	Rpl19
Rpl243	9.00213e-59	0.892513	1	0.536	1.33222e-54	5	Rpl24
Rps63	8.0222e-59	0.887492	1	0.536	1.1872e-54	5	Rps6
Ntm2	6.7666e-32	0.87511	0.381	0.156	1.00139e-27	5	Ntm
Ptn2	1.63387e-21	0.872959	0.743	0.516	2.41796e-17	5	Ptn
Rpl143	1.95261e-59	0.872899	0.997	0.534	2.88967e-55	5	Rpl14
Gng32	4.52936e-60	0.871231	0.895	0.53	6.703e-56	5	Gng3
Rpl73	5.86586e-57	0.86466	1	0.535	8.68089e-53	5	Rpl7
Rac31	8.32285e-48	0.859253	0.584	0.243	1.2317e-43	5	Rac3
Rpl18a3	1.23124e-56	0.853707	1	0.535	1.82211e-52	5	Rpl18a
Rtn12	4.23852e-59	0.85107	0.997	0.797	6.27259e-55	5	Rtn1
Rps15a3	2.46349e-56	0.850664	0.997	0.532	3.64571e-52	5	Rps15a
Rpl373	5.55733e-53	0.848365	0.997	0.533	8.2243e-49	5	Rpl37
Rpl273	3.39851e-53	0.841195	1	0.534	5.02945e-49	5	Rpl27
Rpl173	2.77623e-53	0.831931	1	0.536	4.10854e-49	5	Rpl17
Cntfr1	5.60018e-40	0.831759	0.616	0.318	8.28771e-36	5	Cntfr
Samd5	1.9774e-104	0.830719	0.289	0.034	2.92636e-100	5	Samd5
Rps27a3	1.5586e-50	0.825315	1	0.535	2.30658e-46	5	Rps27a
Sp91	9.2449e-85	0.823653	0.614	0.168	1.36815e-80	5	Sp9
Rps93	1.68237e-48	0.822211	1	0.536	2.48973e-44	5	Rps9
Gsto1	1.04471e-28	0.821292	0.538	0.298	1.54607e-24	5	Gsto1
Rpl13a3	5.68267e-50	0.819111	1	0.535	8.40978e-46	5	Rpl13a
Snhg11	1.40483e-36	0.816011	0.268	0.075	2.079e-32	5	Snhg11
Rpl113	2.57619e-48	0.814178	1	0.535	3.81251e-44	5	Rpl11
Rpl43	2.69866e-52	0.812242	0.992	0.535	3.99375e-48	5	Rpl4
Rps243	7.56768e-50	0.805731	1	0.534	1.11994e-45	5	Rps24
Rps53	3.43366e-46	0.800922	1	0.536	5.08147e-42	5	Rps5
Zfp423	6.93036e-48	0.800806	0.454	0.167	1.02562e-43	5	Zfp423
Rpl93	1.99188e-46	0.80004	0.997	0.534	2.94779e-42	5	Rpl9
Stmn42	3.62274e-49	0.79733	0.789	0.405	5.36129e-45	5	Stmn4
Fau3	8.21306e-48	0.794024	1	0.535	1.21545e-43	5	Fau
Nsmce3	2.427e-18	0.788787	0.484	0.306	3.59171e-14	5	Nsmce3
Rpl35a3	1.00117e-48	0.786799	0.995	0.533	1.48164e-44	5	Rpl35a
Serf12	1.14484e-46	0.78545	0.932	0.738	1.69425e-42	5	Serf1
Zic5	2.57265e-59	0.784506	0.262	0.051	3.80727e-55	5	Zic5
Rplp23	7.04584e-48	0.78035	0.997	0.533	1.04271e-43	5	Rplp2
Aplp12	1.8384e-45	0.779507	0.846	0.511	2.72064e-41	5	Aplp1
Gstm71	6.07546e-40	0.778079	0.535	0.242	8.99107e-36	5	Gstm7
Rps173	4.77329e-48	0.772946	0.992	0.532	7.06399e-44	5	Rps17
Rpl313	1.85758e-47	0.770208	0.989	0.529	2.74904e-43	5	Rpl31
Ndfip11	8.61307e-48	0.770023	0.949	0.808	1.27465e-43	5	Ndfip1
Rps4x3	3.08527e-46	0.765638	0.995	0.534	4.5659e-42	5	Rps4x
Cd24a3	6.15044e-57	0.765082	0.997	0.864	9.10204e-53	5	Cd24a
Tubb2a1	5.62813e-42	0.761323	0.981	0.904	8.32907e-38	5	Tubb2a
Rpl153	3.58584e-43	0.758344	1	0.534	5.30669e-39	5	Rpl15
Rpl233	9.87625e-45	0.757544	1	0.534	1.46159e-40	5	Rpl23
1700025G04Rik2	6.94963e-26	0.75115	0.449	0.23	1.02848e-21	5	1700025G04Rik
Rps3a13	1.297e-41	0.750643	1	0.535	1.91943e-37	5	Rps3a1
Fign	3.99155e-73	0.748656	0.335	0.066	5.90709e-69	5	Fign
Rps163	1.28916e-44	0.748442	1	0.534	1.90782e-40	5	Rps16
Rpl27a3	8.12832e-45	0.747002	1	0.533	1.20291e-40	5	Rpl27a
Nefm	9.20889e-33	0.745196	0.308	0.106	1.36282e-28	5	Nefm
Tram1l11	5.9786e-37	0.739306	0.573	0.285	8.84772e-33	5	Tram1l1
Dpysl33	3.54263e-44	0.737535	0.954	0.727	5.24275e-40	5	Dpysl3
Rps33	1.74341e-40	0.735732	1	0.535	2.58007e-36	5	Rps3
Tox	1.58338e-46	0.735608	0.332	0.095	2.34324e-42	5	Tox
Resp18	4.93449e-57	0.729521	0.308	0.068	7.30255e-53	5	Resp18
Rpl310	1.57689e-38	0.723191	1	0.536	2.33364e-34	5	Rpl3
Rps203	9.75727e-46	0.71934	0.992	0.525	1.44398e-41	5	Rps20
Mtcl1	2.90238e-40	0.714756	0.53	0.232	4.29523e-36	5	Mtcl1
Rpl37a3	2.37732e-37	0.714279	1	0.535	3.51819e-33	5	Rpl37a
Tenm2	6.46184e-44	0.713965	0.338	0.102	9.56287e-40	5	Tenm2
Nkd12	3.69405e-24	0.710475	0.403	0.193	5.46682e-20	5	Nkd1
Pafah1b31	2.63385e-46	0.707043	0.954	0.835	3.89783e-42	5	Pafah1b3
Rpl10a3	3.94963e-41	0.707009	0.995	0.527	5.84506e-37	5	Rpl10a
Pcsk2	4.84987e-75	0.705702	0.265	0.041	7.17733e-71	5	Pcsk2
Trp53i111	3.59583e-35	0.699697	0.692	0.389	5.32147e-31	5	Trp53i11
Fam57b1	1.97652e-38	0.698193	0.57	0.256	2.92505e-34	5	Fam57b
Rps83	1.68978e-35	0.692317	1	0.536	2.50071e-31	5	Rps8
Rgs21	2.65769e-42	0.692201	0.47	0.18	3.93312e-38	5	Rgs2
Nrxn12	8.53937e-49	0.688008	0.565	0.222	1.26374e-44	5	Nrxn1
Plppr11	4.91243e-41	0.685563	0.546	0.232	7.26991e-37	5	Plppr1
Efnb31	1.28316e-33	0.677209	0.414	0.167	1.89895e-29	5	Efnb3
Rpsa3	9.17293e-42	0.676762	0.997	0.532	1.3575e-37	5	Rpsa
Uchl13	2.47926e-29	0.675625	0.895	0.722	3.66906e-25	5	Uchl1
Cmas1	3.11544e-31	0.673714	0.73	0.473	4.61054e-27	5	Cmas
Rpl83	2.43452e-37	0.6706	1	0.533	3.60284e-33	5	Rpl8
Atp2c1	3.87435e-27	0.664634	0.403	0.186	5.73365e-23	5	Atp2c1
Cbln2	1.79761e-61	0.662572	0.286	0.056	2.66028e-57	5	Cbln2
Thsd7a	1.86606e-92	0.660015	0.254	0.029	2.76158e-88	5	Thsd7a
Igsf21	3.90965e-36	0.658582	0.257	0.072	5.78589e-32	5	Igsf21
Rufy31	1.66652e-29	0.651864	0.684	0.401	2.46629e-25	5	Rufy3
Rps183	1.53693e-35	0.651479	0.997	0.531	2.27451e-31	5	Rps18
Prmt21	1.86403e-31	0.644311	0.732	0.437	2.75859e-27	5	Prmt2
Csrnp3	1.35266e-36	0.643456	0.376	0.136	2.0018e-32	5	Csrnp3
Mllt113	1.30133e-39	0.642298	0.973	0.748	1.92583e-35	5	Mllt11
Tubb4a2	2.50008e-37	0.638096	0.568	0.259	3.69987e-33	5	Tubb4a
Cd2001	3.00892e-34	0.634339	0.435	0.178	4.45291e-30	5	Cd200
Cpe1	2.164e-29	0.632242	0.865	0.664	3.20251e-25	5	Cpe
Gm113613	4.19076e-35	0.624	0.995	0.531	6.20191e-31	5	Gm11361
Rab6a1	2.95484e-26	0.620712	0.792	0.58	4.37287e-22	5	Rab6a
Rnf2271	2.63848e-20	0.617554	0.535	0.317	3.90469e-16	5	Rnf227
Mgst32	2.00178e-22	0.616169	0.538	0.313	2.96243e-18	5	Mgst3
Nap1l51	1.07712e-42	0.610862	0.468	0.169	1.59403e-38	5	Nap1l5
L1cam1	7.29937e-28	0.602067	0.397	0.173	1.08023e-23	5	L1cam
Shank11	1.37833e-32	0.59599	0.505	0.228	2.03978e-28	5	Shank1
Tmem130	6.77626e-35	0.592346	0.284	0.086	1.00282e-30	5	Tmem130
Rplp13	1.37404e-36	0.591343	0.978	0.523	2.03344e-32	5	Rplp1
Srgap1	2.05602e-26	0.586735	0.314	0.123	3.04271e-22	5	Srgap1
Zfhx2	1.43651e-29	0.586269	0.349	0.134	2.12589e-25	5	Zfhx2
Mapk101	1.46009e-30	0.583029	0.359	0.14	2.16079e-26	5	Mapk10
Lef1	7.41341e-37	0.581793	0.257	0.072	1.09711e-32	5	Lef1
Dynlt1c1	3.08118e-36	0.581705	0.97	0.897	4.55984e-32	5	Dynlt1c
Klhl13	3.76024e-28	0.580829	0.305	0.114	5.56479e-24	5	Klhl13
Lhx22	2.46437e-14	0.57938	0.668	0.452	3.64702e-10	5	Lhx2
Basp13	1.18058e-28	0.578646	0.846	0.614	1.74715e-24	5	Basp1
Tuba1c2	1.77911e-41	0.578508	1	0.988	2.63291e-37	5	Tuba1c
Cirbp1	1.68053e-24	0.578499	0.9	0.778	2.48701e-20	5	Cirbp
Amer22	2.25111e-14	0.577181	0.562	0.399	3.33142e-10	5	Amer2
Uqcc2	2.22827e-26	0.577121	0.835	0.614	3.29762e-22	5	Uqcc2
Rundc3a2	2.58162e-24	0.57619	0.624	0.372	3.82054e-20	5	Rundc3a
Hcfc1r11	9.52693e-22	0.574643	0.597	0.367	1.40989e-17	5	Hcfc1r1
Pcdh91	2.13974e-27	0.573847	0.384	0.162	3.16661e-23	5	Pcdh9
Dynlt1f1	3.8137e-35	0.572461	0.965	0.874	5.64389e-31	5	Dynlt1f
Klf73	2.57598e-23	0.572331	0.651	0.394	3.8122e-19	5	Klf7
Dusp26	1.3556e-32	0.570458	0.289	0.094	2.00615e-28	5	Dusp26
Ptms2	2.16332e-31	0.570199	0.959	0.838	3.2015e-27	5	Ptms
B020010K11Rik2	9.34664e-26	0.566435	0.916	0.749	1.38321e-21	5	B020010K11Rik
Ccdc28b1	6.97396e-30	0.563103	0.616	0.334	1.03208e-25	5	Ccdc28b
Fabp3	1.14459e-24	0.556155	0.308	0.123	1.69387e-20	5	Fabp3
Pak11	5.78277e-27	0.554729	0.541	0.286	8.55793e-23	5	Pak1
Zic3	1.17288e-37	0.55446	0.259	0.069	1.73575e-33	5	Zic3
Gm16732	1.9225e-34	0.553929	0.965	0.874	2.8451e-30	5	Gm1673
Dynlt1b1	8.13658e-20	0.553557	0.838	0.691	1.20413e-15	5	Dynlt1b
Calm31	2.55164e-29	0.551257	0.908	0.781	3.77617e-25	5	Calm3
Rsrc1	6.89362e-20	0.547688	0.422	0.223	1.02019e-15	5	Rsrc1
Clmp2	4.2022e-21	0.546362	0.359	0.169	6.21884e-17	5	Clmp
Idh11	3.1943e-21	0.544728	0.714	0.517	4.72725e-17	5	Idh1
Hist3h2ba3	4.80425e-25	0.543653	0.938	0.811	7.10981e-21	5	Hist3h2ba
Dynlt1a1	9.95899e-21	0.543169	0.884	0.728	1.47383e-16	5	Dynlt1a
Ube2e31	1.26742e-28	0.541666	0.932	0.793	1.87566e-24	5	Ube2e3
Ybx13	9.46784e-26	0.540947	1	0.533	1.40115e-21	5	Ybx1
Evl1	1.51542e-18	0.538176	0.551	0.346	2.24268e-14	5	Evl
Crmp13	7.11918e-28	0.537921	0.895	0.626	1.05357e-23	5	Crmp1
Gpr852	1.88711e-29	0.532754	0.451	0.197	2.79273e-25	5	Gpr85
Mycl	8.22823e-18	0.525726	0.508	0.314	1.2177e-13	5	Mycl
Scg32	6.29945e-18	0.523802	0.492	0.286	9.32255e-14	5	Scg3
Gabrg2	5.56901e-35	0.520464	0.27	0.079	8.24157e-31	5	Gabrg2
Chl1	8.77598e-28	0.520426	0.303	0.112	1.29876e-23	5	Chl1
Tmod22	2.94683e-19	0.519028	0.592	0.369	4.36101e-15	5	Tmod2
Cadm11	1.80699e-07	0.518062	0.532	0.416	0.00267416	5	Cadm1
Atl1	2.77855e-19	0.514991	0.359	0.174	4.11198e-15	5	Atl1
Slc17a6	5.8172e-36	0.512286	0.335	0.108	8.60887e-32	5	Slc17a6
Actl6b2	2.33309e-24	0.506282	0.538	0.273	3.45273e-20	5	Actl6b
Fxyd61	2.2302e-23	0.50566	0.811	0.581	3.30048e-19	5	Fxyd6
Shd	1.76921e-24	0.505202	0.354	0.151	2.61825e-20	5	Shd
Rtl8a1	2.3803e-25	0.503147	0.862	0.606	3.5226e-21	5	Rtl8a
Arxes21	4.69385e-15	0.499412	0.457	0.279	6.94643e-11	5	Arxes2
Fjx1	4.82553e-15	0.499361	0.481	0.304	7.1413e-11	5	Fjx1
Arpc1a1	5.58785e-23	0.498384	0.849	0.711	8.26946e-19	5	Arpc1a
St8sia21	3.68291e-15	0.497911	0.403	0.229	5.45034e-11	5	St8sia2
Trappc2l1	1.27016e-19	0.490164	0.67	0.451	1.87972e-15	5	Trappc2l
Klc11	4.99292e-20	0.485437	0.792	0.555	7.38903e-16	5	Klc1
Dipk1b1	6.19013e-16	0.484888	0.538	0.345	9.16077e-12	5	Dipk1b
H2afy21	1.19142e-24	0.484772	0.93	0.805	1.76318e-20	5	H2afy2
Caly1	7.60646e-26	0.483452	0.33	0.13	1.12568e-21	5	Caly
Robo22	5.22403e-16	0.480661	0.397	0.214	7.73104e-12	5	Robo2
Grcc10	9.935e-28	0.477279	0.97	0.911	1.47028e-23	5	Grcc10
Scn3a	4.10328e-31	0.476644	0.308	0.105	6.07245e-27	5	Scn3a
Arxes11	1.07309e-16	0.475278	0.427	0.24	1.58807e-12	5	Arxes1
Gpc23	3.34004e-18	0.4719	0.741	0.494	4.94292e-14	5	Gpc2
Zwint1	6.64596e-20	0.469355	0.878	0.72	9.83536e-16	5	Zwint
Calm11	2.15828e-26	0.465296	0.992	0.969	3.19403e-22	5	Calm1
Ywhaq1	2.89903e-41	0.464038	1	0.978	4.29027e-37	5	Ywhaq
Rgmb1	8.94158e-15	0.457412	0.414	0.237	1.32326e-10	5	Rgmb
Bex21	3.75547e-27	0.454367	0.984	0.911	5.55773e-23	5	Bex2
Hap1	2.50947e-29	0.453527	0.259	0.082	3.71377e-25	5	Hap1
Crip2	2.34706e-22	0.453377	0.892	0.658	3.47341e-18	5	Crip2
Elmo11	1.01985e-15	0.452938	0.343	0.175	1.50928e-11	5	Elmo1
Stx73	2.85672e-17	0.452049	0.686	0.46	4.22766e-13	5	Stx7
Cyth23	1.59236e-16	0.450935	0.843	0.69	2.35653e-12	5	Cyth2
Gdi13	3.86188e-18	0.449457	0.814	0.618	5.7152e-14	5	Gdi1
Peg131	7.36008e-18	0.448076	0.362	0.182	1.08922e-13	5	Peg13
Mtch1	2.78288e-12	0.447031	0.759	0.584	4.11839e-08	5	Mtch1
Parp63	4.41778e-15	0.443289	0.554	0.352	6.53787e-11	5	Parp6
Ssbp41	7.24709e-16	0.441954	0.465	0.278	1.0725e-11	5	Ssbp4
Rps210	3.83494e-24	0.441948	1	0.536	5.67533e-20	5	Rps2
Snx10	9.6233e-16	0.44153	0.311	0.156	1.42415e-11	5	Snx10
Map1b2	3.43123e-28	0.439446	0.992	0.944	5.07787e-24	5	Map1b
Sobp1	6.6849e-20	0.437865	0.314	0.139	9.89298e-16	5	Sobp
Cbarp	2.55483e-20	0.43699	0.303	0.132	3.78089e-16	5	Cbarp
Zfp580	6.95158e-14	0.436143	0.392	0.231	1.02876e-09	5	Zfp580
Ap2m11	7.76096e-22	0.435957	0.943	0.853	1.14854e-17	5	Ap2m1
Arl6ip51	2.6271e-16	0.433634	0.643	0.432	3.88785e-12	5	Arl6ip5
Cemip2	8.47573e-20	0.4297	0.354	0.168	1.25432e-15	5	Cemip2
Atp6ap11	8.11762e-13	0.429241	0.489	0.318	1.20133e-08	5	Atp6ap1
Armcx21	1.76754e-12	0.429176	0.4	0.243	2.61579e-08	5	Armcx2
Enho	2.88533e-26	0.425504	0.276	0.099	4.27001e-22	5	Enho
Wdfy1	3.155e-17	0.425354	0.335	0.165	4.66908e-13	5	Wdfy1
Neto2	8.38194e-19	0.424829	0.268	0.113	1.24044e-14	5	Neto2
Snap253	1.90959e-13	0.424659	0.365	0.205	2.826e-09	5	Snap25
Cdkn1c2	7.5532e-42	0.424082	0.814	0.489	1.1178e-37	5	Cdkn1c
Fmc1	2.64766e-14	0.423007	0.6	0.413	3.91826e-10	5	Fmc1
Pfn21	3.17287e-24	0.420228	0.911	0.756	4.69553e-20	5	Pfn2
Ly6h1	1.93484e-20	0.419393	0.684	0.41	2.86336e-16	5	Ly6h
Pnck1	2.21209e-16	0.417183	0.316	0.155	3.27367e-12	5	Pnck
Atpif13	1.47881e-31	0.417148	0.995	0.972	2.1885e-27	5	Atpif1
Srrm3	2.42538e-24	0.415456	0.251	0.088	3.58931e-20	5	Srrm3
Isyna1	2.67843e-13	0.414784	0.338	0.194	3.9638e-09	5	Isyna1
Nt5c3	1.40809e-09	0.412346	0.478	0.347	2.08383e-05	5	Nt5c3
Ahi11	5.4644e-11	0.410108	0.495	0.341	8.08676e-07	5	Ahi1
Ank33	2.09247e-15	0.409148	0.481	0.271	3.09665e-11	5	Ank3
Reep11	1.61861e-14	0.407597	0.341	0.183	2.39539e-10	5	Reep1
Hmgcs11	4.09101e-12	0.405614	0.708	0.54	6.05428e-08	5	Hmgcs1
Slc7a11	3.93854e-16	0.400913	0.305	0.147	5.82864e-12	5	Slc7a11
Mir124a-1hg1	4.89004e-15	0.400823	0.341	0.177	7.23678e-11	5	Mir124a-1hg
Tecr1	1.06044e-16	0.398126	0.935	0.849	1.56934e-12	5	Tecr
Tmem50a1	1.8029e-12	0.397844	0.711	0.545	2.66811e-08	5	Tmem50a
Tmem176b1	3.17906e-15	0.397729	0.497	0.299	4.7047e-11	5	Tmem176b
Arl4c1	4.22067e-13	0.397551	0.376	0.216	6.24616e-09	5	Arl4c
Ndufb8	1.76086e-20	0.397456	0.954	0.872	2.60589e-16	5	Ndufb8
Tspan131	3.20263e-14	0.396249	0.854	0.684	4.73957e-10	5	Tspan13
Carhsp11	2.35774e-16	0.394919	0.684	0.473	3.48922e-12	5	Carhsp1
Rtl8b1	2.50754e-18	0.393175	0.749	0.514	3.7109e-14	5	Rtl8b
Ttc32	1.73013e-21	0.39196	0.976	0.906	2.56042e-17	5	Ttc3
Dtd1	4.1465e-14	0.389182	0.338	0.18	6.1364e-10	5	Dtd1
Kifap32	2.43563e-11	0.388765	0.592	0.422	3.60449e-07	5	Kifap3
Grina1	3.24556e-14	0.387836	0.446	0.269	4.80311e-10	5	Grina
Scg53	3.92523e-16	0.387054	0.924	0.743	5.80894e-12	5	Scg5
Ttc9b3	1.9157e-11	0.38675	0.619	0.431	2.83504e-07	5	Ttc9b
1961-09-01	1.32615e-18	0.383975	0.338	0.156	1.96257e-14	5	2006-09-01
Nsg13	6.79797e-19	0.38358	0.914	0.714	1.00603e-14	5	Nsg1
Paip2	2.07852e-18	0.381354	0.941	0.836	3.076e-14	5	Paip2
Pmvk1	1.07333e-10	0.381108	0.524	0.365	1.58842e-06	5	Pmvk
Clcn42	3.1324e-13	0.376975	0.538	0.36	4.63564e-09	5	Clcn4
Zc2hc1a1	5.70476e-10	0.374065	0.368	0.232	8.44248e-06	5	Zc2hc1a
Pou3f4	1.81485e-14	0.373311	0.259	0.121	2.6858e-10	5	Pou3f4
Atp6v0c1	3.23846e-17	0.371635	0.943	0.831	4.7926e-13	5	Atp6v0c
Fam241b1	8.98531e-12	0.367837	0.414	0.248	1.32974e-07	5	Fam241b
Hist3h2a3	3.38632e-09	0.3665	0.724	0.592	5.01141e-05	5	Hist3h2a
Plk22	5.10465e-10	0.365867	0.303	0.174	7.55437e-06	5	Plk2
Gng23	2.44125e-15	0.36574	0.716	0.494	3.6128e-11	5	Gng2
Bex31	1.54109e-18	0.364506	0.989	0.956	2.28066e-14	5	Bex3
Btbd9	3.15202e-09	0.364154	0.516	0.372	4.66467e-05	5	Btbd9
Rabac11	5.54894e-09	0.364103	0.535	0.386	8.21188e-05	5	Rabac1
Trappc42	1.40491e-15	0.363007	0.895	0.774	2.07912e-11	5	Trappc4
Ap1s11	7.39561e-09	0.362969	0.719	0.598	0.000109448	5	Ap1s1
Cacnb31	5.61535e-12	0.362661	0.411	0.249	8.31015e-08	5	Cacnb3
Rnf1871	3.84764e-13	0.362306	0.911	0.796	5.69412e-09	5	Rnf187
Bpgm1	3.87079e-12	0.362103	0.476	0.303	5.72838e-08	5	Bpgm
Paxx	1.40881e-11	0.361328	0.359	0.213	2.0849e-07	5	Paxx
Sh3bp52	2.35491e-14	0.361156	0.43	0.245	3.48503e-10	5	Sh3bp5
Dctn21	9.56079e-13	0.360593	0.751	0.577	1.4149e-08	5	Dctn2
Npdc13	1.64119e-13	0.358055	0.749	0.547	2.42879e-09	5	Npdc1
Eid11	6.37903e-11	0.357279	0.538	0.375	9.44032e-07	5	Eid1
Rbfox23	2.45366e-16	0.356204	0.824	0.576	3.63117e-12	5	Rbfox2
Nrxn21	1.749e-11	0.355917	0.405	0.247	2.58835e-07	5	Nrxn2
Morf4l11	1.41344e-18	0.354923	0.968	0.899	2.09174e-14	5	Morf4l1
Cited23	1.53835e-14	0.353843	0.732	0.527	2.2766e-10	5	Cited2
Ift22	1.15213e-08	0.35376	0.449	0.324	0.000170503	5	Ift22
Prmt61	1.37962e-10	0.352651	0.295	0.165	2.0417e-06	5	Prmt6
Foxp1	2.52546e-09	0.351292	0.322	0.198	3.73743e-05	5	Foxp1
Meis31	2.12069e-13	0.350463	0.4	0.23	3.13841e-09	5	Meis3
Pgrmc11	5.52681e-13	0.348211	0.843	0.719	8.17913e-09	5	Pgrmc1
Zfp358	7.57721e-11	0.347607	0.435	0.277	1.12135e-06	5	Zfp358
Nkain4	3.50945e-07	0.347138	0.251	0.154	0.00519364	5	Nkain4
Reep51	5.82041e-09	0.347	0.476	0.34	8.61362e-05	5	Reep5
Gprasp21	2.9152e-14	0.346679	0.281	0.137	4.31421e-10	5	Gprasp2
Rtn3	5.81989e-14	0.345906	0.93	0.803	8.61285e-10	5	Rtn3
Syngr3	1.3696e-13	0.345031	0.278	0.138	2.02687e-09	5	Syngr3
Samd101	3.07279e-13	0.343993	0.322	0.17	4.54742e-09	5	Samd10
Gdap1l11	9.33322e-13	0.342738	0.422	0.246	1.38122e-08	5	Gdap1l1
Ncan3	8.09111e-13	0.338066	0.816	0.635	1.1974e-08	5	Ncan
Atp6v1e12	9.44021e-12	0.337277	0.732	0.57	1.39706e-07	5	Atp6v1e1
Myl6	2.5906e-17	0.336533	0.965	0.904	3.83382e-13	5	Myl6
6330403K07Rik3	5.74658e-17	0.335298	0.957	0.881	8.50436e-13	5	6330403K07Rik
Uchl3	2.70311e-08	0.335292	0.711	0.599	0.000400033	5	Uchl3
Snap472	1.64199e-08	0.334804	0.643	0.502	0.000242999	5	Snap47
Hes61	1.0709e-11	0.33449	0.738	0.564	1.58482e-07	5	Hes6
Acot71	1.2918e-09	0.333692	0.503	0.355	1.91174e-05	5	Acot7
Cox7a2	1.20751e-17	0.332598	0.986	0.934	1.787e-13	5	Cox7a2
Minar2	5.24995e-13	0.329455	0.251	0.121	7.7694e-09	5	Minar2
Ndfip21	1.12139e-10	0.329398	0.573	0.413	1.65955e-06	5	Ndfip2
Alg21	5.8277e-11	0.32898	0.397	0.241	8.62442e-07	5	Alg2
Arpc53	5.60673e-12	0.328858	0.832	0.697	8.2974e-08	5	Arpc5
Flywch2	3.04127e-11	0.328459	0.292	0.158	4.50077e-07	5	Flywch2
Atp6v0b2	1.01308e-12	0.327492	0.854	0.719	1.49926e-08	5	Atp6v0b
Apbb12	1.10488e-11	0.327485	0.597	0.405	1.63511e-07	5	Apbb1
Nrn12	1.8092e-12	0.327377	0.295	0.15	2.67744e-08	5	Nrn1
Mageh11	3.45664e-09	0.326708	0.646	0.512	5.11549e-05	5	Mageh1
Acat21	3.83422e-09	0.324456	0.832	0.72	5.67427e-05	5	Acat2
Maged21	3.27114e-10	0.319687	0.616	0.461	4.84097e-06	5	Maged2
Rab11a	3.384e-08	0.318184	0.705	0.592	0.000500798	5	Rab11a
Leprot	1.22848e-07	0.317957	0.386	0.27	0.00181803	5	Leprot
Tusc31	8.5891e-10	0.317439	0.427	0.283	1.2711e-05	5	Tusc3
Cotl12	1.1361e-13	0.316864	0.746	0.547	1.68132e-09	5	Cotl1
Tax1bp31	5.06139e-09	0.316779	0.519	0.366	7.49035e-05	5	Tax1bp3
Adgrb3	4.18134e-13	0.315556	0.262	0.128	6.18797e-09	5	Adgrb3
Ptpn11	6.0968e-07	0.315107	0.476	0.361	0.00902265	5	Ptpn1
Plppr32	2.64843e-08	0.315048	0.416	0.277	0.000391941	5	Plppr3
Jakmip2	1.88486e-09	0.314566	0.268	0.154	2.7894e-05	5	Jakmip2
Vta11	6.76274e-09	0.313637	0.581	0.434	0.000100082	5	Vta1
Coro1a	7.84411e-13	0.313424	0.303	0.159	1.16085e-08	5	Coro1a
Vamp22	5.00827e-09	0.313045	0.522	0.372	7.41173e-05	5	Vamp2
Pnmal21	3.87721e-12	0.312638	0.27	0.137	5.73788e-08	5	Pnmal2
Kif5c3	5.03555e-12	0.31203	0.832	0.68	7.4521e-08	5	Kif5c
Prr131	2.32576e-10	0.310918	0.522	0.362	3.4419e-06	5	Prr13
H3f3a1	3.55934e-33	0.310695	1	0.998	5.26747e-29	5	H3f3a
Tmeff11	1.03533e-06	0.31032	0.311	0.205	0.0153218	5	Tmeff1
Praf2	4.64701e-08	0.310257	0.492	0.367	0.000687711	5	Praf2
Dnpep	4.63665e-08	0.30955	0.492	0.356	0.000686178	5	Dnpep
Itfg1	3.76027e-08	0.309481	0.392	0.263	0.000556482	5	Itfg1
Ywhag1	8.31543e-08	0.309358	0.584	0.456	0.0012306	5	Ywhag
Ormdl1	1.11943e-10	0.307938	0.349	0.206	1.65664e-06	5	Ormdl1
Fdps1	6.09031e-09	0.307082	0.827	0.704	9.01305e-05	5	Fdps
Uba12	2.72063e-07	0.306698	0.703	0.598	0.00402625	5	Uba1
Celf51	2.79663e-11	0.306655	0.284	0.151	4.13873e-07	5	Celf5
Spag7	2.82087e-06	0.30609	0.595	0.5	0.0417461	5	Spag7
Rnasek2	9.10249e-08	0.305617	0.684	0.551	0.00134708	5	Rnasek
Cdc42	1.88222e-12	0.305134	0.943	0.869	2.7855e-08	5	Cdc42
mt-Atp81	1.18126e-08	0.305083	0.505	0.363	0.000174815	5	mt-Atp8
Add2	1.04104e-09	0.304078	0.324	0.195	1.54063e-05	5	Add2
BC0311811	8.05313e-13	0.30128	0.862	0.726	1.19178e-08	5	BC031181
Strn4	4.7665e-08	0.30077	0.489	0.363	0.000705395	5	Strn4
Nme1	4.27188e-15	0.299399	0.995	0.954	6.32195e-11	5	Nme1
Atat13	3.38828e-09	0.296498	0.762	0.59	5.01432e-05	5	Atat1
Ndufb5	2.4664e-09	0.29624	0.924	0.861	3.65003e-05	5	Ndufb5
Mea11	6.42952e-08	0.296063	0.551	0.412	0.000951505	5	Mea1
Rnd31	4.51295e-08	0.295299	0.438	0.303	0.000667872	5	Rnd3
Ap3b2	7.76637e-10	0.29493	0.273	0.151	1.14934e-05	5	Ap3b2
Prmt1	2.0965e-16	0.2944	0.992	0.957	3.10261e-12	5	Prmt1
Ube2d13	3.43562e-10	0.294275	0.73	0.554	5.08438e-06	5	Ube2d1
Slc25a41	1.58163e-19	0.292963	1	0.981	2.34065e-15	5	Slc25a4
Tprgl	1.07575e-08	0.291355	0.519	0.374	0.0001592	5	Tprgl
Nbea	3.08305e-08	0.291342	0.259	0.153	0.000456261	5	Nbea
Slc25a11	7.92251e-08	0.29108	0.568	0.424	0.00117245	5	Slc25a11
Serp22	3.00036e-10	0.290959	0.457	0.295	4.44023e-06	5	Serp2
Mapre21	5.96532e-08	0.29009	0.432	0.298	0.000882808	5	Mapre2
Pou3f21	1.04012e-09	0.28998	0.338	0.201	1.53927e-05	5	Pou3f2
Actb3	6.15352e-15	0.289935	1	0.995	9.10659e-11	5	Actb
Cox6a1	2.17684e-13	0.28938	0.995	0.951	3.2215e-09	5	Cox6a1
Fabp52	2.77107e-13	0.289338	0.962	0.883	4.10091e-09	5	Fabp5
Sqle	2.38598e-06	0.288501	0.541	0.417	0.0353101	5	Sqle
Cdk2ap2	2.56223e-07	0.288236	0.389	0.267	0.00379185	5	Cdk2ap2
Vezt	1.59531e-07	0.286687	0.305	0.191	0.00236089	5	Vezt
Map1lc3a1	7.95743e-08	0.286303	0.751	0.614	0.00117762	5	Map1lc3a
Smad1	3.59915e-07	0.285937	0.3	0.198	0.00532638	5	Smad1
Rimklb	1.09536e-07	0.285553	0.316	0.204	0.00162102	5	Rimklb
Gpm6a3	1.48874e-10	0.285025	0.711	0.526	2.20319e-06	5	Gpm6a
Dync1li11	1.10037e-07	0.284139	0.43	0.301	0.00162844	5	Dync1li1
Pja21	1.56188e-06	0.283682	0.365	0.257	0.0231142	5	Pja2
Tmem9b	1.02285e-09	0.282616	0.389	0.246	1.51371e-05	5	Tmem9b
Arl8a1	6.40946e-08	0.282535	0.327	0.208	0.000948535	5	Arl8a
Ubqln21	6.61305e-07	0.280537	0.695	0.604	0.00978665	5	Ubqln2
Zbtb12	1.93673e-07	0.279688	0.354	0.237	0.00286617	5	Zbtb12
Ssbp3	2.74874e-06	0.279372	0.508	0.394	0.0406787	5	Ssbp3
Idnk2	3.63499e-08	0.278469	0.476	0.34	0.000537942	5	Idnk
Cfl11	8.70106e-24	0.277978	0.997	0.992	1.28767e-19	5	Cfl1
Nenf1	2.55978e-09	0.277927	0.551	0.383	3.78822e-05	5	Nenf
Celf33	3.71648e-08	0.27767	0.468	0.317	0.000550002	5	Celf3
Atp6v1b21	1.75753e-06	0.277228	0.457	0.341	0.0260097	5	Atp6v1b2
Rab2a1	1.50132e-07	0.27713	0.827	0.723	0.00222181	5	Rab2a
C1d	1.06821e-07	0.277032	0.708	0.592	0.00158084	5	C1d
Nsdhl	3.47473e-07	0.276597	0.392	0.276	0.00514225	5	Nsdhl
Romo1	1.04496e-06	0.27313	0.738	0.649	0.0154644	5	Romo1
Ndufa1	7.66446e-07	0.272545	0.678	0.552	0.0113426	5	Ndufa1
Ndufa5	4.74039e-07	0.272243	0.776	0.683	0.0070153	5	Ndufa5
Ndufv31	3.52679e-09	0.270279	0.822	0.675	5.21929e-05	5	Ndufv3
Ywhah1	3.47024e-08	0.270114	0.9	0.8	0.00051356	5	Ywhah
Rab6b	3.96159e-07	0.269931	0.305	0.197	0.00586275	5	Rab6b
Pak72	3.48397e-09	0.268575	0.303	0.175	5.15593e-05	5	Pak7
Mapk8ip1	7.00399e-07	0.268505	0.443	0.327	0.0103652	5	Mapk8ip1
Ube3a1	3.67194e-07	0.267825	0.746	0.613	0.00543411	5	Ube3a
Nt5dc21	6.61916e-09	0.265755	0.668	0.475	9.7957e-05	5	Nt5dc2
Magee11	1.19882e-06	0.265569	0.295	0.192	0.0177413	5	Magee1
Ndn1	3.9202e-13	0.265031	0.862	0.757	5.8015e-09	5	Ndn
Gm105583	1.3637e-08	0.262584	0.559	0.394	0.000201813	5	Gm10558
Dnajb63	3.79513e-09	0.260463	0.927	0.824	5.61641e-05	5	Dnajb6
Rnf141	2.95567e-07	0.259143	0.435	0.307	0.00437409	5	Rnf14
Derl1	9.19479e-07	0.259043	0.303	0.201	0.0136074	5	Derl1
Mapre31	1.52309e-08	0.257459	0.276	0.161	0.000225401	5	Mapre3
Ift46	2.63046e-06	0.257336	0.459	0.337	0.0389281	5	Ift46
Vps281	4.781e-07	0.256387	0.695	0.576	0.0070754	5	Vps28
Bhlhb91	1.48789e-06	0.255554	0.414	0.295	0.0220193	5	Bhlhb9
Meg31	7.50998e-27	0.255547	0.889	0.609	1.1114e-22	5	Meg3
Cnrip12	1.49633e-07	0.253934	0.416	0.279	0.00221442	5	Cnrip1
Fis1	8.30792e-07	0.253629	0.87	0.801	0.0122949	5	Fis1
Xbp11	1.92094e-06	0.25331	0.451	0.33	0.0284281	5	Xbp1
Rab3a3	2.78254e-10	0.253165	0.773	0.538	4.11787e-06	5	Rab3a
Trappc1	1.57384e-07	0.251037	0.724	0.593	0.00232912	5	Trappc1
Atcay1	1.71528e-07	0.250218	0.284	0.175	0.00253844	5	Atcay

## Sheet: Cluster 6
	p_val	avg_log2FC	pct.1	pct.2	p_val_adj	cluster	gene
Hist1h2ap1	1.83297e-199	3.31156	1	0.383	2.71261e-195	6	Hist1h2ap
Hist1h2ao1	5.8077e-243	3.23423	1	0.266	8.59482e-239	6	Hist1h2ao
Aldoc1	1.09215e-228	2.21305	0.958	0.184	1.61627e-224	6	Aldoc
Pclaf1	3.91012e-185	2.20721	0.986	0.287	5.78659e-181	6	Pclaf
Hist1h2ae1	1.18521e-251	2.05915	0.917	0.164	1.75399e-247	6	Hist1h2ae
Top2a1	7.63816e-218	1.98469	0.944	0.186	1.13037e-213	6	Top2a
Hist1h1b1	0	1.96945	0.844	0.074	0	6	Hist1h1b
H2afx2	8.26853e-127	1.9124	0.983	0.538	1.22366e-122	6	H2afx
Cdk13	2.51511e-191	1.89148	0.938	0.209	3.72211e-187	6	Cdk1
Gas11	2.31729e-194	1.88807	0.896	0.183	3.42935e-190	6	Gas1
Hes11	2.32774e-201	1.87115	0.92	0.185	3.44482e-197	6	Hes1
Hmgb22	2.02546e-119	1.81771	1	0.554	2.99748e-115	6	Hmgb2
Spc242	9.69272e-194	1.79784	0.924	0.208	1.43443e-189	6	Spc24
Smc42	2.99937e-151	1.75826	0.955	0.306	4.43877e-147	6	Smc4
Tk12	1.93284e-184	1.66468	0.747	0.131	2.86041e-180	6	Tk1
Mt11	1.46076e-155	1.66428	0.92	0.236	2.16178e-151	6	Mt1
Nusap11	3.57371e-157	1.65127	0.795	0.165	5.28873e-153	6	Nusap1
Pbk1	3.62335e-174	1.63664	0.92	0.208	5.3622e-170	6	Pbk
Creb52	1.32987e-181	1.61806	0.806	0.153	1.96807e-177	6	Creb5
Gmnn2	5.8818e-172	1.61242	0.882	0.2	8.70448e-168	6	Gmnn
Tyms2	1.17823e-141	1.61172	0.913	0.28	1.74366e-137	6	Tyms
Rrm22	9.98701e-124	1.58852	0.91	0.287	1.47798e-119	6	Rrm2
Spc251	1.0217e-163	1.58799	0.84	0.175	1.51202e-159	6	Spc25
Sox92	3.18971e-138	1.5675	0.917	0.271	4.72045e-134	6	Sox9
Hist1h2ab1	8.94634e-236	1.56748	0.757	0.099	1.32397e-231	6	Hist1h2ab
Fbxo51	7.4767e-202	1.54104	0.792	0.127	1.10648e-197	6	Fbxo5
Birc52	8.03012e-159	1.52127	0.941	0.222	1.18838e-154	6	Birc5
Siva12	7.95947e-111	1.50521	0.951	0.419	1.17792e-106	6	Siva1
Sfrp12	2.07716e-93	1.50317	0.885	0.391	3.07399e-89	6	Sfrp1
Dek2	1.05034e-120	1.49557	0.983	0.455	1.5544e-116	6	Dek
Cks22	3.94985e-114	1.49097	0.847	0.248	5.84538e-110	6	Cks2
Esco21	3.30928e-221	1.46092	0.649	0.074	4.8974e-217	6	Esco2
Ccn12	1.19234e-157	1.45835	0.729	0.131	1.76454e-153	6	Ccn1
Dut2	8.50055e-106	1.44664	0.969	0.518	1.258e-101	6	Dut
Pcna2	8.95808e-80	1.40653	0.858	0.402	1.32571e-75	6	Pcna
Ube2c2	9.24322e-86	1.40486	0.785	0.263	1.3679e-81	6	Ube2c
Kpna21	1.08176e-60	1.38947	0.733	0.333	1.6009e-56	6	Kpna2
Dnajc92	6.21387e-107	1.37642	0.958	0.477	9.19591e-103	6	Dnajc9
Gm101842	1.18719e-68	1.36737	0.708	0.269	1.75692e-64	6	Gm10184
Aurkb1	5.45921e-165	1.35736	0.66	0.103	8.07909e-161	6	Aurkb
2001-06-01	2.15171e-94	1.35349	0.976	0.507	3.18432e-90	6	Jun
Cenpm2	1.13955e-132	1.34262	0.819	0.203	1.68643e-128	6	Cenpm
Cenpf2	5.34835e-117	1.32732	0.726	0.168	7.91503e-113	6	Cenpf
Cks1b2	1.38658e-92	1.31752	0.965	0.502	2.05201e-88	6	Cks1b
Emx21	1.74452e-136	1.31138	0.747	0.16	2.58172e-132	6	Emx2
Anp32b2	2.62192e-98	1.30505	0.979	0.576	3.88018e-94	6	Anp32b
Pax61	4.39614e-120	1.30457	0.92	0.29	6.50584e-116	6	Pax6
Cdca82	1.31646e-123	1.28682	0.854	0.221	1.94823e-119	6	Cdca8
Ccna22	3.66966e-138	1.2847	0.788	0.175	5.43074e-134	6	Ccna2
Slbp2	2.57016e-75	1.27818	0.885	0.441	3.80357e-71	6	Slbp
Hes52	9.74651e-103	1.2724	0.903	0.29	1.44239e-98	6	Hes5
Fabp72	2.03497e-86	1.26122	0.938	0.487	3.01156e-82	6	Fabp7
Rpa22	5.78197e-106	1.25611	0.729	0.198	8.55674e-102	6	Rpa2
Dtl2	1.16132e-150	1.25029	0.677	0.119	1.71864e-146	6	Dtl
Ttyh12	3.89909e-119	1.24076	0.778	0.2	5.77026e-115	6	Ttyh1
Phgdh2	1.24336e-109	1.22292	0.882	0.276	1.84005e-105	6	Phgdh
Zfp36l12	5.93365e-105	1.2137	0.698	0.176	8.78121e-101	6	Zfp36l1
Lsm22	6.09253e-91	1.21152	0.969	0.535	9.01634e-87	6	Lsm2
Ndrg21	5.24972e-104	1.21069	0.785	0.224	7.76907e-100	6	Ndrg2
Dbi2	2.58719e-86	1.2003	0.99	0.618	3.82878e-82	6	Dbi
Aurka1	4.91349e-102	1.19847	0.559	0.115	7.27147e-98	6	Aurka
Smc22	5.52776e-109	1.18571	0.83	0.243	8.18054e-105	6	Smc2
Psat12	1.59726e-91	1.18334	0.823	0.284	2.36378e-87	6	Psat1
Cdca32	5.55604e-93	1.17957	0.667	0.174	8.22239e-89	6	Cdca3
Hist1h2an	2.31826e-189	1.1744	0.552	0.06	3.43079e-185	6	Hist1h2an
Ccnb12	1.43e-76	1.17042	0.674	0.201	2.11625e-72	6	Ccnb1
Lig12	2.28643e-97	1.16216	0.635	0.156	3.38369e-93	6	Lig1
Mki671	2.30516e-106	1.15667	0.625	0.14	3.4114e-102	6	Mki67
Id42	8.31115e-102	1.13964	0.809	0.235	1.22997e-97	6	Id4
Dctpp12	2.9524e-76	1.13599	0.972	0.607	4.36926e-72	6	Dctpp1
Rrm12	9.01049e-83	1.13559	0.812	0.3	1.33346e-78	6	Rrm1
Plpp32	7.18065e-90	1.12995	0.785	0.245	1.06266e-85	6	Plpp3
Ldha2	2.28456e-69	1.12969	0.983	0.644	3.38092e-65	6	Ldha
Hist1h1e	6.43948e-116	1.12871	0.566	0.103	9.52978e-112	6	Hist1h1e
Prc11	2.86524e-109	1.12417	0.587	0.117	4.24026e-105	6	Prc1
Fhl11	4.23673e-87	1.1197	0.722	0.223	6.26994e-83	6	Fhl1
Lhx23	4.1692e-70	1.11774	0.92	0.442	6.17e-66	6	Lhx2
Rgcc2	1.56487e-71	1.11741	0.545	0.139	2.31585e-67	6	Rgcc
Paics2	1.43208e-74	1.11561	0.917	0.492	2.11934e-70	6	Paics
Dtymk2	1.16675e-71	1.10584	0.924	0.507	1.72667e-67	6	Dtymk
Tipin2	6.26592e-77	1.10205	0.788	0.302	9.27293e-73	6	Tipin
Mxd31	1.28384e-126	1.09723	0.559	0.094	1.89995e-122	6	Mxd3
Rfc22	3.86499e-76	1.08098	0.858	0.375	5.7198e-72	6	Rfc2
Tmpo2	1.37536e-77	1.07949	0.972	0.551	2.0354e-73	6	Tmpo
Selenoh2	1.91134e-84	1.0754	0.997	0.759	2.82859e-80	6	Selenoh
Nsmce4a2	5.78687e-70	1.07245	0.868	0.44	8.564e-66	6	Nsmce4a
Nr2e12	4.11783e-90	1.04825	0.604	0.147	6.09398e-86	6	Nr2e1
Incenp1	2.12542e-119	1.04743	0.587	0.108	3.1454e-115	6	Incenp
Tkt1	6.277e-69	1.04673	0.962	0.595	9.28933e-65	6	Tkt
Kif221	1.41777e-97	1.03941	0.639	0.148	2.09816e-93	6	Kif22
Ranbp12	7.34372e-92	1.03913	1	0.918	1.0868e-87	6	Ranbp1
Qk2	4.48219e-59	1.03341	0.84	0.381	6.6332e-55	6	Qk
Ccnd22	2.51597e-74	1.03304	0.972	0.504	3.72338e-70	6	Ccnd2
Rfc42	3.0129e-76	1.03281	0.733	0.25	4.45879e-72	6	Rfc4
Impdh22	5.40644e-75	1.03081	0.951	0.553	8.00099e-71	6	Impdh2
Dhfr2	3.06936e-80	1.02498	0.566	0.142	4.54235e-76	6	Dhfr
Ppp1r1a1	2.23627e-76	1.02425	0.844	0.334	3.30945e-72	6	Ppp1r1a
Rfc12	6.07963e-77	1.00732	0.649	0.196	8.99725e-73	6	Rfc1
Asf1b1	1.3515e-97	1.00574	0.517	0.102	2.00009e-93	6	Asf1b
Prim12	4.79393e-72	1.00554	0.618	0.186	7.09454e-68	6	Prim1
Ran2	2.13009e-106	0.999868	1	0.973	3.15232e-102	6	Ran
Cmc21	4.83024e-74	0.99894	0.663	0.209	7.14828e-70	6	Cmc2
Mms22l1	6.76816e-113	0.998922	0.583	0.112	1.00162e-108	6	Mms22l
Cdca21	6.47603e-107	0.997269	0.49	0.084	9.58388e-103	6	Cdca2
Prdx12	5.86557e-43	0.99552	0.899	0.599	8.68045e-39	6	Prdx1
Adk1	2.26609e-66	0.994205	0.681	0.238	3.35358e-62	6	Adk
Mis18a1	1.06091e-93	0.989769	0.649	0.158	1.57004e-89	6	Mis18a
Usp12	4.62818e-73	0.988536	0.67	0.211	6.84924e-69	6	Usp1
Melk	1.41382e-125	0.98771	0.531	0.084	2.09231e-121	6	Melk
Nxt12	1.1955e-67	0.986049	0.809	0.341	1.76922e-63	6	Nxt1
Plk11	2.22678e-89	0.984837	0.507	0.103	3.29542e-85	6	Plk1
Mis18bp1	1.49452e-98	0.975271	0.479	0.086	2.21174e-94	6	Mis18bp1
Rad511	6.57001e-119	0.975099	0.524	0.086	9.72296e-115	6	Rad51
Eef1d2	1.66126e-67	0.969903	0.955	0.604	2.45849e-63	6	Eef1d
Mcm72	1.35759e-59	0.969785	0.837	0.399	2.00909e-55	6	Mcm7
Hmgn32	8.04831e-64	0.967445	0.924	0.504	1.19107e-59	6	Hmgn3
Mpped22	2.04362e-43	0.963894	0.792	0.456	3.02435e-39	6	Mpped2
Hells2	3.93661e-69	0.956799	0.587	0.166	5.82579e-65	6	Hells
Efnb12	1.78549e-59	0.952612	0.795	0.34	2.64235e-55	6	Efnb1
Pantr12	3.89762e-48	0.950417	0.948	0.631	5.76809e-44	6	Pantr1
Eno12	2.19791e-65	0.948186	0.993	0.87	3.25269e-61	6	Eno1
Prdx42	3.20538e-52	0.942349	0.753	0.346	4.74364e-48	6	Prdx4
Ptn3	1.08151e-52	0.937599	0.896	0.511	1.60053e-48	6	Ptn
Fkbp32	1.69307e-60	0.937233	0.948	0.675	2.50557e-56	6	Fkbp3
Lockd2	4.03663e-67	0.937176	0.573	0.162	5.97381e-63	6	Lockd
Pole32	7.49394e-55	0.936458	0.747	0.323	1.10903e-50	6	Pole3
Skp22	6.40997e-77	0.935181	0.573	0.151	9.48611e-73	6	Skp2
Plk41	1.14553e-94	0.935078	0.517	0.104	1.69527e-90	6	Plk4
Fgfr31	6.01087e-79	0.931623	0.434	0.087	8.89549e-75	6	Fgfr3
Tubb4b2	4.44849e-35	0.925103	0.819	0.498	6.58332e-31	6	Tubb4b
Kif151	1.41326e-103	0.922306	0.483	0.083	2.09148e-99	6	Kif15
Mad2l11	1.27085e-74	0.916977	0.542	0.136	1.88073e-70	6	Mad2l1
Cdca5	2.76326e-136	0.916074	0.455	0.056	4.08935e-132	6	Cdca5
Bub3	4.55686e-47	0.906831	0.903	0.606	6.74369e-43	6	Bub3
Nes2	4.60473e-70	0.902315	0.597	0.172	6.81453e-66	6	Nes
Ddah12	5.23887e-56	0.901794	0.809	0.343	7.753e-52	6	Ddah1
Pmf12	8.99467e-71	0.900867	0.639	0.193	1.33112e-66	6	Pmf1
Hat12	1.1651e-74	0.897379	0.764	0.261	1.72422e-70	6	Hat1
Rfc52	5.97329e-68	0.896357	0.601	0.182	8.83987e-64	6	Rfc5
Gsr2	1.9474e-49	0.889264	0.556	0.195	2.88195e-45	6	Gsr
Hnrnpf2	3.00791e-63	0.888456	0.983	0.768	4.45141e-59	6	Hnrnpf
Nde12	1.7618e-65	0.88561	0.632	0.197	2.60728e-61	6	Nde1
Cdkn2c	2.14608e-101	0.883867	0.465	0.079	3.17599e-97	6	Cdkn2c
Cnbp2	6.63016e-74	0.881112	0.993	0.881	9.81197e-70	6	Cnbp
Tpx22	8.95285e-71	0.879861	0.594	0.161	1.32493e-66	6	Tpx2
Kif11	3.42867e-99	0.874569	0.434	0.07	5.07409e-95	6	Kif11
Kif231	1.15584e-83	0.873135	0.472	0.096	1.71052e-79	6	Kif23
Ccdc342	5.04792e-49	0.872814	0.875	0.515	7.47041e-45	6	Ccdc34
Mif1	1.16559e-69	0.869855	1	0.931	1.72495e-65	6	Mif
Pa2g42	6.47812e-54	0.861085	0.931	0.576	9.58697e-50	6	Pa2g4
Nt5dc22	8.01177e-54	0.858629	0.892	0.466	1.18566e-49	6	Nt5dc2
H1f02	7.95363e-45	0.857101	0.965	0.789	1.17706e-40	6	H1f0
Hist1h1a	2.5072e-138	0.856675	0.351	0.031	3.7104e-134	6	Hist1h1a
Tacc32	9.84715e-81	0.8554	0.642	0.165	1.45728e-76	6	Tacc3
Etl4	3.6049e-149	0.854949	0.441	0.046	5.33489e-145	6	Etl4
Shcbp11	1.28619e-83	0.852837	0.476	0.096	1.90343e-79	6	Shcbp1
Nap1l12	2.10638e-64	0.850966	0.99	0.804	3.11724e-60	6	Nap1l1
Ube2t1	1.27178e-97	0.848803	0.5	0.093	1.8821e-93	6	Ube2t
Rpa12	3.08901e-72	0.848613	0.545	0.142	4.57142e-68	6	Rpa1
Rbbp72	1.9328e-53	0.847901	0.854	0.437	2.86034e-49	6	Rbbp7
Ier22	9.51311e-45	0.843638	0.771	0.376	1.40784e-40	6	Ier2
Lfng1	3.55459e-87	0.839271	0.462	0.088	5.26044e-83	6	Lfng
Tdp2	9.07617e-41	0.838796	0.601	0.253	1.34318e-36	6	Tdp2
Exo1	8.13978e-107	0.838252	0.424	0.062	1.20461e-102	6	Exo1
Cenph	8.33137e-94	0.837472	0.472	0.087	1.23296e-89	6	Cenph
Cenpq1	2.92348e-72	0.834791	0.51	0.126	4.32646e-68	6	Cenpq
Mcm32	1.61632e-67	0.832748	0.552	0.147	2.39199e-63	6	Mcm3
Rnf262	1.1826e-57	0.828864	0.604	0.204	1.75014e-53	6	Rnf26
Rad51ap1	3.16792e-103	0.816557	0.438	0.068	4.68821e-99	6	Rad51ap1
Hey12	8.79739e-60	0.816235	0.583	0.18	1.30193e-55	6	Hey1
Racgap12	1.46686e-49	0.815444	0.597	0.212	2.17081e-45	6	Racgap1
Atad21	8.62018e-79	0.813709	0.438	0.087	1.2757e-74	6	Atad2
Pabpc12	6.48231e-68	0.812972	0.993	0.848	9.59316e-64	6	Pabpc1
Dmrta21	1.20749e-73	0.809771	0.628	0.168	1.78697e-69	6	Dmrta2
Hist1h2ac	2.70186e-96	0.809652	0.424	0.068	3.99848e-92	6	Hist1h2ac
Topbp11	4.61611e-66	0.805312	0.507	0.132	6.83138e-62	6	Topbp1
Pgam12	1.98568e-49	0.803862	0.969	0.739	2.93861e-45	6	Pgam1
Cenpw2	3.3068e-62	0.803463	0.615	0.193	4.89374e-58	6	Cenpw
Ppil11	7.25689e-45	0.801472	0.698	0.301	1.07395e-40	6	Ppil1
AW0477301	4.75938e-61	0.797001	0.608	0.188	7.04341e-57	6	AW047730
Nmral12	2.30159e-41	0.796325	0.781	0.39	3.40612e-37	6	Nmral1
Mrpl282	1.06282e-44	0.794787	0.951	0.735	1.57287e-40	6	Mrpl28
Smco41	1.70458e-60	0.793417	0.552	0.159	2.5226e-56	6	Smco4
Cdc202	5.00426e-47	0.792902	0.583	0.201	7.40581e-43	6	Cdc20
Ska1	5.18151e-73	0.79265	0.413	0.083	7.66812e-69	6	Ska1
Rnaseh2a2	3.32075e-49	0.791016	0.681	0.261	4.91438e-45	6	Rnaseh2a
Pimreg1	5.00679e-66	0.78982	0.556	0.15	7.40955e-62	6	Pimreg
Mcm62	2.11939e-45	0.789457	0.618	0.231	3.13649e-41	6	Mcm6
Dct	1.58258e-46	0.78873	0.385	0.103	2.34206e-42	6	Dct
Vim2	4.31288e-51	0.788576	0.993	0.656	6.38263e-47	6	Vim
Hmgb12	3.72805e-86	0.787314	1	0.987	5.51715e-82	6	Hmgb1
Mcm52	2.91254e-63	0.786504	0.517	0.139	4.31026e-59	6	Mcm5
Gapdh2	1.44671e-76	0.784272	1	0.968	2.14098e-72	6	Gapdh
Cenpe1	2.29694e-60	0.781669	0.472	0.12	3.39924e-56	6	Cenpe
H2afv2	2.22427e-58	0.7815	1	0.907	3.29169e-54	6	H2afv
Tsen152	2.76122e-44	0.781498	0.49	0.164	4.08633e-40	6	Tsen15
Nek61	4.30717e-45	0.779757	0.5	0.167	6.37418e-41	6	Nek6
Btg11	7.23651e-41	0.779059	0.906	0.585	1.07093e-36	6	Btg1
Dbf41	2.51959e-55	0.775162	0.479	0.137	3.72873e-51	6	Dbf4
Nudt52	6.48365e-49	0.774829	0.729	0.313	9.59516e-45	6	Nudt5
Rbm31	5.75384e-63	0.772373	1	0.917	8.51511e-59	6	Rbm3
E130114P18Rik2	6.10832e-59	0.770148	0.767	0.277	9.03971e-55	6	E130114P18Rik
Exosc72	1.62196e-40	0.769316	0.75	0.376	2.40034e-36	6	Exosc7
Cfap201	5.86193e-37	0.767884	0.823	0.454	8.67507e-33	6	Cfap20
Kbtbd112	9.26457e-72	0.767717	0.51	0.121	1.37106e-67	6	Kbtbd11
Dkc12	8.43791e-41	0.765481	0.615	0.253	1.24873e-36	6	Dkc1
Gli32	2.60047e-78	0.764742	0.51	0.113	3.84843e-74	6	Gli3
Sgo1	3.77742e-80	0.762357	0.417	0.078	5.59021e-76	6	Sgo1
Psph2	1.6388e-47	0.760052	0.597	0.218	2.42526e-43	6	Psph
Litaf1	6.58978e-59	0.755774	0.49	0.134	9.75222e-55	6	Litaf
Hmgn22	2.65286e-52	0.753508	1	0.864	3.92597e-48	6	Hmgn2
Glo12	3.51637e-45	0.752919	0.979	0.736	5.20388e-41	6	Glo1
Lsm52	5.98609e-41	0.75267	0.872	0.492	8.85882e-37	6	Lsm5
Gnai22	1.23533e-42	0.752266	0.875	0.517	1.82816e-38	6	Gnai2
Lsm32	1.65606e-41	0.752158	0.785	0.414	2.4508e-37	6	Lsm3
Tfdp12	4.36675e-46	0.752107	0.722	0.312	6.46236e-42	6	Tfdp1
Cenpk	1.60918e-75	0.750624	0.427	0.085	2.38142e-71	6	Cenpk
Gsta42	1.43663e-53	0.750243	0.656	0.225	2.12607e-49	6	Gsta4
Rnaseh2c2	2.17267e-42	0.749508	0.799	0.398	3.21533e-38	6	Rnaseh2c
Tpi11	3.15786e-43	0.746914	0.941	0.65	4.67332e-39	6	Tpi1
Tead22	6.3713e-44	0.746076	0.854	0.406	9.42888e-40	6	Tead2
Anp32e2	2.28732e-41	0.744916	0.92	0.595	3.38501e-37	6	Anp32e
Ncl2	4.19516e-45	0.743434	0.962	0.738	6.20841e-41	6	Ncl
Npm11	1.76679e-68	0.741357	1	0.963	2.61467e-64	6	Npm1
Pkm1	2.46348e-60	0.738963	0.997	0.943	3.64571e-56	6	Pkm
Cdk2	1.20147e-69	0.738175	0.403	0.083	1.77806e-65	6	Cdk2
Dnaaf2	4.93667e-39	0.737564	0.465	0.158	7.30578e-35	6	Dnaaf2
Tcf32	6.29798e-41	0.736036	0.854	0.459	9.32038e-37	6	Tcf3
Ak22	1.23515e-38	0.734933	0.767	0.393	1.82789e-34	6	Ak2
Hist1h4i	1.04146e-65	0.73114	0.389	0.081	1.54126e-61	6	Hist1h4i
Lage32	1.88944e-32	0.730917	0.747	0.437	2.79618e-28	6	Lage3
Ptges32	1.16319e-36	0.730659	0.833	0.494	1.7214e-32	6	Ptges3
Dnmt11	2.51693e-47	0.7223	0.483	0.152	3.7248e-43	6	Dnmt1
Cenps1	5.45282e-52	0.722299	0.497	0.149	8.06962e-48	6	Cenps
Clspn	1.9794e-74	0.721984	0.375	0.067	2.92931e-70	6	Clspn
Naa502	5.96227e-41	0.721737	0.701	0.313	8.82357e-37	6	Naa50
Aif1l1	1.05366e-60	0.721572	0.469	0.119	1.55931e-56	6	Aif1l
Smc61	6.37662e-41	0.718111	0.84	0.453	9.43676e-37	6	Smc6
Psip1	9.56665e-52	0.717386	0.99	0.846	1.41577e-47	6	Psip1
Pea15a2	2.78659e-30	0.716015	0.736	0.395	4.12387e-26	6	Pea15a
Fos1	3.28712e-31	0.715828	0.476	0.191	4.8646e-27	6	Fos
Trim591	1.79657e-41	0.715367	0.497	0.173	2.65875e-37	6	Trim59
Tcf19	1.20933e-66	0.714801	0.375	0.074	1.78968e-62	6	Tcf19
Snrpb3	4.26694e-52	0.711168	0.993	0.861	6.31464e-48	6	Snrpb
Cdon1	8.61419e-62	0.71001	0.392	0.085	1.27481e-57	6	Cdon
Rgma1	6.19342e-56	0.708444	0.476	0.131	9.16565e-52	6	Rgma
Sfr11	4.61482e-39	0.707793	0.958	0.781	6.82947e-35	6	Sfr1
Knl1	1.75328e-74	0.706676	0.378	0.069	2.59468e-70	6	Knl1
Mdk2	2.34564e-38	0.705953	0.969	0.607	3.47131e-34	6	Mdk
Tcf42	8.06664e-38	0.705911	0.983	0.694	1.19378e-33	6	Tcf4
Nudc2	1.43856e-36	0.704509	0.931	0.7	2.12893e-32	6	Nudc
Nup62	8.81139e-39	0.703652	0.5	0.185	1.304e-34	6	Nup62
Gar12	2.63029e-37	0.702747	0.747	0.359	3.89257e-33	6	Gar1
Mrfap12	2.14383e-46	0.702153	0.986	0.82	3.17266e-42	6	Mrfap1
Snrnp401	7.81519e-34	0.700909	0.847	0.535	1.15657e-29	6	Snrnp40
Vcam1	8.17996e-72	0.700877	0.42	0.086	1.21055e-67	6	Vcam1
Lmnb12	1.23888e-38	0.699736	0.931	0.63	1.83342e-34	6	Lmnb1
Lyar2	5.54108e-36	0.699351	0.701	0.347	8.20025e-32	6	Lyar
Myg11	9.97485e-37	0.69912	0.556	0.231	1.47618e-32	6	Myg1
Hpf1	1.77031e-36	0.69854	0.792	0.443	2.61988e-32	6	Hpf1
Gltp1	7.89258e-42	0.696326	0.514	0.18	1.16802e-37	6	Gltp
Pbdc12	6.80388e-37	0.695065	0.757	0.371	1.00691e-32	6	Pbdc1
Cenpx2	3.78589e-34	0.693865	0.753	0.406	5.60274e-30	6	Cenpx
Frat2	1.55641e-32	0.693241	0.538	0.227	2.30333e-28	6	Frat2
Nasp2	4.5415e-33	0.692053	0.837	0.512	6.72096e-29	6	Nasp
Gng52	2.41553e-44	0.690628	0.979	0.755	3.57475e-40	6	Gng5
Hmga1b2	9.36232e-31	0.689961	0.66	0.328	1.38553e-26	6	Hmga1b
Sox22	8.05218e-46	0.689227	0.559	0.192	1.19164e-41	6	Sox2
Rfc32	3.39451e-28	0.688561	0.691	0.381	5.02353e-24	6	Rfc3
Pgp	3.57212e-29	0.687696	0.705	0.392	5.28637e-25	6	Pgp
Lrr1	3.89976e-76	0.685886	0.351	0.058	5.77125e-72	6	Lrr1
Rad54l	1.39874e-70	0.683861	0.368	0.069	2.06999e-66	6	Rad54l
Nuf21	9.28326e-63	0.683305	0.406	0.09	1.37383e-58	6	Nuf2
Dok51	5.61299e-46	0.681729	0.396	0.109	8.30667e-42	6	Dok5
Uhrf12	3.31308e-46	0.679989	0.41	0.116	4.90303e-42	6	Uhrf1
Clic12	3.71448e-31	0.67897	0.816	0.443	5.49706e-27	6	Clic1
Gyg	2.51391e-65	0.677811	0.427	0.094	3.72033e-61	6	Gyg
Bex41	4.87984e-36	0.677444	0.917	0.63	7.22168e-32	6	Bex4
Gins22	3.27335e-45	0.677143	0.434	0.128	4.84423e-41	6	Gins2
H2afy3	1.7354e-38	0.676704	0.983	0.757	2.56823e-34	6	H2afy
Tmem1072	3.60258e-40	0.674655	0.448	0.147	5.33146e-36	6	Tmem107
1810037I17Rik2	2.27336e-29	0.674572	0.861	0.556	3.36435e-25	6	1810037I17Rik
Lpar11	9.37101e-66	0.673234	0.42	0.089	1.38682e-61	6	Lpar1
Erf	2.24893e-73	0.67135	0.368	0.066	3.3282e-69	6	Erf
Arl6ip11	4.69809e-15	0.669773	0.826	0.648	6.9527e-11	6	Arl6ip1
Tfap2c1	5.2786e-57	0.668221	0.458	0.116	7.81181e-53	6	Tfap2c
Eif5a1	1.12309e-57	0.667622	1	0.971	1.66207e-53	6	Eif5a
Meis21	2.40444e-32	0.665991	0.885	0.533	3.55834e-28	6	Meis2
Ssrp11	5.0361e-33	0.664904	0.858	0.532	7.45292e-29	6	Ssrp1
Ndc80	1.80448e-72	0.663355	0.351	0.061	2.67045e-68	6	Ndc80
Cep57	1.80634e-33	0.662682	0.514	0.205	2.6732e-29	6	Cep57
Syce23	1.12525e-39	0.661834	0.556	0.21	1.66526e-35	6	Syce2
Oat2	2.75329e-33	0.660249	0.608	0.271	4.0746e-29	6	Oat
Sall1	4.85777e-64	0.659418	0.361	0.071	7.18901e-60	6	Sall1
Emx12	1.94961e-50	0.65929	0.799	0.321	2.88523e-46	6	Emx1
Elavl12	1.3491e-35	0.659091	0.872	0.524	1.99653e-31	6	Elavl1
Nudt212	8.46973e-41	0.658583	0.958	0.722	1.25344e-36	6	Nudt21
Gm61691	2.43627e-45	0.657058	0.462	0.139	3.60544e-41	6	Gm6169
Chaf1b1	1.98379e-42	0.656189	0.382	0.109	2.93581e-38	6	Chaf1b
Hmgn52	2.2311e-35	0.655146	0.642	0.283	3.30181e-31	6	Hmgn5
Mycn2	3.7899e-31	0.653096	0.691	0.349	5.60868e-27	6	Mycn
Pfn12	4.03392e-60	0.652782	1	0.953	5.9698e-56	6	Pfn1
Slc25a52	3.52256e-46	0.649737	1	0.951	5.21303e-42	6	Slc25a5
Cdca4	1.35536e-42	0.649491	0.531	0.188	2.00579e-38	6	Cdca4
Hmmr	3.68918e-55	0.649442	0.337	0.071	5.45962e-51	6	Hmmr
Alcam	2.07035e-48	0.648368	0.458	0.134	3.06391e-44	6	Alcam
Hist1h2ag	7.99008e-79	0.646408	0.372	0.062	1.18245e-74	6	Hist1h2ag
Hjurp	7.65663e-50	0.646118	0.389	0.099	1.1331e-45	6	Hjurp
Lsm62	1.08928e-30	0.644822	0.885	0.596	1.61203e-26	6	Lsm6
Pold3	2.4909e-49	0.644722	0.451	0.13	3.68628e-45	6	Pold3
Larp72	2.03808e-34	0.644413	0.67	0.318	3.01616e-30	6	Larp7
Ncaph	2.88018e-73	0.643654	0.365	0.065	4.26237e-69	6	Ncaph
Nrm1	1.14286e-47	0.643348	0.451	0.133	1.69132e-43	6	Nrm
Emc82	2.62886e-29	0.642201	0.764	0.43	3.89046e-25	6	Emc8
Smc1a1	3.10127e-29	0.641549	0.649	0.329	4.58956e-25	6	Smc1a
Rnaseh2b2	6.07323e-33	0.641526	0.514	0.198	8.98777e-29	6	Rnaseh2b
Nutf2-ps12	1.73868e-32	0.641522	0.938	0.715	2.57307e-28	6	Nutf2-ps1
Sae12	9.83525e-31	0.640697	0.83	0.494	1.45552e-26	6	Sae1
D030056L22Rik1	4.66548e-30	0.638753	0.684	0.354	6.90445e-26	6	D030056L22Rik
Shisa21	1.1033e-35	0.638721	0.524	0.197	1.63277e-31	6	Shisa2
Ipo51	1.93765e-34	0.638625	0.49	0.189	2.86752e-30	6	Ipo5
Idh21	7.20697e-28	0.638433	0.872	0.583	1.06656e-23	6	Idh2
Hnrnpa31	5.10119e-42	0.636476	0.986	0.878	7.54925e-38	6	Hnrnpa3
Mrpl511	3.42831e-23	0.63615	0.806	0.508	5.07356e-19	6	Mrpl51
Prdx62	6.0816e-33	0.635756	0.865	0.543	9.00015e-29	6	Prdx6
Hs2st1	6.62478e-36	0.633004	0.396	0.127	9.80402e-32	6	Hs2st1
Sap301	2.69317e-28	0.631927	0.882	0.594	3.98562e-24	6	Sap30
Kpnb11	2.49601e-35	0.630477	0.608	0.256	3.69385e-31	6	Kpnb1
Nup85	2.7056e-46	0.630414	0.455	0.137	4.00402e-42	6	Nup85
Haus12	5.13593e-36	0.629038	0.51	0.19	7.60067e-32	6	Haus1
Nme21	3.36056e-44	0.627044	0.997	0.917	4.9733e-40	6	Nme2
Bola32	2.97549e-31	0.625753	0.594	0.273	4.40343e-27	6	Bola3
Fam181b1	1.29552e-33	0.62552	0.403	0.136	1.91723e-29	6	Fam181b
Exosc32	2.74638e-33	0.624064	0.646	0.297	4.06437e-29	6	Exosc3
Fam210b1	2.55859e-38	0.623673	0.531	0.194	3.78646e-34	6	Fam210b
Pgk12	5.55742e-29	0.622579	0.969	0.784	8.22442e-25	6	Pgk1
Hnrnpd	1.65744e-33	0.621939	0.611	0.264	2.45285e-29	6	Hnrnpd
Hist1h2bk	6.88974e-64	0.621323	0.281	0.044	1.01961e-59	6	Hist1h2bk
Pcgf5	9.51243e-58	0.62105	0.365	0.079	1.40774e-53	6	Pcgf5
Rps121	5.4658e-61	0.620723	1	0.979	8.08883e-57	6	Rps12
U2af12	2.92834e-37	0.617501	0.962	0.845	4.33365e-33	6	U2af1
Carnmt12	1.26342e-34	0.617187	0.552	0.227	1.86974e-30	6	Carnmt1
Ppp1ca1	9.32447e-35	0.616283	0.927	0.702	1.37993e-30	6	Ppp1ca
2010204K13Rik1	3.25967e-45	0.615341	0.417	0.118	4.82399e-41	6	2010204K13Rik
Srsf92	3.35782e-29	0.614336	0.712	0.374	4.96924e-25	6	Srsf9
Dleu22	1.21517e-35	0.614329	0.531	0.201	1.79833e-31	6	Dleu2
Oxct1	9.44115e-29	0.614153	0.799	0.476	1.3972e-24	6	Oxct1
Srsf102	2.77863e-26	0.612299	0.854	0.587	4.11209e-22	6	Srsf10
Mcm22	2.01021e-33	0.611352	0.545	0.218	2.97491e-29	6	Mcm2
Cenpl	9.70487e-40	0.6102	0.288	0.071	1.43622e-35	6	Cenpl
Srsf31	3.65895e-44	0.609234	0.99	0.935	5.41488e-40	6	Srsf3
Rbbp8	5.69945e-47	0.608927	0.396	0.106	8.43462e-43	6	Rbbp8
Kifc1	6.15395e-50	0.608453	0.368	0.09	9.10723e-46	6	Kifc1
Shmt1	1.7753e-67	0.607724	0.323	0.054	2.62726e-63	6	Shmt1
Hspd11	3.10431e-30	0.606325	0.924	0.673	4.59406e-26	6	Hspd1
Set1	2.65042e-39	0.606269	0.983	0.865	3.92236e-35	6	Set
Mybl2	2.97269e-87	0.60469	0.323	0.043	4.39928e-83	6	Mybl2
Rpl121	7.63617e-42	0.60411	1	0.933	1.13008e-37	6	Rpl12
Rest	1.04611e-51	0.603782	0.354	0.08	1.54814e-47	6	Rest
Ckap21	5.44157e-44	0.603163	0.403	0.113	8.05299e-40	6	Ckap2
Cbfb1	8.41281e-36	0.601754	0.469	0.169	1.24501e-31	6	Cbfb
Neil3	4.21585e-71	0.600329	0.302	0.046	6.23903e-67	6	Neil3
Bub1b	3.76021e-35	0.600078	0.295	0.079	5.56474e-31	6	Bub1b
Cdc45	5.71275e-64	0.599321	0.358	0.069	8.4543e-60	6	Cdc45
Ncapd3	9.6109e-41	0.598912	0.351	0.097	1.42232e-36	6	Ncapd3
Hnrnpu1	8.93265e-34	0.598773	0.972	0.821	1.32194e-29	6	Hnrnpu
Gpsm22	3.6525e-44	0.59837	0.448	0.134	5.40534e-40	6	Gpsm2
Cit	3.2336e-52	0.597913	0.33	0.073	4.7854e-48	6	Cit
Cnot9	4.82522e-36	0.597528	0.483	0.174	7.14084e-32	6	Cnot9
Hdac11	1.19858e-25	0.592517	0.722	0.398	1.77378e-21	6	Hdac1
Fzd91	1.09966e-56	0.592211	0.351	0.073	1.62739e-52	6	Fzd9
Tsc22d41	3.18987e-31	0.591887	0.524	0.212	4.72069e-27	6	Tsc22d4
Ezh21	3.62428e-29	0.59177	0.896	0.595	5.36358e-25	6	Ezh2
Nutf22	2.22069e-32	0.591077	0.972	0.822	3.28641e-28	6	Nutf2
Ccne1	3.22041e-49	0.590572	0.292	0.06	4.76589e-45	6	Ccne1
Parp2	1.59665e-23	0.590171	0.462	0.203	2.36288e-19	6	Parp2
Bex11	1.05009e-25	0.590065	0.906	0.674	1.55402e-21	6	Bex1
Polr3h2	4.34488e-36	0.589637	0.639	0.273	6.42999e-32	6	Polr3h
Rcn12	4.52296e-38	0.589317	0.576	0.217	6.69352e-34	6	Rcn1
Trip61	3.2309e-48	0.588573	0.351	0.084	4.78141e-44	6	Trip6
Mfge82	7.07289e-39	0.588487	0.41	0.124	1.04672e-34	6	Mfge8
Wee1	3.18205e-59	0.588443	0.337	0.067	4.70911e-55	6	Wee1
Hirip3	7.96788e-44	0.588305	0.392	0.111	1.17917e-39	6	Hirip3
Gm101311	1.73979e-61	0.586125	1	0.976	2.57471e-57	6	Gm10131
Stoml22	2.78737e-24	0.585227	0.778	0.489	4.12503e-20	6	Stoml2
Tsen34	5.18756e-24	0.585077	0.851	0.604	7.67707e-20	6	Tsen34
Nedd42	1.02814e-26	0.584867	0.927	0.684	1.52154e-22	6	Nedd4
Supt162	4.03381e-22	0.583563	0.535	0.259	5.96964e-18	6	Supt16
Ppp1cc1	2.46838e-32	0.582858	0.976	0.857	3.65296e-28	6	Ppp1cc
Snrpd12	1.41458e-33	0.581056	0.979	0.842	2.09344e-29	6	Snrpd1
Pkn21	1.59279e-30	0.58005	0.524	0.22	2.35717e-26	6	Pkn2
Vangl22	3.67918e-25	0.579227	0.701	0.393	5.44483e-21	6	Vangl2
Ehbp12	3.34792e-35	0.578858	0.573	0.227	4.95458e-31	6	Ehbp1
Mid1ip11	1.77532e-24	0.578615	0.524	0.241	2.62729e-20	6	Mid1ip1
Ppih2	3.75748e-26	0.577139	0.66	0.344	5.56069e-22	6	Ppih
Ppig	3.79973e-21	0.575896	0.76	0.52	5.62322e-17	6	Ppig
Nudcd22	5.83016e-28	0.575597	0.736	0.403	8.62805e-24	6	Nudcd2
Tbl1x1	4.8123e-31	0.575086	0.458	0.177	7.12173e-27	6	Tbl1x
Elp41	3.78042e-27	0.573716	0.49	0.209	5.59464e-23	6	Elp4
Rad211	3.19197e-24	0.572729	0.615	0.319	4.7238e-20	6	Rad21
Bcl2l12	2.55292e-49	0.571531	0.368	0.09	3.77806e-45	6	Bcl2l12
Tardbp1	8.62093e-21	0.571024	0.66	0.386	1.27581e-16	6	Tardbp
Snrpa12	6.19542e-25	0.570758	0.885	0.653	9.1686e-21	6	Snrpa1
Ube2s	1.91308e-39	0.569765	0.99	0.902	2.83117e-35	6	Ube2s
Eno1b1	1.92989e-28	0.569033	0.59	0.27	2.85605e-24	6	Eno1b
AC160336.1	3.11674e-26	0.56896	0.378	0.14	4.61247e-22	6	AC160336.1
Erh1	3.50224e-60	0.568704	1	0.982	5.18296e-56	6	Erh
Elof11	3.01614e-29	0.567475	0.872	0.593	4.46359e-25	6	Elof1
Gkap11	5.29365e-37	0.566492	0.438	0.145	7.83407e-33	6	Gkap1
Ppie2	1.60155e-28	0.565127	0.653	0.323	2.37013e-24	6	Ppie
Aaas	6.57145e-37	0.564909	0.337	0.094	9.72509e-33	6	Aaas
Srsf72	8.2857e-35	0.563785	0.979	0.876	1.2262e-30	6	Srsf7
Syt111	1.42651e-23	0.563685	0.83	0.568	2.11109e-19	6	Syt11
Kif20b	5.46609e-54	0.563118	0.33	0.07	8.08926e-50	6	Kif20b
Fam162a1	1.61943e-25	0.562768	0.757	0.441	2.39659e-21	6	Fam162a
Prim2	2.66504e-27	0.562259	0.323	0.111	3.94399e-23	6	Prim2
Eif1ax2	9.44322e-27	0.562132	0.927	0.669	1.3975e-22	6	Eif1ax
Peli2	2.82539e-33	0.561989	0.264	0.067	4.18129e-29	6	Peli2
Fn1	1.10254e-58	0.56189	0.326	0.063	1.63165e-54	6	Fn1
Alyref1	1.01403e-27	0.561521	0.448	0.179	1.50066e-23	6	Alyref
Haus4	2.34531e-46	0.561327	0.347	0.085	3.47082e-42	6	Haus4
Rexo21	4.61183e-24	0.560663	0.719	0.39	6.82505e-20	6	Rexo2
Fxn2	2.7213e-20	0.56029	0.486	0.23	4.02725e-16	6	Fxn
Fam83d	1.16834e-57	0.560133	0.271	0.045	1.72902e-53	6	Fam83d
Snx52	1.85728e-33	0.559694	0.587	0.244	2.74859e-29	6	Snx5
Rpl22l12	4.23057e-10	0.557777	0.601	0.437	6.26082e-06	6	Rpl22l1
Hist1h2bh	1.02744e-43	0.557012	0.253	0.05	1.52051e-39	6	Hist1h2bh
Tpbg1	2.51773e-32	0.55528	0.465	0.171	3.72599e-28	6	Tpbg
Ubac2	5.85407e-18	0.55483	0.42	0.199	8.66344e-14	6	Ubac2
Thbs3	8.56e-44	0.554829	0.396	0.109	1.26679e-39	6	Thbs3
Ccnb22	6.57162e-32	0.554143	0.462	0.169	9.72535e-28	6	Ccnb2
Hist2h3c2	8.1519e-50	0.553909	0.25	0.045	1.2064e-45	6	Hist2h3c2
Nfyb	1.04928e-18	0.553166	0.562	0.314	1.55283e-14	6	Nfyb
Cep1921	6.54063e-34	0.552192	0.365	0.115	9.67948e-30	6	Cep192
Znrf3	4.26885e-39	0.551081	0.385	0.113	6.31748e-35	6	Znrf3
Tcf7l1	6.33855e-65	0.550346	0.271	0.04	9.38043e-61	6	Tcf7l1
Cinp	7.14781e-24	0.550179	0.427	0.178	1.0578e-19	6	Cinp
Bub1	3.11025e-50	0.549203	0.295	0.06	4.60286e-46	6	Bub1
Eed1	9.95191e-35	0.547953	0.542	0.208	1.47278e-30	6	Eed
Otx11	5.11118e-34	0.545156	0.372	0.116	7.56403e-30	6	Otx1
Rgs20	1.2007e-53	0.54487	0.323	0.066	1.77692e-49	6	Rgs20
Kifc5b	6.10377e-51	0.54438	0.326	0.071	9.03296e-47	6	Kifc5b
Sf3b52	2.08198e-23	0.543992	0.885	0.633	3.08112e-19	6	Sf3b5
Srsf11	1.7688e-23	0.542568	0.865	0.603	2.61765e-19	6	Srsf1
Mrpl181	6.53009e-23	0.542157	0.931	0.687	9.66388e-19	6	Mrpl18
Lsm42	2.59451e-28	0.542144	0.951	0.733	3.83961e-24	6	Lsm4
Mt21	2.07632e-32	0.539734	0.337	0.102	3.07275e-28	6	Mt2
Gins4	4.44127e-18	0.539395	0.538	0.284	6.57264e-14	6	Gins4
Cntfr2	5.4879e-26	0.538554	0.653	0.321	8.12154e-22	6	Cntfr
Hmga11	5.559e-30	0.537193	0.465	0.181	8.22677e-26	6	Hmga1
Gpx82	3.12783e-36	0.536785	0.524	0.19	4.62888e-32	6	Gpx8
Cenpn	3.10104e-50	0.536563	0.33	0.073	4.58923e-46	6	Cenpn
Tob11	4.91409e-25	0.536346	0.556	0.262	7.27236e-21	6	Tob1
Haus5	2.63204e-47	0.535319	0.316	0.071	3.89516e-43	6	Haus5
Msi11	1.53395e-24	0.535012	0.559	0.261	2.27009e-20	6	Msi1
Plagl1	6.15888e-46	0.533978	0.358	0.088	9.11453e-42	6	Plagl1
Smc31	1.51891e-24	0.532799	0.84	0.522	2.24784e-20	6	Smc3
Eef1b21	2.76968e-34	0.530832	0.99	0.938	4.09885e-30	6	Eef1b2
Pold1	6.81107e-41	0.530785	0.278	0.065	1.00797e-36	6	Pold1
Asf1a2	8.54268e-21	0.529836	0.802	0.48	1.26423e-16	6	Asf1a
Mrps251	1.41658e-27	0.529257	0.597	0.28	2.09639e-23	6	Mrps25
Gpc6	1.00023e-42	0.527682	0.33	0.083	1.48024e-38	6	Gpc6
Gcsh2	3.84906e-22	0.526844	0.635	0.344	5.69622e-18	6	Gcsh
Rpl36a-ps11	4.86714e-22	0.52519	0.938	0.749	7.20288e-18	6	Rpl36a-ps1
Cux11	9.45216e-22	0.525118	0.615	0.319	1.39882e-17	6	Cux1
Smchd11	9.58143e-25	0.524236	0.569	0.271	1.41796e-20	6	Smchd1
Cdca72	9.64024e-30	0.523076	0.531	0.217	1.42666e-25	6	Cdca7
Epdr1	9.06731e-38	0.522088	0.306	0.079	1.34187e-33	6	Epdr1
Plce1	1.65177e-54	0.521288	0.257	0.042	2.44445e-50	6	Plce1
Hist1h3c	6.01004e-56	0.521223	0.274	0.047	8.89426e-52	6	Hist1h3c
Gemin61	2.71427e-30	0.520338	0.399	0.142	4.01684e-26	6	Gemin6
Stox21	8.121e-24	0.518979	0.58	0.273	1.20183e-19	6	Stox2
Thrap3	1.67798e-20	0.518928	0.583	0.312	2.48324e-16	6	Thrap3
Rcc1	3.435e-37	0.51863	0.375	0.113	5.08345e-33	6	Rcc1
Ckap2l	7.73761e-48	0.518623	0.312	0.069	1.14509e-43	6	Ckap2l
Rbmxl11	1.27584e-19	0.516421	0.913	0.687	1.88812e-15	6	Rbmxl1
Hspa141	1.12458e-23	0.515626	0.507	0.233	1.66427e-19	6	Hspa14
Snrpd31	5.1794e-28	0.515261	0.972	0.823	7.665e-24	6	Snrpd3
Banf12	2.83631e-22	0.51511	0.91	0.685	4.19745e-18	6	Banf1
Ncaph21	1.72531e-23	0.515092	0.549	0.263	2.55329e-19	6	Ncaph2
Gpc41	2.17253e-28	0.513896	0.392	0.141	3.21513e-24	6	Gpc4
Knstrn2	1.04909e-31	0.513074	0.41	0.14	1.55254e-27	6	Knstrn
Srpk1	1.86474e-20	0.512069	0.722	0.416	2.75963e-16	6	Srpk1
Rps101	2.53148e-42	0.511647	1	0.989	3.74634e-38	6	Rps10
Gid4	1.0268e-31	0.511436	0.34	0.106	1.51956e-27	6	Gid4
Cdt1	5.64706e-35	0.511047	0.295	0.078	8.35708e-31	6	Cdt1
Exosc82	7.13045e-23	0.510597	0.59	0.294	1.05523e-18	6	Exosc8
Arhgap52	1.36438e-23	0.509035	0.479	0.206	2.01914e-19	6	Arhgap5
Tpm42	1.89134e-22	0.508977	0.715	0.383	2.799e-18	6	Tpm4
Kif4	3.98138e-47	0.508671	0.281	0.058	5.89204e-43	6	Kif4
Rpl36a1	3.40842e-35	0.50859	1	0.978	5.04413e-31	6	Rpl36a
Timm8a12	1.52174e-20	0.508031	0.535	0.265	2.25202e-16	6	Timm8a1
Tst	4.82469e-36	0.507564	0.316	0.087	7.14006e-32	6	Tst
Nop101	2.2732e-22	0.507146	0.906	0.704	3.3641e-18	6	Nop10
Hist2h3c1	6.84235e-58	0.506995	0.26	0.042	1.0126e-53	6	Hist2h3c1
Galk12	2.96066e-21	0.505927	0.438	0.195	4.38149e-17	6	Galk1
Pola2	1.83583e-39	0.505387	0.288	0.069	2.71684e-35	6	Pola2
Donson	9.65806e-35	0.505288	0.288	0.076	1.4293e-30	6	Donson
Gm73241	3.46647e-17	0.504084	0.819	0.579	5.13003e-13	6	Gm7324
Anapc111	2.00481e-22	0.504048	0.892	0.646	2.96691e-18	6	Anapc11
Cdk61	2.11572e-33	0.503566	0.323	0.093	3.13105e-29	6	Cdk6
Gm35040	7.77552e-29	0.503387	0.361	0.124	1.1507e-24	6	Gm35040
Vrk11	1.28068e-23	0.502939	0.615	0.305	1.89528e-19	6	Vrk1
Emg12	1.54098e-25	0.502722	0.924	0.673	2.28049e-21	6	Emg1
Fsd1l	3.36566e-30	0.502617	0.365	0.122	4.98084e-26	6	Fsd1l
Fam92a	6.45746e-23	0.502077	0.729	0.4	9.5564e-19	6	Fam92a
Acot12	7.3917e-27	0.501882	0.493	0.195	1.0939e-22	6	Acot1
Gm472832	4.15294e-17	0.501517	0.503	0.262	6.14593e-13	6	Gm47283
Zcchc31	1.05502e-22	0.501305	0.538	0.253	1.56132e-18	6	Zcchc3
Txn12	9.72107e-23	0.500494	0.934	0.777	1.43862e-18	6	Txn1
Ttyh31	8.1792e-21	0.499027	0.562	0.289	1.21044e-16	6	Ttyh3
Zc3h13	9.32657e-20	0.498892	0.524	0.263	1.38024e-15	6	Zc3h13
Immp1l1	4.13279e-21	0.49882	0.656	0.364	6.11612e-17	6	Immp1l
H1fx1	3.60861e-21	0.498783	0.483	0.226	5.34038e-17	6	H1fx
Ddx392	2.81078e-17	0.498434	0.747	0.491	4.15967e-13	6	Ddx39
Ndufc21	2.37847e-30	0.498122	0.972	0.873	3.5199e-26	6	Ndufc2
Hspe12	2.20873e-27	0.497132	0.983	0.885	3.26871e-23	6	Hspe1
Rdx1	1.49912e-21	0.496269	0.823	0.524	2.21854e-17	6	Rdx
Snx32	1.19014e-20	0.495515	0.889	0.626	1.76129e-16	6	Snx3
Luzp11	8.87041e-25	0.495064	0.538	0.249	1.31273e-20	6	Luzp1
Cavin3	1.25464e-43	0.494526	0.278	0.06	1.85674e-39	6	Cavin3
Snhg81	2.07989e-21	0.49367	0.701	0.392	3.07803e-17	6	Snhg8
Notch2	3.63944e-44	0.493453	0.295	0.065	5.386e-40	6	Notch2
Haus8	6.84524e-28	0.493234	0.368	0.129	1.01303e-23	6	Haus8
G3bp11	1.23421e-24	0.493165	0.948	0.745	1.8265e-20	6	G3bp1
Cuta1	4.40026e-19	0.493061	0.802	0.531	6.51195e-15	6	Cuta
Mis12	1.6627e-25	0.491861	0.34	0.122	2.46063e-21	6	Mis12
Umps2	4.1882e-18	0.49124	0.375	0.169	6.19811e-14	6	Umps
Ivns1abp	4.98849e-18	0.491184	0.76	0.501	7.38247e-14	6	Ivns1abp
Sapcd2	2.37407e-36	0.491183	0.274	0.068	3.51339e-32	6	Sapcd2
Pgls1	4.03141e-21	0.490719	0.84	0.586	5.96608e-17	6	Pgls
Phf5a1	6.14418e-16	0.490078	0.816	0.587	9.09278e-12	6	Phf5a
Uimc12	2.80036e-23	0.490072	0.951	0.741	4.14426e-19	6	Uimc1
Pold22	3.71937e-26	0.489983	0.417	0.163	5.5043e-22	6	Pold2
Ldlr	2.02304e-38	0.488398	0.34	0.093	2.99389e-34	6	Ldlr
Dusp16	1.08669e-54	0.487967	0.264	0.045	1.60819e-50	6	Dusp16
Ctdsp21	6.22883e-30	0.487683	0.431	0.157	9.21805e-26	6	Ctdsp2
Snu131	1.10036e-23	0.487644	0.965	0.847	1.62843e-19	6	Snu13
Cenpa2	1.75041e-25	0.487599	0.545	0.239	2.59043e-21	6	Cenpa
Ect2	2.69743e-27	0.484728	0.25	0.072	3.99193e-23	6	Ect2
Prps12	1.57248e-20	0.484343	0.569	0.292	2.32711e-16	6	Prps1
Bckdk	1.73409e-21	0.484115	0.521	0.248	2.56628e-17	6	Bckdk
Nop561	3.46918e-16	0.483258	0.743	0.501	5.13404e-12	6	Nop56
Magoh1	1.60778e-21	0.483087	0.788	0.494	2.37936e-17	6	Magoh
Peg12	1.84857e-33	0.483064	0.326	0.094	2.7357e-29	6	Peg12
Ccnf	2.71486e-41	0.482315	0.26	0.056	4.01772e-37	6	Ccnf
Kif2c	7.99852e-39	0.482296	0.288	0.07	1.1837e-34	6	Kif2c
Rpl221	4.03307e-29	0.482268	0.993	0.926	5.96854e-25	6	Rpl22
Tex302	3.04249e-25	0.482203	0.524	0.231	4.50258e-21	6	Tex30
Mthfd2	3.03041e-26	0.482004	0.323	0.111	4.48471e-22	6	Mthfd2
Tmem97	4.62534e-27	0.479786	0.33	0.111	6.84504e-23	6	Tmem97
Eif4a3	1.67422e-19	0.478691	0.83	0.593	2.47768e-15	6	Eif4a3
Cebpg1	1.35526e-18	0.478569	0.573	0.303	2.00564e-14	6	Cebpg
Dnajc11	1.86184e-18	0.478246	0.413	0.193	2.75533e-14	6	Dnajc1
Timeless	3.79465e-31	0.478224	0.337	0.106	5.6157e-27	6	Timeless
Gfer1	1.14986e-20	0.477638	0.486	0.234	1.70167e-16	6	Gfer
Jpt2	4.08987e-24	0.477152	0.382	0.147	6.0526e-20	6	Jpt2
BC0055611	2.29515e-16	0.477139	0.604	0.35	3.39659e-12	6	BC005561
Vars	2.11079e-24	0.475505	0.413	0.165	3.12376e-20	6	Vars
Nedd9	2.15393e-37	0.47514	0.33	0.089	3.1876e-33	6	Nedd9
Nr2f11	2.79642e-13	0.474468	0.688	0.457	4.13842e-09	6	Nr2f1
Tcof11	1.80383e-22	0.474193	0.389	0.157	2.66948e-18	6	Tcof1
Pnrc22	2.31224e-17	0.474083	0.597	0.334	3.42189e-13	6	Pnrc2
Dtd22	1.09892e-26	0.474063	0.434	0.17	1.62629e-22	6	Dtd2
Mrpl121	1.4337e-19	0.473814	0.83	0.578	2.12174e-15	6	Mrpl12
Scaf111	1.22407e-28	0.473595	0.493	0.195	1.81151e-24	6	Scaf11
Tpr2	4.02729e-19	0.473073	0.802	0.515	5.95998e-15	6	Tpr
Slc1a32	9.78557e-28	0.472956	0.392	0.142	1.44817e-23	6	Slc1a3
Timm50	3.16346e-19	0.472917	0.677	0.392	4.6816e-15	6	Timm50
Actn1	1.97084e-26	0.472524	0.344	0.121	2.91665e-22	6	Actn1
Nsd2	1.35435e-15	0.472521	0.559	0.314	2.00431e-11	6	Nsd2
Xrcc1	1.01011e-24	0.47244	0.392	0.152	1.49486e-20	6	Xrcc1
Luc7l21	2.58496e-17	0.472179	0.837	0.562	3.82548e-13	6	Luc7l2
Rpl181	8.20878e-47	0.471822	1	0.989	1.21482e-42	6	Rpl18
Gm4737	4.23509e-25	0.471569	0.378	0.143	6.26751e-21	6	Gm4737
Ing2	1.31234e-30	0.47133	0.406	0.142	1.94214e-26	6	Ing2
Grb101	2.59176e-23	0.471092	0.42	0.174	3.83554e-19	6	Grb10
Etfa2	7.78691e-20	0.470261	0.604	0.325	1.15239e-15	6	Etfa
Hist1h3d	4.43211e-37	0.469098	0.281	0.069	6.55908e-33	6	Hist1h3d
Ctdspl2	6.11465e-28	0.469081	0.389	0.141	9.04908e-24	6	Ctdspl2
Nop581	3.00877e-18	0.468282	0.507	0.257	4.45268e-14	6	Nop58
Psmg21	3.28897e-17	0.468038	0.601	0.338	4.86734e-13	6	Psmg2
Maz	1.97938e-16	0.467195	0.517	0.28	2.92929e-12	6	Maz
Idi11	1.23536e-17	0.467002	0.556	0.301	1.8282e-13	6	Idi1
Nedd1	1.24595e-29	0.466141	0.288	0.085	1.84389e-25	6	Nedd1
Mtap1	3.32599e-28	0.464946	0.361	0.124	4.92213e-24	6	Mtap
A430005L14Rik2	2.53201e-18	0.464791	0.528	0.266	3.74712e-14	6	A430005L14Rik
Id1	1.51544e-32	0.464363	0.257	0.065	2.2427e-28	6	Id1
Eif3b1	7.52162e-15	0.463917	0.618	0.38	1.11312e-10	6	Eif3b
Vamp32	3.51628e-20	0.463193	0.41	0.181	5.20375e-16	6	Vamp3
Rif1	4.08879e-26	0.463127	0.358	0.129	6.051e-22	6	Rif1
Mrpl422	2.67432e-18	0.462311	0.847	0.661	3.95773e-14	6	Mrpl42
Rpl391	1.72557e-08	0.461662	0.927	0.845	0.000255367	6	Rpl39
Fignl1	9.38493e-33	0.460959	0.285	0.078	1.38888e-28	6	Fignl1
Wwtr1	1.15869e-41	0.460747	0.274	0.06	1.71474e-37	6	Wwtr1
Rpa3	2.53839e-16	0.460246	0.719	0.463	3.75656e-12	6	Rpa3
Sap18b1	1.59616e-19	0.460205	0.92	0.733	2.36215e-15	6	Sap18b
Dck	6.26986e-20	0.4596	0.406	0.175	9.27876e-16	6	Dck
Rpp25l1	1.35927e-18	0.459052	0.753	0.462	2.01158e-14	6	Rpp25l
Etfb2	6.66832e-16	0.458983	0.729	0.467	9.86845e-12	6	Etfb
Nfia1	4.92644e-18	0.458898	0.618	0.341	7.29063e-14	6	Nfia
Hmg20b2	4.13843e-19	0.458207	0.528	0.269	6.12446e-15	6	Hmg20b
Plp2	7.17043e-37	0.457829	0.285	0.07	1.06115e-32	6	Plp2
Hdgf2	4.26895e-20	0.457451	0.719	0.414	6.31762e-16	6	Hdgf
Nucks12	7.85732e-20	0.457331	0.74	0.444	1.1628e-15	6	Nucks1
Hint12	1.43525e-37	0.456739	1	0.976	2.12403e-33	6	Hint1
Orc61	1.74622e-18	0.456544	0.656	0.368	2.58423e-14	6	Orc6
Mrpl171	1.64955e-16	0.454579	0.757	0.503	2.44117e-12	6	Mrpl17
Nelfe	1.36865e-21	0.453925	0.562	0.268	2.02547e-17	6	Nelfe
Eri1	4.36906e-22	0.453782	0.413	0.174	6.46577e-18	6	Eri1
Acadl	1.10274e-34	0.45357	0.274	0.069	1.63195e-30	6	Acadl
Tgif1	1.55402e-28	0.452519	0.278	0.08	2.2998e-24	6	Tgif1
Eci11	4.67715e-26	0.452519	0.444	0.176	6.92172e-22	6	Eci1
Srsf22	8.88054e-18	0.452358	0.635	0.356	1.31423e-13	6	Srsf2
Safb2	1.91023e-23	0.452131	0.424	0.174	2.82694e-19	6	Safb2
Tmem14c	8.79434e-14	0.449765	0.632	0.403	1.30147e-09	6	Tmem14c
Hadh1	7.61847e-28	0.449641	0.361	0.124	1.12746e-23	6	Hadh
Ankrd11	1.20404e-18	0.449182	0.507	0.257	1.78186e-14	6	Ankrd11
Serf21	3.55356e-35	0.449071	0.997	0.972	5.25891e-31	6	Serf2
Myl12a2	5.65935e-23	0.448983	0.91	0.651	8.37528e-19	6	Myl12a
Fut9	1.47451e-32	0.448892	0.278	0.074	2.18213e-28	6	Fut9
Jund	8.64939e-13	0.448727	0.91	0.807	1.28002e-08	6	Jund
Higd1a1	9.8347e-16	0.448355	0.847	0.637	1.45544e-11	6	Higd1a
Smo1	4.70911e-26	0.447975	0.361	0.129	6.96901e-22	6	Smo
Etaa1	1.50182e-28	0.446697	0.323	0.104	2.22255e-24	6	Etaa1
Arl6ip62	2.77644e-14	0.446525	0.722	0.454	4.10886e-10	6	Arl6ip6
Uri11	1.36191e-22	0.446166	0.441	0.187	2.0155e-18	6	Uri1
Celsr1	1.83208e-28	0.445754	0.278	0.081	2.7113e-24	6	Celsr1
Naa40	2.06714e-17	0.443099	0.295	0.118	3.05916e-13	6	Naa40
Slc35a41	1.86178e-21	0.442908	0.438	0.194	2.75525e-17	6	Slc35a4
Zfp78	1.85881e-31	0.442793	0.257	0.067	2.75085e-27	6	Zfp78
Dcps1	1.00939e-16	0.44152	0.646	0.368	1.4938e-12	6	Dcps
Xrcc6	1.94572e-29	0.441156	0.295	0.088	2.87947e-25	6	Xrcc6
Chchd71	7.26748e-14	0.438289	0.503	0.282	1.07551e-09	6	Chchd7
Dnajc242	6.85802e-20	0.438174	0.472	0.222	1.01492e-15	6	Dnajc24
Tubb2b2	3.0899e-56	0.438169	0.997	0.392	4.57274e-52	6	Tubb2b
Oard1	1.38618e-19	0.438113	0.594	0.309	2.05141e-15	6	Oard1
Prkar2a	2.5595e-14	0.437382	0.372	0.179	3.7878e-10	6	Prkar2a
Tfap4	4.16162e-24	0.435409	0.299	0.098	6.15878e-20	6	Tfap4
Rangap1	6.54716e-15	0.435389	0.531	0.295	9.68914e-11	6	Rangap1
Gm100761	1.56377e-31	0.43426	1	0.987	2.31422e-27	6	Gm10076
Cisd2	1.16894e-14	0.434025	0.691	0.433	1.72992e-10	6	Cisd2
Ncapd2	8.1473e-28	0.433583	0.306	0.097	1.20572e-23	6	Ncapd2
Nol72	1.30489e-14	0.433248	0.851	0.662	1.9311e-10	6	Nol7
Gm37642	1.75624e-19	0.433098	0.878	0.596	2.59907e-15	6	Gm3764
Srrm2	7.75976e-20	0.43286	0.951	0.829	1.14837e-15	6	Srrm2
Atp5g21	6.52459e-24	0.432836	0.99	0.923	9.65575e-20	6	Atp5g2
Ctdsp1	1.43161e-33	0.432459	0.271	0.069	2.11864e-29	6	Ctdsp1
Bckdhb1	1.0996e-18	0.432302	0.344	0.146	1.6273e-14	6	Bckdhb
Srsf61	1.04328e-18	0.431906	0.917	0.752	1.54395e-14	6	Srsf6
Fbl1	5.4623e-15	0.43038	0.799	0.571	8.08366e-11	6	Fbl
Snrpd21	1.97831e-22	0.429886	0.979	0.883	2.9277e-18	6	Snrpd2
AI506816	1.03594e-20	0.429189	0.264	0.092	1.53309e-16	6	AI506816
Gm12666	5.88327e-28	0.428928	0.354	0.119	8.70665e-24	6	Gm12666
Fzd2	7.35196e-23	0.428143	0.33	0.12	1.08802e-18	6	Fzd2
Ckap5	8.84266e-16	0.427992	0.417	0.206	1.30863e-11	6	Ckap5
Lix13	9.8248e-19	0.427909	0.5	0.238	1.45397e-14	6	Lix1
Ddx3x	3.38078e-15	0.427384	0.497	0.266	5.00321e-11	6	Ddx3x
Oaz12	6.79782e-39	0.426944	0.997	0.994	1.00601e-34	6	Oaz1
Pde1b	1.66936e-26	0.426303	0.285	0.089	2.47049e-22	6	Pde1b
Gcat	4.00921e-19	0.426087	0.292	0.113	5.93322e-15	6	Gcat
Rida1	5.36734e-18	0.425332	0.337	0.142	7.94312e-14	6	Rida
Pcdh19	1.04991e-26	0.425038	0.333	0.111	1.55376e-22	6	Pcdh19
Mrpl331	2.03671e-16	0.424878	0.819	0.565	3.01412e-12	6	Mrpl33
Sap181	3.62433e-19	0.424232	0.951	0.825	5.36365e-15	6	Sap18
Paxip1	4.50492e-30	0.424002	0.299	0.087	6.66683e-26	6	Paxip1
Med251	1.40189e-17	0.423032	0.642	0.355	2.07465e-13	6	Med25
Nog	1.37728e-42	0.421995	0.25	0.05	2.03823e-38	6	Nog
Sephs21	2.48967e-18	0.42169	0.444	0.212	3.68447e-14	6	Sephs2
Pradc1	1.14188e-19	0.421572	0.281	0.104	1.68987e-15	6	Pradc1
Nup371	1.92356e-25	0.421288	0.385	0.142	2.84668e-21	6	Nup37
Cbx12	1.04955e-17	0.420996	0.927	0.746	1.55324e-13	6	Cbx1
Pou3f31	1.69637e-19	0.420753	0.438	0.196	2.51046e-15	6	Pou3f3
Gins11	6.82621e-19	0.42064	0.372	0.158	1.01021e-14	6	Gins1
Siah1b	3.06105e-29	0.420278	0.302	0.091	4.53005e-25	6	Siah1b
Wdr181	1.19646e-15	0.420164	0.58	0.329	1.77064e-11	6	Wdr18
Ssna1	7.47281e-17	0.419986	0.816	0.556	1.1059e-12	6	Ssna1
Rpl9-ps61	2.97459e-19	0.419867	0.934	0.799	4.40209e-15	6	Rpl9-ps6
Pla2g12a1	1.64093e-16	0.419672	0.33	0.147	2.42842e-12	6	Pla2g12a
Lsm82	1.85851e-14	0.419544	0.858	0.634	2.75041e-10	6	Lsm8
Trim281	1.38244e-14	0.419065	0.764	0.532	2.04588e-10	6	Trim28
Pwwp3a1	4.79495e-17	0.418747	0.451	0.221	7.09605e-13	6	Pwwp3a
Epha42	8.12817e-20	0.417962	0.552	0.278	1.20289e-15	6	Epha4
Gemin2	2.48719e-25	0.417504	0.288	0.093	3.68079e-21	6	Gemin2
Rdm1	2.58575e-28	0.416617	0.302	0.093	3.82666e-24	6	Rdm1
Fbln1	1.36313e-24	0.415421	0.365	0.138	2.0173e-20	6	Fbln1
Baz1b	1.27177e-17	0.415236	0.503	0.25	1.8821e-13	6	Baz1b
Trim271	1.80468e-15	0.413618	0.726	0.451	2.67075e-11	6	Trim27
Sf3b31	2.69326e-13	0.41347	0.694	0.438	3.98576e-09	6	Sf3b3
Wbp11	2.43295e-11	0.413313	0.486	0.295	3.60052e-07	6	Wbp11
Srrm12	8.19287e-13	0.413287	0.719	0.489	1.21246e-08	6	Srrm1
Prpf4	5.99288e-26	0.413222	0.354	0.125	8.86887e-22	6	Prpf4
Adsl1	1.98883e-18	0.412849	0.354	0.152	2.94327e-14	6	Adsl
Zrsr2	2.67919e-10	0.412421	0.469	0.289	3.96493e-06	6	Zrsr2
E2f41	9.23091e-14	0.412353	0.382	0.19	1.36608e-09	6	E2f4
Arpp191	3.36303e-14	0.412295	0.868	0.633	4.97696e-10	6	Arpp19
Elovl5	1.99983e-08	0.411662	0.264	0.14	0.000295955	6	Elovl5
Plekhj11	5.97939e-14	0.411396	0.785	0.547	8.8489e-10	6	Plekhj1
Hnrnpl1	4.20777e-15	0.410478	0.875	0.662	6.22708e-11	6	Hnrnpl
Slc27a1	3.85605e-35	0.410069	0.295	0.076	5.70658e-31	6	Slc27a1
Sipa1l1	1.99498e-20	0.409893	0.351	0.141	2.95237e-16	6	Sipa1l1
Psmc3ip1	4.72091e-17	0.409649	0.5	0.254	6.98648e-13	6	Psmc3ip
Park71	3.17894e-18	0.409646	0.979	0.867	4.70451e-14	6	Park7
Gm9008	1.50938e-23	0.409361	0.257	0.081	2.23374e-19	6	Gm9008
Hsp90aa1	8.76521e-28	0.409163	0.997	0.958	1.29716e-23	6	Hsp90aa1
Tamm41	9.59213e-21	0.408737	0.396	0.168	1.41954e-16	6	Tamm41
Ung2	4.34455e-14	0.4086	0.26	0.11	6.4295e-10	6	Ung
Psrc1	1.86454e-23	0.407548	0.323	0.114	2.75933e-19	6	Psrc1
Parp12	2.45563e-16	0.407463	0.642	0.374	3.63409e-12	6	Parp1
Pdzd11	1.45957e-16	0.407447	0.722	0.455	2.16002e-12	6	Pdzd11
Acp11	3.28719e-14	0.407307	0.865	0.671	4.86471e-10	6	Acp1
Ruvbl21	7.56185e-14	0.407185	0.688	0.427	1.11908e-09	6	Ruvbl2
Kmt5a	5.56085e-18	0.407117	0.306	0.125	8.2295e-14	6	Kmt5a
Sema5a	2.40527e-23	0.40704	0.267	0.086	3.55957e-19	6	Sema5a
Nme41	2.00494e-18	0.406967	0.535	0.268	2.96711e-14	6	Nme4
Ppp4c1	5.51775e-16	0.406875	0.861	0.667	8.16572e-12	6	Ppp4c
Mta1	4.35864e-21	0.4067	0.41	0.175	6.45036e-17	6	Mta1
Itgb3bp	1.44589e-25	0.406234	0.295	0.094	2.13978e-21	6	Itgb3bp
Cd811	2.45083e-19	0.406197	0.896	0.668	3.62699e-15	6	Cd81
Hdlbp	6.05682e-13	0.405268	0.354	0.179	8.96349e-09	6	Hdlbp
Mcm42	4.29438e-18	0.404361	0.319	0.133	6.35525e-14	6	Mcm4
Rcc22	1.53063e-17	0.404055	0.479	0.235	2.26518e-13	6	Rcc2
Nsmce2	5.09165e-13	0.403495	0.556	0.322	7.53513e-09	6	Nsmce2
Btg31	5.67133e-21	0.402164	0.337	0.131	8.39301e-17	6	Btg3
Dnajc8	2.54557e-13	0.401251	0.875	0.704	3.76719e-09	6	Dnajc8
Spata13	4.99659e-19	0.400828	0.267	0.097	7.39445e-15	6	Spata13
Golim4	9.28288e-23	0.400573	0.358	0.134	1.37377e-18	6	Golim4
Kat6b1	4.54833e-18	0.40001	0.611	0.327	6.73107e-14	6	Kat6b
Etf11	1.36059e-12	0.39798	0.524	0.313	2.01354e-08	6	Etf1
Emd1	1.35314e-12	0.397928	0.861	0.647	2.00251e-08	6	Emd
Lrrc591	1.35972e-14	0.397375	0.528	0.291	2.01224e-10	6	Lrrc59
Rpl281	1.5472e-29	0.397227	1	0.983	2.2897e-25	6	Rpl28
D1Ertd622e	5.68025e-12	0.396879	0.486	0.28	8.40621e-08	6	D1Ertd622e
Ift742	8.38795e-18	0.396584	0.399	0.179	1.24133e-13	6	Ift74
Sac3d1	2.14463e-19	0.396581	0.517	0.25	3.17383e-15	6	Sac3d1
Nit21	1.0579e-13	0.396125	0.403	0.207	1.56559e-09	6	Nit2
Exosc51	3.28749e-16	0.396102	0.41	0.197	4.86515e-12	6	Exosc5
Ifrd1	1.25496e-15	0.39591	0.542	0.292	1.85721e-11	6	Ifrd1
E2f52	7.22251e-25	0.395559	0.365	0.133	1.06886e-20	6	E2f5
Eif2s12	3.10292e-11	0.394803	0.812	0.601	4.59201e-07	6	Eif2s1
Pak1ip11	1.27974e-15	0.392385	0.688	0.413	1.89389e-11	6	Pak1ip1
Naa101	8.3416e-16	0.391463	0.608	0.34	1.23447e-11	6	Naa10
Stag2	5.81429e-24	0.390585	0.333	0.119	8.60457e-20	6	Stag2
Mrps142	2.24487e-18	0.390117	0.872	0.665	3.32219e-14	6	Mrps14
Npas3	8.9636e-29	0.389619	0.312	0.095	1.32652e-24	6	Npas3
Rpp302	1.55578e-15	0.389287	0.622	0.36	2.3024e-11	6	Rpp30
Sox61	1.34502e-22	0.389244	0.361	0.135	1.9905e-18	6	Sox6
Suv39h1	3.38156e-20	0.388653	0.271	0.097	5.00437e-16	6	Suv39h1
Raly	1.35311e-13	0.388139	0.823	0.663	2.00247e-09	6	Raly
Snrpg1	5.95162e-27	0.387915	1	0.964	8.80781e-23	6	Snrpg
Pttg12	5.46769e-22	0.387392	0.493	0.216	8.09164e-18	6	Pttg1
Ppa11	2.77598e-13	0.386811	0.899	0.673	4.10817e-09	6	Ppa1
Dpy301	5.30153e-15	0.386238	0.865	0.635	7.84573e-11	6	Dpy30
Smarca51	6.69021e-15	0.385968	0.708	0.439	9.90085e-11	6	Smarca5
Eif4e	1.83371e-11	0.385634	0.896	0.707	2.7137e-07	6	Eif4e
Trp531	8.48388e-16	0.385567	0.764	0.48	1.25553e-11	6	Trp53
Ankrd54	2.90815e-18	0.384484	0.337	0.142	4.30378e-14	6	Ankrd54
Prpf191	6.01152e-11	0.384168	0.781	0.57	8.89645e-07	6	Prpf19
Snrnp251	4.98234e-17	0.38398	0.562	0.293	7.37337e-13	6	Snrnp25
Boc	7.66105e-24	0.383775	0.26	0.081	1.13376e-19	6	Boc
Cmss11	2.7762e-18	0.383679	0.34	0.142	4.10849e-14	6	Cmss1
Arpc5l	6.85351e-10	0.38316	0.767	0.566	1.01425e-05	6	Arpc5l
Hnrnpdl1	2.65806e-15	0.383093	0.955	0.818	3.93366e-11	6	Hnrnpdl
Baz1a1	5.68596e-17	0.382921	0.33	0.139	8.41465e-13	6	Baz1a
Bccip1	3.26148e-15	0.382654	0.684	0.4	4.82666e-11	6	Bccip
Brd8	2.02579e-12	0.382496	0.542	0.327	2.99797e-08	6	Brd8
Lap32	5.79171e-13	0.381288	0.351	0.171	8.57116e-09	6	Lap3
Txnl1	7.95789e-12	0.380602	0.799	0.552	1.17769e-07	6	Txnl1
Coq2	4.27744e-16	0.38015	0.344	0.155	6.33018e-12	6	Coq2
Cstf1	1.42633e-12	0.380011	0.274	0.126	2.11082e-08	6	Cstf1
Eif1ad	4.37947e-13	0.378475	0.438	0.232	6.48117e-09	6	Eif1ad
Amd11	1.6361e-13	0.378247	0.354	0.175	2.42126e-09	6	Amd1
C1qbp1	1.63918e-15	0.378177	0.885	0.7	2.42582e-11	6	C1qbp
Sumo2	2.84425e-33	0.378049	1	0.988	4.20921e-29	6	Sumo2
Suv39h2	5.9201e-20	0.377707	0.312	0.12	8.76116e-16	6	Suv39h2
Odf2	6.70485e-15	0.377594	0.347	0.16	9.92251e-11	6	Odf2
Rnps1	1.20231e-13	0.377563	0.917	0.705	1.77931e-09	6	Rnps1
Eif4h1	1.23727e-14	0.376913	0.865	0.665	1.83104e-10	6	Eif4h
Uba2	3.3888e-13	0.376694	0.778	0.499	5.01508e-09	6	Uba2
Ppp1r71	2.66106e-14	0.376421	0.493	0.263	3.93811e-10	6	Ppp1r7
Rabggtb1	2.77671e-12	0.376418	0.542	0.318	4.10925e-08	6	Rabggtb
Commd11	1.51396e-14	0.375685	0.771	0.506	2.2405e-10	6	Commd1
Eif3i1	8.63832e-15	0.375245	0.903	0.735	1.27838e-10	6	Eif3i
Cnn31	2.1302e-13	0.375125	0.944	0.836	3.15249e-09	6	Cnn3
Tfam1	5.47821e-14	0.375071	0.42	0.208	8.1072e-10	6	Tfam
Mrpl132	7.61861e-10	0.374997	0.684	0.454	1.12748e-05	6	Mrpl13
Jam31	3.93673e-19	0.37497	0.493	0.23	5.82596e-15	6	Jam3
Serbp11	7.43316e-21	0.37494	0.997	0.941	1.10003e-16	6	Serbp1
Nhp21	1.03282e-12	0.374915	0.792	0.539	1.52848e-08	6	Nhp2
2810004N23Rik1	4.86983e-13	0.374751	0.545	0.311	7.20686e-09	6	2810004N23Rik
Ctnna12	6.42544e-16	0.374552	0.399	0.187	9.50901e-12	6	Ctnna1
Thoc3	6.93664e-13	0.374277	0.58	0.349	1.02655e-08	6	Thoc3
Hmgn12	5.88974e-27	0.373917	1	0.972	8.71623e-23	6	Hmgn1
Dph6	1.05282e-16	0.37379	0.292	0.119	1.55807e-12	6	Dph6
Aarsd1	5.29579e-13	0.373677	0.622	0.381	7.83724e-09	6	Aarsd1
Mrps7	5.55934e-12	0.373434	0.635	0.41	8.22727e-08	6	Mrps7
Eif4ebp1	1.2884e-20	0.372653	0.271	0.095	1.9067e-16	6	Eif4ebp1
Rpl7l11	6.39096e-13	0.372432	0.712	0.496	9.45799e-09	6	Rpl7l1
Tra2b1	1.1531e-13	0.372316	0.899	0.736	1.70648e-09	6	Tra2b
Gps2	4.69543e-15	0.372295	0.51	0.271	6.94876e-11	6	Gps2
Mfap22	2.02513e-16	0.372155	0.854	0.603	2.997e-12	6	Mfap2
Rhno1	9.17322e-16	0.37147	0.33	0.145	1.35754e-11	6	Rhno1
Gtf2i1	4.95578e-13	0.371117	0.608	0.364	7.33407e-09	6	Gtf2i
Cdk42	7.69255e-23	0.370971	1	0.959	1.13842e-18	6	Cdk4
Cetn31	6.69436e-16	0.370375	0.927	0.744	9.90698e-12	6	Cetn3
Igsf9	3.46505e-12	0.370268	0.34	0.173	5.12792e-08	6	Igsf9
Nrg1	2.09198e-18	0.369989	0.319	0.128	3.09592e-14	6	Nrg1
Ciao2a2	3.91097e-12	0.369738	0.618	0.395	5.78784e-08	6	Ciao2a
Gart	4.42805e-18	0.369658	0.281	0.108	6.55306e-14	6	Gart
Znhit3	2.80715e-13	0.368805	0.431	0.227	4.1543e-09	6	Znhit3
Fezf22	2.76501e-20	0.368685	0.625	0.309	4.09194e-16	6	Fezf2
Zfyve211	1.64494e-12	0.36857	0.292	0.135	2.43434e-08	6	Zfyve21
Rps27l2	9.23785e-16	0.368007	0.913	0.707	1.36711e-11	6	Rps27l
Elf2	4.1284e-10	0.36733	0.413	0.234	6.10962e-06	6	Elf2
Ndufa121	4.32539e-18	0.367081	0.972	0.852	6.40115e-14	6	Ndufa12
Xndc1	7.68471e-19	0.366169	0.257	0.092	1.13726e-14	6	Xndc1
Trim37	6.19472e-17	0.366034	0.434	0.211	9.16756e-13	6	Trim37
Saal1	3.51877e-19	0.365474	0.316	0.124	5.20743e-15	6	Saal1
Abhd17b	1.01949e-20	0.364435	0.361	0.141	1.50874e-16	6	Abhd17b
Sdhd1	1.43283e-12	0.363531	0.719	0.468	2.12045e-08	6	Sdhd
Sumo31	4.71123e-10	0.363529	0.844	0.659	6.97215e-06	6	Sumo3
Lims11	2.72837e-14	0.363353	0.34	0.159	4.03771e-10	6	Lims1
Ctps1	1.77616e-14	0.363087	0.566	0.315	2.62854e-10	6	Ctps
Ptpa	1.93032e-11	0.362946	0.41	0.225	2.85668e-07	6	Ptpa
Hmbs	7.14654e-14	0.362557	0.417	0.214	1.05762e-09	6	Hmbs
Eif3l1	9.65367e-11	0.362225	0.774	0.566	1.42865e-06	6	Eif3l
Dguok	1.40352e-12	0.362211	0.444	0.238	2.07707e-08	6	Dguok
Polr2h1	2.02777e-13	0.36215	0.656	0.408	3.0009e-09	6	Polr2h
Ubl4a1	3.53166e-14	0.361973	0.486	0.262	5.2265e-10	6	Ubl4a
Atf1	2.95591e-19	0.361791	0.264	0.095	4.37445e-15	6	Atf1
Hprt1	3.1254e-08	0.361472	0.413	0.253	0.000462528	6	Hprt
Epb41l3	2.77664e-17	0.361261	0.299	0.12	4.10915e-13	6	Epb41l3
Sephs1	3.12495e-11	0.360947	0.399	0.221	4.62461e-07	6	Sephs1
Zfp4221	2.80053e-13	0.3606	0.858	0.651	4.14451e-09	6	Zfp422
Npm31	3.87172e-12	0.359598	0.67	0.429	5.72976e-08	6	Npm3
Syne21	3.72658e-16	0.35886	0.462	0.224	5.51496e-12	6	Syne2
Ddx461	1.78043e-11	0.358358	0.399	0.216	2.63486e-07	6	Ddx46
Alad1	6.15224e-13	0.357704	0.552	0.324	9.1047e-09	6	Alad
Cdc261	1.60133e-12	0.356989	0.854	0.664	2.36981e-08	6	Cdc26
Ctcf	3.05024e-12	0.356891	0.476	0.263	4.51406e-08	6	Ctcf
Dnph1	6.61143e-24	0.356891	0.299	0.099	9.78426e-20	6	Dnph1
Rbm71	1.3153e-10	0.356497	0.656	0.443	1.94652e-06	6	Rbm7
Amotl21	1.2531e-15	0.355662	0.399	0.187	1.85447e-11	6	Amotl2
G2e3	1.43428e-17	0.354943	0.278	0.107	2.12259e-13	6	G2e3
Mrpl401	9.29441e-11	0.354257	0.545	0.327	1.37548e-06	6	Mrpl40
Arf6	1.45563e-14	0.354141	0.431	0.22	2.15419e-10	6	Arf6
Rab281	6.97746e-10	0.353517	0.562	0.353	1.03259e-05	6	Rab28
Chchd3	2.02477e-11	0.352473	0.653	0.408	2.99646e-07	6	Chchd3
Sigmar11	5.94626e-15	0.351973	0.458	0.233	8.79988e-11	6	Sigmar1
Sf3a1	1.52892e-11	0.351611	0.455	0.26	2.26264e-07	6	Sf3a1
Atf41	1.79104e-09	0.351518	0.708	0.489	2.65057e-05	6	Atf4
Nck11	6.25072e-16	0.351137	0.406	0.189	9.25044e-12	6	Nck1
Tnfrsf19	7.2045e-28	0.35106	0.253	0.07	1.06619e-23	6	Tnfrsf19
B230118H07Rik2	1.25705e-13	0.350964	0.451	0.24	1.8603e-09	6	B230118H07Rik
Hmgxb4	4.00592e-13	0.350272	0.326	0.158	5.92836e-09	6	Hmgxb4
Nop9	1.15537e-11	0.350186	0.354	0.185	1.70983e-07	6	Nop9
Magt11	2.54071e-20	0.349678	0.309	0.115	3.76e-16	6	Magt1
Eif3a1	3.28192e-09	0.349654	0.698	0.486	4.85692e-05	6	Eif3a
Fat1	2.09977e-26	0.34956	0.278	0.084	3.10744e-22	6	Fat1
Phip	1.56334e-09	0.3486	0.719	0.514	2.31359e-05	6	Phip
Atp1a11	1.1106e-12	0.347889	0.326	0.159	1.64358e-08	6	Atp1a1
Psmc4	5.60057e-13	0.347758	0.892	0.757	8.28828e-09	6	Psmc4
Thop11	1.80855e-15	0.347134	0.392	0.186	2.67647e-11	6	Thop1
Unc1191	4.57193e-09	0.347059	0.549	0.347	6.766e-05	6	Unc119
Zdhhc61	3.78086e-15	0.346712	0.434	0.214	5.59529e-11	6	Zdhhc6
Tssc4	4.66452e-10	0.346711	0.493	0.301	6.90302e-06	6	Tssc4
Polr1c1	8.25012e-11	0.346704	0.674	0.456	1.22093e-06	6	Polr1c
Sypl1	3.45839e-11	0.3462	0.26	0.121	5.11807e-07	6	Sypl
Exosc11	3.2286e-13	0.346122	0.58	0.331	4.778e-09	6	Exosc1
Mir99ahg1	2.73839e-13	0.345553	0.788	0.53	4.05254e-09	6	Mir99ahg
Oip5os1	4.75929e-12	0.345448	0.549	0.323	7.04328e-08	6	Oip5os1
Gstp1	2.40436e-10	0.34521	0.882	0.722	3.55822e-06	6	Gstp1
Rpn22	2.57318e-11	0.345185	0.726	0.479	3.80805e-07	6	Rpn2
Ddx39b1	9.86226e-15	0.345044	0.941	0.783	1.45952e-10	6	Ddx39b
Sgf29	1.00166e-14	0.345005	0.354	0.167	1.48236e-10	6	Sgf29
Mettl11	2.01863e-12	0.344866	0.368	0.186	2.98737e-08	6	Mettl1
Sf3b41	5.06646e-11	0.344793	0.792	0.598	7.49785e-07	6	Sf3b4
Terf1	4.62746e-11	0.344741	0.361	0.191	6.84818e-07	6	Terf1
Suz12	7.40894e-22	0.344224	0.278	0.094	1.09645e-17	6	Suz12
Sf3a3	5.29486e-13	0.343965	0.618	0.365	7.83586e-09	6	Sf3a3
Eny21	1.16249e-10	0.3438	0.896	0.708	1.72036e-06	6	Eny2
Cpsf2	6.57581e-12	0.342991	0.417	0.223	9.73154e-08	6	Cpsf2
Cdkn2d	1.19292e-10	0.342702	0.604	0.38	1.7654e-06	6	Cdkn2d
Wdr771	4.3507e-13	0.342548	0.392	0.201	6.4386e-09	6	Wdr77
Rpain1	2.23314e-10	0.342485	0.392	0.215	3.30482e-06	6	Rpain
Shmt21	6.71555e-17	0.342338	0.399	0.182	9.93835e-13	6	Shmt2
Dimt1	3.03408e-16	0.342304	0.333	0.143	4.49014e-12	6	Dimt1
Ncbp21	2.11176e-10	0.342147	0.562	0.349	3.1252e-06	6	Ncbp2
Ssb1	8.29129e-12	0.342048	0.812	0.612	1.22703e-07	6	Ssb
Prpf311	7.0436e-12	0.34186	0.646	0.399	1.04238e-07	6	Prpf31
Tmem1652	7.34575e-13	0.340884	0.483	0.264	1.0871e-08	6	Tmem165
Taf1d1	2.58104e-13	0.340691	0.413	0.216	3.81968e-09	6	Taf1d
Odc12	1.0112e-12	0.340476	0.719	0.474	1.49648e-08	6	Odc1
Eif4g11	6.46765e-11	0.340332	0.514	0.311	9.57148e-07	6	Eif4g1
Bet11	2.3399e-12	0.339957	0.323	0.156	3.46282e-08	6	Bet1
Pole42	3.29496e-10	0.338923	0.601	0.384	4.87622e-06	6	Pole4
Fgfr12	1.14835e-14	0.338588	0.389	0.188	1.69944e-10	6	Fgfr1
Tacc1	3.12224e-15	0.337942	0.299	0.127	4.62061e-11	6	Tacc1
Mrpl14	1.86261e-08	0.337814	0.684	0.498	0.000275647	6	Mrpl14
Pcnp2	4.60386e-10	0.337712	0.604	0.392	6.81326e-06	6	Pcnp
Cnot111	1.48663e-11	0.336581	0.378	0.193	2.20006e-07	6	Cnot11
Ndufab11	3.32755e-13	0.336531	0.965	0.837	4.92444e-09	6	Ndufab1
Aprt1	1.06392e-10	0.336342	0.715	0.493	1.5745e-06	6	Aprt
Mllt10	3.24361e-14	0.336118	0.594	0.331	4.80021e-10	6	Mllt10
Topors1	1.01611e-12	0.335586	0.455	0.245	1.50374e-08	6	Topors
Anp32a2	3.78938e-15	0.334789	0.941	0.761	5.6079e-11	6	Anp32a
2310039H08Rik1	6.0678e-11	0.334124	0.507	0.29	8.97973e-07	6	2310039H08Rik
Rrs11	1.84152e-12	0.333405	0.49	0.266	2.72526e-08	6	Rrs1
Tdp1	5.81483e-15	0.332853	0.389	0.185	8.60537e-11	6	Tdp1
Nup431	3.04395e-11	0.332595	0.431	0.243	4.50474e-07	6	Nup43
Ubr7	1.77081e-15	0.332348	0.292	0.123	2.62062e-11	6	Ubr7
Mrps282	3.75088e-13	0.332333	0.49	0.263	5.55093e-09	6	Mrps28
Bud23	1.63307e-11	0.331401	0.486	0.277	2.41677e-07	6	Bud23
Fbxw7	5.28681e-14	0.33097	0.347	0.162	7.82395e-10	6	Fbxw7
Ccdc861	5.21779e-12	0.329692	0.33	0.157	7.72181e-08	6	Ccdc86
Fkbp41	7.24802e-13	0.329662	0.938	0.798	1.07263e-08	6	Fkbp4
Naa202	6.04683e-12	0.329543	0.649	0.412	8.94871e-08	6	Naa20
Dcakd	1.83831e-08	0.32933	0.753	0.578	0.000272052	6	Dcakd
Tomm401	4.69633e-11	0.329138	0.715	0.471	6.9501e-07	6	Tomm40
Abcf21	1.12417e-10	0.329117	0.472	0.275	1.66366e-06	6	Abcf2
Trmt1121	2.383e-10	0.327429	0.868	0.67	3.5266e-06	6	Trmt112
Seh1l	1.46204e-11	0.32724	0.503	0.292	2.16368e-07	6	Seh1l
Psmg41	9.83696e-10	0.326916	0.653	0.44	1.45577e-05	6	Psmg4
Hspa4	4.30864e-13	0.326854	0.535	0.296	6.37636e-09	6	Hspa4
Pcbp1	4.60286e-08	0.326008	0.76	0.562	0.000681178	6	Pcbp1
Casp8ap21	4.29565e-14	0.325635	0.368	0.176	6.35713e-10	6	Casp8ap2
Rnaset2a2	2.23365e-11	0.325291	0.503	0.292	3.30557e-07	6	Rnaset2a
Hnrnpr	1.56e-10	0.325227	0.892	0.729	2.30865e-06	6	Hnrnpr
Rpl291	1.95354e-15	0.32402	0.99	0.917	2.89104e-11	6	Rpl29
Zfp131	1.50173e-12	0.323919	0.34	0.168	2.2224e-08	6	Zfp131
Fmr11	7.33599e-12	0.323611	0.424	0.231	1.08565e-07	6	Fmr1
Srrt1	6.11647e-13	0.322791	0.462	0.247	9.05177e-09	6	Srrt
Rlbp1	5.1352e-19	0.322774	0.281	0.103	7.59959e-15	6	Rlbp1
Tial1	1.14848e-12	0.322657	0.458	0.243	1.69963e-08	6	Tial1
Pbx1	2.98753e-12	0.322454	0.826	0.581	4.42125e-08	6	Pbx1
Asnsd1	4.06805e-07	0.32243	0.396	0.244	0.0060203	6	Asnsd1
Rad1	4.24739e-13	0.321965	0.326	0.149	6.28571e-09	6	Rad1
Ptrh21	1.11714e-09	0.321595	0.528	0.319	1.65326e-05	6	Ptrh2
Setd5	1.94985e-11	0.321256	0.451	0.253	2.88558e-07	6	Setd5
Memo1	4.63395e-14	0.32109	0.361	0.174	6.85778e-10	6	Memo1
Ssr21	7.28974e-11	0.320554	0.833	0.626	1.07881e-06	6	Ssr2
Pelo	1.73323e-12	0.320219	0.389	0.201	2.56501e-08	6	Pelo
Taf1	8.83103e-17	0.320215	0.274	0.107	1.3069e-12	6	Taf1
Msh2	1.70648e-14	0.319701	0.385	0.185	2.52542e-10	6	Msh2
U2af2	8.61367e-09	0.318667	0.615	0.42	0.000127474	6	U2af2
Tsfm1	1.73915e-10	0.318485	0.569	0.344	2.57376e-06	6	Tsfm
Mrps18c1	1.9822e-09	0.318177	0.667	0.448	2.93346e-05	6	Mrps18c
Arl61	7.99847e-12	0.31797	0.49	0.274	1.18369e-07	6	Arl6
Gm102822	7.85287e-15	0.317815	0.42	0.203	1.16215e-10	6	Gm10282
Hist1h1c	1.9664e-18	0.317457	0.26	0.094	2.91008e-14	6	Hist1h1c
Prom1	8.35772e-17	0.317083	0.285	0.111	1.23686e-12	6	Prom1
Pycr21	5.14147e-08	0.316876	0.455	0.275	0.000760887	6	Pycr2
Ube2i	1.46645e-14	0.316631	0.962	0.861	2.1702e-10	6	Ube2i
Dcaf81	3.09129e-14	0.316341	0.476	0.243	4.57481e-10	6	Dcaf8
Prmt5	1.7512e-09	0.316048	0.472	0.283	2.59161e-05	6	Prmt5
Gtf2h31	3.31218e-13	0.315444	0.372	0.183	4.9017e-09	6	Gtf2h3
Bag21	4.90558e-20	0.315368	0.306	0.111	7.25977e-16	6	Bag2
Msi2	5.10556e-17	0.315222	0.424	0.193	7.55571e-13	6	Msi2
Ssbp11	1.38711e-08	0.31518	0.729	0.546	0.000205278	6	Ssbp1
Gstm52	3.0363e-10	0.314884	0.715	0.487	4.49342e-06	6	Gstm5
Gmds	9.21772e-19	0.31445	0.281	0.104	1.36413e-14	6	Gmds
Ppm1g	4.0819e-09	0.313924	0.632	0.419	6.0408e-05	6	Ppm1g
U2surp	2.28138e-08	0.313594	0.576	0.386	0.000337622	6	U2surp
Rbm25	5.0826e-08	0.312979	0.819	0.662	0.000752174	6	Rbm25
Atp5d1	7.20477e-14	0.312954	0.972	0.871	1.06623e-09	6	Atp5d
Pygb	1.60297e-18	0.312854	0.257	0.092	2.37223e-14	6	Pygb
Cst32	2.01005e-13	0.312284	0.92	0.737	2.97468e-09	6	Cst3
Fubp11	5.5876e-10	0.312086	0.906	0.768	8.26909e-06	6	Fubp1
Tmem1341	1.33018e-08	0.311275	0.497	0.316	0.000196854	6	Tmem134
Klf3	1.01149e-14	0.311266	0.264	0.109	1.49691e-10	6	Klf3
Coq7	5.63385e-09	0.310918	0.653	0.442	8.33754e-05	6	Coq7
Rbm8a1	4.01913e-11	0.310722	0.941	0.8	5.94792e-07	6	Rbm8a
2011-09-01	7.75613e-11	0.310533	0.472	0.273	1.14783e-06	6	2011-09-01
Opa3	2.02632e-12	0.310463	0.375	0.19	2.99876e-08	6	Opa3
Tcerg1	1.94285e-12	0.310313	0.493	0.268	2.87522e-08	6	Tcerg1
Rbm391	6.75906e-16	0.310123	0.99	0.946	1.00027e-11	6	Rbm39
Get4	7.4321e-10	0.309966	0.444	0.263	1.09988e-05	6	Get4
Mrpl581	1.51298e-09	0.309517	0.757	0.567	2.23906e-05	6	Mrpl58
Gspt11	2.9687e-09	0.309257	0.67	0.446	4.39338e-05	6	Gspt1
9130401M01Rik1	3.45893e-10	0.30877	0.427	0.243	5.11887e-06	6	9130401M01Rik
Eftud2	2.16158e-12	0.30859	0.497	0.275	3.19892e-08	6	Eftud2
Tmem237	6.38474e-12	0.307968	0.42	0.225	9.44878e-08	6	Tmem237
Tmem251	1.5281e-06	0.307941	0.354	0.22	0.0226143	6	Tmem251
Polr2m1	1.74728e-08	0.307465	0.83	0.664	0.00025858	6	Polr2m
Cep295	2.65923e-17	0.307389	0.271	0.103	3.9354e-13	6	Cep295
Slc35b2	1.19644e-10	0.307338	0.396	0.217	1.77061e-06	6	Slc35b2
Polr2c1	2.34192e-10	0.307125	0.819	0.612	3.46581e-06	6	Polr2c
Cdv32	5.4611e-10	0.306942	0.451	0.263	8.08189e-06	6	Cdv3
Ppp1r8	1.5346e-09	0.306797	0.42	0.244	2.27106e-05	6	Ppp1r8
Snrpc1	1.16494e-10	0.306725	0.896	0.73	1.724e-06	6	Snrpc
Rhoa1	3.61364e-11	0.306261	0.597	0.36	5.34783e-07	6	Rhoa
Zfp536	7.31134e-16	0.306185	0.382	0.174	1.08201e-11	6	Zfp536
Ccnl1	2.5649e-10	0.30588	0.573	0.357	3.7958e-06	6	Ccnl1
Pnn1	8.44594e-09	0.305555	0.576	0.364	0.000124992	6	Pnn
Rpl51	6.75175e-15	0.305238	0.993	0.941	9.99191e-11	6	Rpl5
Snrpe1	8.52378e-14	0.304794	0.976	0.906	1.26143e-09	6	Snrpe
Cbx8	9.48457e-16	0.304767	0.295	0.118	1.40362e-11	6	Cbx8
Nolc11	7.98433e-13	0.303177	0.441	0.23	1.1816e-08	6	Nolc1
Limd2	2.11952e-09	0.302894	0.753	0.536	3.13668e-05	6	Limd2
Erg281	1.13139e-08	0.30287	0.601	0.399	0.000167434	6	Erg28
Eif1b2	1.47754e-15	0.302319	0.979	0.88	2.18661e-11	6	Eif1b
Ost42	3.50786e-10	0.302262	0.615	0.39	5.19128e-06	6	Ost4
Pank2	6.90406e-13	0.302241	0.399	0.201	1.02173e-08	6	Pank2
Hsd17b121	8.57994e-10	0.301963	0.618	0.399	1.26975e-05	6	Hsd17b12
Nanp1	1.03953e-14	0.301876	0.361	0.166	1.5384e-10	6	Nanp
Reep3	5.68304e-12	0.301732	0.389	0.2	8.41033e-08	6	Reep3
Ift27	3.14607e-11	0.301409	0.438	0.242	4.65586e-07	6	Ift27
Hspa91	1.20256e-08	0.300615	0.656	0.446	0.000177967	6	Hspa9
Tmed51	1.37369e-08	0.299809	0.333	0.18	0.000203292	6	Tmed5
Eci22	9.66567e-11	0.299563	0.701	0.471	1.43042e-06	6	Eci2
Prpf38b	4.39032e-11	0.299486	0.483	0.277	6.49723e-07	6	Prpf38b
Clcc1	5.56367e-17	0.299357	0.281	0.109	8.23367e-13	6	Clcc1
Sf3b1	1.86632e-07	0.299163	0.899	0.768	0.00276197	6	Sf3b1
Csrp21	1.2707e-10	0.29913	0.694	0.452	1.88051e-06	6	Csrp2
Nfix2	1.0168e-21	0.298643	0.729	0.377	1.50476e-17	6	Nfix
Bcl10	7.20626e-12	0.298504	0.476	0.26	1.06645e-07	6	Bcl10
Gpi11	3.7783e-09	0.298089	0.726	0.516	5.5915e-05	6	Gpi1
Mrpl41	4.26014e-10	0.298072	0.545	0.333	6.30458e-06	6	Mrpl4
Fndc4	1.2094e-12	0.298003	0.438	0.229	1.78979e-08	6	Fndc4
Cdc123	1.12077e-08	0.297531	0.729	0.544	0.000165863	6	Cdc123
Rnaset2b2	2.35757e-11	0.297384	0.472	0.263	3.48897e-07	6	Rnaset2b
Pfdn6	7.98599e-08	0.297231	0.722	0.541	0.00118185	6	Pfdn6
Rnf115	9.16972e-09	0.296876	0.469	0.289	0.000135703	6	Rnf115
Ska2	9.39869e-08	0.296822	0.358	0.205	0.00139091	6	Ska2
Cops7a1	7.36407e-14	0.296716	0.531	0.289	1.08981e-09	6	Cops7a
Acat22	5.91303e-08	0.296607	0.875	0.719	0.000875069	6	Acat2
Rack11	3.39845e-15	0.296554	0.993	0.95	5.02937e-11	6	Rack1
Eprs1	3.80476e-08	0.296548	0.656	0.453	0.000563066	6	Eprs
Pdcd41	1.48179e-09	0.296538	0.483	0.294	2.1929e-05	6	Pdcd4
Lrrc421	7.64812e-11	0.296384	0.41	0.224	1.13185e-06	6	Lrrc42
Bcl7c	1.27977e-12	0.296358	0.354	0.176	1.89392e-08	6	Bcl7c
Klhl5	6.01444e-15	0.29608	0.302	0.127	8.90077e-11	6	Klhl5
Gm8994	1.18832e-16	0.295824	0.288	0.114	1.7586e-12	6	Gm8994
Osgep1	5.06247e-10	0.295584	0.434	0.245	7.49195e-06	6	Osgep
Phb21	3.25885e-08	0.295218	0.896	0.764	0.000482278	6	Phb2
Pcm1	1.66435e-09	0.295197	0.372	0.205	2.46307e-05	6	Pcm1
Ngdn1	1.86793e-08	0.29498	0.573	0.372	0.000276434	6	Ngdn
Canx1	4.31653e-07	0.294493	0.528	0.361	0.00638803	6	Canx
Rnf2	6.42211e-09	0.294054	0.562	0.359	9.50408e-05	6	Rnf2
A930005H10Rik1	1.5826e-12	0.292921	0.344	0.166	2.34209e-08	6	A930005H10Rik
Actl6a1	6.39921e-08	0.292773	0.497	0.322	0.000947019	6	Actl6a
Gps1	3.60472e-07	0.292537	0.712	0.529	0.00533463	6	Gps1
Ap4s1	5.68658e-10	0.292376	0.455	0.261	8.41558e-06	6	Ap4s1
Nup35	4.2286e-10	0.291998	0.368	0.202	6.2579e-06	6	Nup35
Orc2	6.20102e-16	0.291687	0.271	0.107	9.17689e-12	6	Orc2
Pfkl1	3.0664e-09	0.290953	0.545	0.338	4.53797e-05	6	Pfkl
Ttc9c	1.19713e-08	0.290705	0.253	0.129	0.000177163	6	Ttc9c
Rheb1	6.51074e-07	0.290631	0.851	0.685	0.00963524	6	Rheb
Chchd11	1.09597e-08	0.290462	0.878	0.696	0.000162192	6	Chchd1
Polr2b	2.80727e-12	0.290128	0.323	0.156	4.15449e-08	6	Polr2b
Dph31	8.7794e-09	0.289689	0.601	0.391	0.000129926	6	Dph3
Lsm14a	4.82027e-11	0.289388	0.503	0.286	7.13352e-07	6	Lsm14a
Uqcr101	7.79027e-10	0.288887	0.934	0.797	1.15288e-05	6	Uqcr10
Gm21742	1.09413e-08	0.287605	0.552	0.351	0.00016192	6	Gm2174
Ckb2	2.88091e-19	0.287371	0.997	0.924	4.26346e-15	6	Ckb
Flna	8.47775e-13	0.28709	0.306	0.142	1.25462e-08	6	Flna
Pard6g	3.59669e-08	0.286845	0.403	0.233	0.000532274	6	Pard6g
Hsd17b101	2.89024e-07	0.286659	0.688	0.501	0.00427727	6	Hsd17b10
Hspe1-rs1	7.47403e-09	0.2865	0.312	0.17	0.000110608	6	Hspe1-rs1
Aifm11	2.83086e-14	0.286419	0.424	0.204	4.18939e-10	6	Aifm1
Zfp6641	6.42189e-09	0.28596	0.479	0.296	9.50375e-05	6	Zfp664
Ppp1r35	2.59739e-06	0.285898	0.51	0.356	0.0384388	6	Ppp1r35
Hnrnpul1	4.38185e-10	0.285808	0.493	0.291	6.4847e-06	6	Hnrnpul1
Mpp6	3.50472e-14	0.285336	0.274	0.116	5.18663e-10	6	Mpp6
Mphosph101	2.77982e-10	0.284978	0.378	0.206	4.11386e-06	6	Mphosph10
D8Ertd738e1	1.23056e-07	0.284828	0.889	0.743	0.0018211	6	D8Ertd738e
Mrps9	6.27542e-09	0.284567	0.472	0.285	9.28699e-05	6	Mrps9
Klf132	1.84868e-09	0.284174	0.635	0.409	2.73586e-05	6	Klf13
Gtf2a2	3.73029e-08	0.284127	0.618	0.41	0.000552045	6	Gtf2a2
Ints7	1.51905e-12	0.283987	0.288	0.131	2.24804e-08	6	Ints7
Rnf8	9.76602e-11	0.283974	0.451	0.25	1.44527e-06	6	Rnf8
Txndc5	5.66361e-17	0.283852	0.312	0.126	8.38158e-13	6	Txndc5
H2afj	1.13561e-07	0.283567	0.792	0.595	0.00168059	6	H2afj
Tomm61	5.01672e-11	0.283484	0.958	0.841	7.42424e-07	6	Tomm6
Spr1	6.95024e-12	0.283436	0.375	0.19	1.02857e-07	6	Spr
Mrpl351	9.87852e-10	0.28247	0.576	0.363	1.46192e-05	6	Mrpl35
Nup50	1.09128e-14	0.282421	0.344	0.155	1.61498e-10	6	Nup50
Znrd11	1.04138e-09	0.28237	0.531	0.32	1.54114e-05	6	Znrd1
Fam133b1	8.81354e-08	0.282099	0.549	0.356	0.00130432	6	Fam133b
Xpo4	1.34538e-15	0.282079	0.264	0.103	1.99103e-11	6	Xpo4
Gm10053	9.44036e-09	0.281734	0.917	0.766	0.000139708	6	Gm10053
Nrf1	6.05208e-10	0.281181	0.33	0.175	8.95647e-06	6	Nrf1
Chka	5.88811e-11	0.280522	0.306	0.151	8.71382e-07	6	Chka
Sf3b2	3.2291e-08	0.279665	0.851	0.724	0.000477875	6	Sf3b2
Usp39	2.13167e-11	0.279053	0.403	0.211	3.15466e-07	6	Usp39
Bbx2	5.08506e-13	0.278987	0.424	0.211	7.52539e-09	6	Bbx
Ppp1r2	2.359e-08	0.278788	0.611	0.411	0.000349109	6	Ppp1r2
Uck2	1.34934e-10	0.278498	0.337	0.175	1.99689e-06	6	Uck2
Ssbp22	1.34636e-12	0.278318	0.729	0.476	1.99248e-08	6	Ssbp2
Tnfaip1	5.132e-07	0.278258	0.5	0.327	0.00759485	6	Tnfaip1
Stk24	1.45672e-09	0.277995	0.267	0.133	2.15579e-05	6	Stk24
Nup93	6.18823e-11	0.277671	0.288	0.14	9.15797e-07	6	Nup93
Fgfbp32	2.6672e-08	0.277592	0.274	0.145	0.000394718	6	Fgfbp3
Ago2	1.86173e-12	0.277535	0.295	0.137	2.75518e-08	6	Ago2
Ccdc1151	1.01864e-07	0.277421	0.517	0.341	0.00150749	6	Ccdc115
Timm22	2.5658e-09	0.277068	0.538	0.327	3.79713e-05	6	Timm22
Snhg51	1.38709e-07	0.276762	0.66	0.481	0.00205276	6	Snhg5
Gm7879	8.26937e-14	0.27619	0.278	0.119	1.22378e-09	6	Gm7879
Rps251	3.18452e-16	0.27604	1	0.989	4.71278e-12	6	Rps25
Rpl211	8.55048e-20	0.276033	0.997	0.994	1.26539e-15	6	Rpl21
Asrgl11	5.38977e-11	0.275299	0.278	0.133	7.97632e-07	6	Asrgl1
Nudt41	1.17744e-11	0.274384	0.507	0.284	1.7425e-07	6	Nudt4
Tmem111	6.45223e-08	0.274188	0.639	0.461	0.000954865	6	Tmem11
Tmem167	3.87689e-07	0.27416	0.649	0.458	0.00573741	6	Tmem167
Sptssa1	6.46269e-07	0.274054	0.708	0.535	0.00956414	6	Sptssa
Fxr11	1.06524e-09	0.274036	0.403	0.219	1.57644e-05	6	Fxr1
Ahctf1	1.57346e-12	0.274031	0.253	0.11	2.32857e-08	6	Ahctf1
Cdc37	1.19984e-06	0.273885	0.792	0.596	0.0177564	6	Cdc37
Igf2bp21	1.3361e-10	0.273572	0.316	0.161	1.9773e-06	6	Igf2bp2
Prkd3	7.57044e-13	0.273185	0.292	0.131	1.12035e-08	6	Prkd3
Ptp4a21	1.51662e-09	0.272923	0.538	0.335	2.24445e-05	6	Ptp4a2
Cbx5	3.01124e-09	0.272839	0.705	0.492	4.45633e-05	6	Cbx5
Gon4l	1.40437e-09	0.272781	0.455	0.266	2.07833e-05	6	Gon4l
Arvcf	1.74033e-10	0.272707	0.274	0.132	2.57551e-06	6	Arvcf
Tpst1	5.6049e-12	0.272357	0.319	0.154	8.29469e-08	6	Tpst1
Exosc2	1.87641e-10	0.272271	0.25	0.117	2.7769e-06	6	Exosc2
Wnk1	7.44519e-08	0.271939	0.51	0.336	0.00110181	6	Wnk1
Rnf4	4.62949e-08	0.271839	0.479	0.3	0.000685118	6	Rnf4
Zc3h14	2.72003e-09	0.271203	0.472	0.282	4.02537e-05	6	Zc3h14
Arl6ip41	1.68279e-09	0.270893	0.462	0.271	2.49036e-05	6	Arl6ip4
Ube2d2a	2.67512e-09	0.270566	0.934	0.845	3.95891e-05	6	Ube2d2a
Prpf8	9.69246e-09	0.270522	0.385	0.221	0.000143439	6	Prpf8
Tmed101	1.20451e-08	0.270475	0.753	0.551	0.000178255	6	Tmed10
Golt1b	4.63603e-08	0.270385	0.312	0.172	0.000686086	6	Golt1b
Pkig1	1.97971e-07	0.270383	0.76	0.572	0.00292977	6	Pkig
Sf3a2	1.46861e-07	0.270381	0.413	0.257	0.0021734	6	Sf3a2
Mrps36	5.90533e-08	0.270169	0.642	0.44	0.00087393	6	Mrps36
1110059E24Rik	4.36814e-09	0.269725	0.517	0.31	6.4644e-05	6	1110059E24Rik
Dhx32	3.91592e-14	0.269483	0.267	0.11	5.79516e-10	6	Dhx32
Mrps17	3.91598e-08	0.268979	0.785	0.58	0.000579525	6	Mrps17
Atad3a1	8.77692e-12	0.268866	0.351	0.173	1.2989e-07	6	Atad3a
Rhoc1	4.73538e-16	0.268608	0.309	0.127	7.00789e-12	6	Rhoc
Unc119b	3.06312e-12	0.268509	0.26	0.115	4.53311e-08	6	Unc119b
Nphs1	6.45465e-14	0.267179	0.295	0.128	9.55224e-10	6	Nphs1
Rps211	2.00257e-12	0.266661	0.997	0.955	2.9636e-08	6	Rps21
Acsl3	1.47396e-10	0.265933	0.316	0.157	2.18132e-06	6	Acsl3
Usf21	2.37589e-09	0.265714	0.451	0.264	3.51608e-05	6	Usf2
Eef1g1	1.35907e-15	0.265259	1	0.987	2.01129e-11	6	Eef1g
Cars	3.07542e-11	0.264542	0.333	0.167	4.55132e-07	6	Cars
Samd4b	4.26632e-11	0.264492	0.285	0.136	6.31372e-07	6	Samd4b
Cpsf4	1.33854e-11	0.264391	0.26	0.118	1.9809e-07	6	Cpsf4
Ppt1	1.04839e-12	0.264156	0.365	0.177	1.55151e-08	6	Ppt1
Srek1	8.91246e-09	0.263734	0.556	0.351	0.000131895	6	Srek1
Gtf3c2	4.50728e-08	0.263564	0.392	0.231	0.000667032	6	Gtf3c2
Styx1	5.4541e-10	0.263501	0.375	0.204	8.07152e-06	6	Styx
Ddx521	2.19453e-08	0.262861	0.333	0.187	0.000324769	6	Ddx52
Sarnp1	1.22891e-09	0.262503	0.944	0.798	1.81866e-05	6	Sarnp
2310011J03Rik1	1.83949e-10	0.262017	0.344	0.176	2.72226e-06	6	2310011J03Rik
Dhx15	8.60735e-09	0.261743	0.542	0.343	0.00012738	6	Dhx15
Ahsa1	4.67034e-08	0.261556	0.75	0.585	0.000691163	6	Ahsa1
Nt5c3b1	1.50266e-07	0.261503	0.451	0.288	0.00222379	6	Nt5c3b
Psmc31	4.24599e-07	0.261273	0.826	0.692	0.00628365	6	Psmc3
Utp3	3.1797e-08	0.261156	0.493	0.304	0.000470564	6	Utp3
Polr2d1	7.40239e-07	0.260524	0.681	0.493	0.0109548	6	Polr2d
Cdk5rap2	2.14318e-10	0.260509	0.257	0.121	3.1717e-06	6	Cdk5rap2
Ppic	1.96972e-18	0.259799	0.302	0.115	2.91499e-14	6	Ppic
Sec23b	1.93835e-09	0.259664	0.299	0.154	2.86857e-05	6	Sec23b
Mtln1	1.15497e-10	0.259577	0.351	0.18	1.70924e-06	6	Mtln
Gnl31	4.07274e-07	0.259527	0.438	0.278	0.00602724	6	Gnl3
Chd11	1.48659e-10	0.258962	0.323	0.161	2.20001e-06	6	Chd1
Rpl36al1	1.78271e-08	0.258641	0.965	0.868	0.000263824	6	Rpl36al
Rbmx2	8.92838e-09	0.258419	0.33	0.183	0.000132131	6	Rbmx2
Cbx3	8.60352e-08	0.257644	0.785	0.592	0.00127323	6	Cbx3
Isoc11	2.23406e-11	0.257551	0.42	0.223	3.30619e-07	6	Isoc1
Rsl1d11	3.89531e-08	0.257549	0.799	0.602	0.000576466	6	Rsl1d1
Cdc5l	1.58696e-07	0.257206	0.476	0.3	0.00234854	6	Cdc5l
Sp3	6.60976e-09	0.256032	0.316	0.167	9.78178e-05	6	Sp3
B9d11	1.15389e-09	0.255225	0.469	0.269	1.70765e-05	6	B9d1
Gjc1	3.43753e-13	0.254987	0.306	0.137	5.0872e-09	6	Gjc1
Bclaf11	2.9867e-06	0.254603	0.635	0.461	0.0442002	6	Bclaf1
Fyb1	2.42962e-06	0.254579	0.764	0.56	0.035956	6	Fyb
Chchd5	3.63503e-07	0.254574	0.403	0.245	0.00537948	6	Chchd5
Gas52	8.42458e-11	0.254562	0.99	0.934	1.24675e-06	6	Gas5
Calu	4.62393e-09	0.254303	0.382	0.209	6.84295e-05	6	Calu
Ddb1	1.7782e-07	0.254	0.646	0.445	0.00263155	6	Ddb1
Cct31	1.04322e-07	0.253971	0.931	0.83	0.00154387	6	Cct3
Tram11	2.307e-08	0.253394	0.33	0.186	0.000341413	6	Tram1
Ppan1	3.69044e-10	0.252979	0.33	0.171	5.46148e-06	6	Ppan
Fads21	4.6271e-08	0.252927	0.427	0.264	0.000684764	6	Fads2
Cbx6	2.29249e-07	0.252854	0.33	0.19	0.00339266	6	Cbx6
Azin1	6.82498e-09	0.252711	0.514	0.314	0.000101003	6	Azin1
Atp5j1	9.18493e-11	0.25266	1	0.956	1.35928e-06	6	Atp5j
Polr2j1	1.14413e-06	0.251764	0.708	0.555	0.016932	6	Polr2j
Isg20l2	1.03015e-11	0.251743	0.288	0.133	1.52452e-07	6	Isg20l2
Clic4	6.19685e-10	0.251426	0.403	0.223	9.17071e-06	6	Clic4
Nmt2	2.44308e-09	0.251407	0.358	0.194	3.61552e-05	6	Nmt2
Gatad2a	1.52534e-14	0.251246	0.281	0.116	2.25735e-10	6	Gatad2a
Trmt2a	6.52615e-07	0.250783	0.312	0.185	0.00965805	6	Trmt2a
Nelfcd	3.65498e-07	0.250524	0.413	0.261	0.005409	6	Nelfcd
Mrpl49	4.18699e-07	0.250243	0.535	0.357	0.00619633	6	Mrpl49

## Sheet: Cluster 7
	p_val	avg_log2FC	pct.1	pct.2	p_val_adj	cluster	gene
Lgals1	1.73144e-170	4.64396	0.876	0.108	2.56236e-166	7	Lgals1
Col3a1	0	4.23971	0.76	0.011	0	7	Col3a1
Vtn	0	4.16289	0.769	0.009	0	7	Vtn
Dcn	1.65076e-230	4.14924	0.529	0.02	2.44295e-226	7	Dcn
Serpinh11	2.64116e-118	3.96404	0.992	0.278	3.90865e-114	7	Serpinh1
Sparc1	4.06118e-203	3.83347	0.967	0.114	6.01014e-199	7	Sparc
Col4a1	0	3.59689	0.901	0.012	0	7	Col4a1
Col1a1	0	3.54692	0.562	0.01	0	7	Col1a1
Igfbp7	0	3.50353	0.603	0.007	0	7	Igfbp7
Lum	0	3.49511	0.529	0.008	0	7	Lum
S100a11	2.264e-249	3.43453	0.934	0.078	3.35049e-245	7	S100a11
Col1a2	0	3.30052	0.653	0.014	0	7	Col1a2
Cldn11	0	3.27464	0.512	0.006	0	7	Cldn11
Bgn	0	3.24292	0.86	0.008	0	7	Bgn
Igf2	0	3.22091	0.802	0.015	0	7	Igf2
Gng11	0	3.18308	0.826	0.013	0	7	Gng11
Itm2a	1.0882e-211	3.16344	0.86	0.076	1.61042e-207	7	Itm2a
Anxa2	0	3.1325	0.975	0.047	0	7	Anxa2
Cthrc1	0	3.12434	0.785	0.018	0	7	Cthrc1
Sparcl1	0	3.07784	0.826	0.023	0	7	Sparcl1
Apod	0	3.06663	0.785	0.005	0	7	Apod
Eva1b	0	3.02409	0.95	0.008	0	7	Eva1b
Atp1a2	3.82999e-292	2.97998	0.81	0.042	5.668e-288	7	Atp1a2
Cxcl12	2.37205e-88	2.92854	0.545	0.07	3.5104e-84	7	Cxcl12
Col4a2	0	2.91255	0.884	0.01	0	7	Col4a2
Cd632	2.32295e-65	2.84275	0.884	0.363	3.43773e-61	7	Cd63
Ramp2	0	2.83413	0.843	0.02	0	7	Ramp2
H19	1.83173e-211	2.78466	0.636	0.035	2.71077e-207	7	H19
Ppic1	1.04055e-213	2.72686	0.975	0.106	1.53992e-209	7	Ppic
Klf2	2.17854e-165	2.72538	0.579	0.039	3.22402e-161	7	Klf2
Rgs5	5.86094e-202	2.67846	0.306	0.005	8.6736e-198	7	Rgs5
Id3	1.35027e-173	2.67484	0.843	0.088	1.99826e-169	7	Id3
Emp3	0	2.57772	0.76	0.008	0	7	Emp3
Rcn3	2.52104e-157	2.54809	0.876	0.112	3.73088e-153	7	Rcn3
S100a10	1.95714e-153	2.52599	0.661	0.058	2.89638e-149	7	S100a10
Cnn2	0	2.50828	0.793	0.01	0	7	Cnn2
Phlda1	8.4634e-132	2.47453	0.81	0.111	1.2525e-127	7	Phlda1
Tagln2	5.69565e-221	2.45749	0.727	0.046	8.42899e-217	7	Tagln2
Ifitm21	3.19795e-90	2.44701	0.959	0.273	4.73265e-86	7	Ifitm2
Myl9	4.38685e-219	2.42922	0.562	0.025	6.49209e-215	7	Myl9
Ndufa4l2	5.57404e-243	2.40979	0.397	0.008	8.24903e-239	7	Ndufa4l2
Junb	2.02137e-114	2.37892	0.661	0.081	2.99142e-110	7	Junb
Gpc3	5.00082e-159	2.32617	0.612	0.046	7.40072e-155	7	Gpc3
Cd812	1.06562e-71	2.32252	1	0.672	1.57701e-67	7	Cd81
Selenom	4.53505e-145	2.32226	0.843	0.114	6.71142e-141	7	Selenom
Kcnj8	0	2.3148	0.355	0.003	0	7	Kcnj8
Apoe	6.53296e-187	2.31066	0.802	0.073	9.66813e-183	7	Apoe
Arpc1b	3.41493e-257	2.25838	0.826	0.052	5.05376e-253	7	Arpc1b
Gja1	2.03699e-96	2.24782	0.587	0.075	3.01454e-92	7	Gja1
Cald1	8.51293e-65	2.24594	0.81	0.234	1.25983e-60	7	Cald1
Anxa5	4.74134e-264	2.2419	0.818	0.049	7.01671e-260	7	Anxa5
Fos2	4.40629e-35	2.21256	0.612	0.196	6.52086e-31	7	Fos
Rhoc2	1.29785e-153	2.20888	0.893	0.12	1.92069e-149	7	Rhoc
S100a6	8.25932e-188	2.192	0.438	0.017	1.2223e-183	7	S100a6
Serpinf1	0	2.1758	0.57	0.003	0	7	Serpinf1
Slc2a1	9.83462e-16	2.0909	0.331	0.105	1.45542e-11	7	Slc2a1
Fstl11	1.47708e-118	2.08826	0.835	0.133	2.18593e-114	7	Fstl1
Igfbp4	1.41809e-121	2.07724	0.901	0.155	2.09863e-117	7	Igfbp4
B2m	5.81439e-190	2.05024	0.86	0.083	8.60471e-186	7	B2m
Crip1	5.7263e-214	2.03215	0.595	0.029	8.47435e-210	7	Crip1
Slc6a13	9.40356e-304	2.01416	0.347	0.003	1.39163e-299	7	Slc6a13
Pcolce	0	2.00935	0.603	0.001	0	7	Pcolce
Col26a1	0	1.99536	0.661	0.012	0	7	Col26a1
Anxa6	0	1.95267	0.785	0.025	0	7	Anxa6
Laptm4a1	6.59942e-45	1.93881	0.959	0.759	9.76648e-41	7	Laptm4a
Fbln11	2.25768e-84	1.93544	0.727	0.136	3.34113e-80	7	Fbln1
Nbl1	2.17561e-259	1.92729	0.579	0.02	3.21969e-255	7	Nbl1
Maged22	3.17867e-61	1.92591	0.95	0.461	4.70412e-57	7	Maged2
Myl12a3	4.05681e-58	1.92066	0.975	0.658	6.00367e-54	7	Myl12a
Rbp12	5.4945e-50	1.90949	0.802	0.266	8.13131e-46	7	Rbp1
Ifitm1	0	1.90465	0.405	0.002	0	7	Ifitm1
Ecscr	0	1.90392	0.521	0.002	0	7	Ecscr
Col18a1	6.1842e-142	1.89006	0.521	0.037	9.152e-138	7	Col18a1
Gpx7	4.37414e-147	1.88895	0.727	0.075	6.47328e-143	7	Gpx7
Fn11	1.27534e-110	1.88585	0.595	0.065	1.88738e-106	7	Fn1
2002-06-01	1.06174e-24	1.88468	0.843	0.525	1.57127e-20	7	Jun
Igfbp22	6.1426e-28	1.86868	0.917	0.622	9.09044e-24	7	Igfbp2
Cmtm3	5.5137e-182	1.86348	0.777	0.067	8.15973e-178	7	Cmtm3
Ptn4	3.06278e-25	1.85112	0.835	0.524	4.53262e-21	7	Ptn
Gpx83	8.08821e-87	1.84606	0.86	0.193	1.19697e-82	7	Gpx8
Esam	8.92967e-296	1.84133	0.314	0.002	1.3215e-291	7	Esam
Tubb6	0	1.82785	0.579	0.015	0	7	Tubb6
Car2	1.18972e-99	1.81636	0.372	0.026	1.76066e-95	7	Car2
Slc3a2	1.18816e-31	1.7949	0.81	0.42	1.75836e-27	7	Slc3a2
Tfpi	0	1.78815	0.686	0.013	0	7	Tfpi
Angptl4	0	1.76745	0.57	0.009	0	7	Angptl4
Cyba	5.81433e-151	1.75909	0.694	0.064	8.60463e-147	7	Cyba
Vamp5	6.09163e-274	1.75367	0.339	0.003	9.01501e-270	7	Vamp5
Egr1	4.78516e-94	1.74312	0.479	0.048	7.08156e-90	7	Egr1
Ostf1	1.24193e-164	1.73888	0.719	0.064	1.83793e-160	7	Ostf1
Rrbp1	9.24171e-112	1.73728	0.818	0.132	1.36768e-107	7	Rrbp1
Cdkn1c3	2.36744e-20	1.73119	0.86	0.503	3.50357e-16	7	Cdkn1c
Gm13305	2.73836e-153	1.72529	0.702	0.064	4.0525e-149	7	Gm13305
Lamb1	1.30386e-271	1.72529	0.62	0.023	1.92958e-267	7	Lamb1
Tpm43	5.32765e-59	1.71783	0.942	0.388	7.88438e-55	7	Tpm4
Plat	1.47411e-168	1.71558	0.719	0.061	2.18153e-164	7	Plat
Ifitm3	0	1.67954	0.537	0.011	0	7	Ifitm3
Itm2c	8.50857e-55	1.67917	0.826	0.259	1.25918e-50	7	Itm2c
Col5a2	1.80659e-301	1.67599	0.636	0.021	2.67357e-297	7	Col5a2
Gja4	2.66598e-260	1.667	0.331	0.004	3.94539e-256	7	Gja4
Fkbp10	0	1.66301	0.678	0.009	0	7	Fkbp10
Plac9a	0	1.66096	0.479	0.004	0	7	Plac9a
Hspa1a	1.81792e-265	1.64549	0.372	0.005	2.69033e-261	7	Hspa1a
Tpm11	1.35271e-45	1.62976	0.769	0.249	2.00187e-41	7	Tpm1
Mfge83	2.36337e-84	1.62875	0.727	0.126	3.49755e-80	7	Mfge8
Pdlim2	0	1.62789	0.603	0.009	0	7	Pdlim2
Nid1	0	1.62544	0.587	0.005	0	7	Nid1
Itgb1	1.63637e-67	1.61748	0.826	0.225	2.42166e-63	7	Itgb1
Txndc51	5.22128e-85	1.6152	0.702	0.123	7.72697e-81	7	Txndc5
Vamp8	1.86177e-186	1.58795	0.661	0.043	2.75523e-182	7	Vamp8
Slc7a5	3.66029e-33	1.57493	0.421	0.098	5.41686e-29	7	Slc7a5
Msx1	6.78719e-193	1.5635	0.355	0.009	1.00444e-188	7	Msx1
Rnaset2a3	6.85132e-58	1.56314	0.884	0.29	1.01393e-53	7	Rnaset2a
Rbms1	4.17591e-176	1.56102	0.636	0.044	6.17993e-172	7	Rbms1
Arl4a1	2.8837e-32	1.55675	0.669	0.246	4.26759e-28	7	Arl4a
Rnaset2b3	2.98257e-58	1.55448	0.843	0.261	4.41391e-54	7	Rnaset2b
Myl61	1.4549e-61	1.55194	1	0.906	2.15311e-57	7	Myl6
Egfl7	5.48042e-94	1.54758	0.405	0.033	8.11047e-90	7	Egfl7
Pdgfrb	0	1.53663	0.529	0.008	0	7	Pdgfrb
Cd248	0	1.52089	0.562	0.005	0	7	Cd248
Gm98441	8.71116e-22	1.51407	0.719	0.417	1.28916e-17	7	Gm9844
Cavin31	6.37771e-112	1.51181	0.579	0.06	9.43838e-108	7	Cavin3
BC028528	0	1.5096	0.521	0.003	0	7	BC028528
Copz2	0	1.49843	0.62	0.018	0	7	Copz2
Rdh10	1.25328e-218	1.49166	0.421	0.012	1.85473e-214	7	Rdh10
Plac9b	0	1.48814	0.463	0.004	0	7	Plac9b
Il11ra1	1.01692e-138	1.48447	0.636	0.057	1.50495e-134	7	Il11ra1
Ech1	2.12921e-52	1.46888	0.785	0.242	3.15102e-48	7	Ech1
Emilin1	0	1.46738	0.595	0.011	0	7	Emilin1
Ier23	2.48123e-25	1.4535	0.777	0.388	3.67197e-21	7	Ier2
Wls	2.58886e-127	1.4377	0.661	0.067	3.83125e-123	7	Wls
Col6a1	0	1.43102	0.372	0.001	0	7	Col6a1
Efemp2	2.42116e-110	1.41985	0.587	0.062	3.58307e-106	7	Efemp2
Ctsk	0	1.41652	0.397	0.001	0	7	Ctsk
Foxq1	0	1.40545	0.372	0.003	0	7	Foxq1
Colec12	1.68612e-29	1.39914	0.702	0.269	2.49528e-25	7	Colec12
Fbn2	4.10389e-254	1.39484	0.488	0.013	6.07335e-250	7	Fbn2
Tmem37	0	1.38659	0.455	0.007	0	7	Tmem37
Kdelr2	9.69726e-67	1.38336	0.686	0.142	1.4351e-62	7	Kdelr2
Pfn13	1.4105e-49	1.38167	1	0.955	2.08739e-45	7	Pfn1
Ets1	0	1.38032	0.463	0.004	0	7	Ets1
Oaf	1.39106e-255	1.37735	0.521	0.016	2.05863e-251	7	Oaf
Tpbg2	8.27185e-23	1.37271	0.496	0.179	1.22415e-18	7	Tpbg
Bmp7	5.46935e-147	1.37168	0.347	0.013	8.09409e-143	7	Bmp7
Cd302	4.29119e-187	1.37113	0.587	0.033	6.35054e-183	7	Cd302
Klf6	1.73957e-22	1.36391	0.628	0.284	2.57439e-18	7	Klf6
Sri1	3.5015e-43	1.35823	0.86	0.401	5.18187e-39	7	Sri
Nupr1	0	1.3535	0.413	0.002	0	7	Nupr1
Hmgcs2	6.77709e-276	1.34236	0.322	0.003	1.00294e-271	7	Hmgcs2
Slc29a1	2.04296e-75	1.34023	0.521	0.07	3.02337e-71	7	Slc29a1
Hebp1	5.37103e-122	1.33985	0.587	0.056	7.94858e-118	7	Hebp1
Sat1	6.22807e-50	1.33865	0.479	0.086	9.21692e-46	7	Sat1
Pdia3	2.23493e-32	1.33316	0.926	0.594	3.30747e-28	7	Pdia3
Bsg	1.11885e-35	1.32681	0.967	0.824	1.65578e-31	7	Bsg
Capns1	5.93403e-36	1.32559	0.843	0.423	8.78176e-32	7	Capns1
Fcgrt	0	1.32477	0.521	0.007	0	7	Fcgrt
Etfb3	3.65615e-39	1.31906	0.901	0.471	5.41074e-35	7	Etfb
Prdx43	5.07004e-38	1.31559	0.851	0.356	7.50315e-34	7	Prdx4
Clic13	2.11501e-39	1.30098	0.909	0.452	3.13e-35	7	Clic1
Gng121	9.87896e-93	1.30032	0.636	0.089	1.46199e-88	7	Gng12
Fermt2	1.16851e-44	1.297	0.628	0.165	1.72928e-40	7	Fermt2
Tbx18	0	1.29509	0.355	0.002	0	7	Tbx18
Galk13	9.19201e-54	1.29479	0.736	0.196	1.36033e-49	7	Galk1
Rsu1	2.20989e-66	1.28587	0.744	0.168	3.27041e-62	7	Rsu1
Sptbn11	1.51407e-45	1.28466	0.719	0.212	2.24067e-41	7	Sptbn1
Hic1	0	1.28029	0.521	0.002	0	7	Hic1
Vim3	4.72462e-39	1.27485	1	0.666	6.99196e-35	7	Vim
Dlk11	9.11837e-56	1.25828	0.636	0.129	1.34943e-51	7	Dlk1
Bcl7c1	1.23015e-39	1.2565	0.62	0.175	1.8205e-35	7	Bcl7c
Rasgrp2	4.00363e-76	1.25481	0.364	0.033	5.92497e-72	7	Rasgrp2
Itih5	0	1.24607	0.347	0.002	0	7	Itih5
Fosb	7.30415e-68	1.24299	0.388	0.042	1.08094e-63	7	Fosb
Hsp90b11	2.37223e-34	1.24249	0.934	0.551	3.51066e-30	7	Hsp90b1
Islr	1.79556e-277	1.24119	0.355	0.004	2.65725e-273	7	Islr
Col6a2	0	1.2357	0.372	0.002	0	7	Col6a2
Lama4	0	1.22778	0.446	0.002	0	7	Lama4
Bcap31	3.85215e-40	1.21632	0.777	0.263	5.7008e-36	7	Bcap31
2004-09-01	9.25728e-109	1.21494	0.322	0.017	1.36998e-104	7	2004-09-01
Ctsz1	7.32109e-51	1.21288	0.777	0.215	1.08345e-46	7	Ctsz
Hadh2	3.40837e-65	1.21192	0.653	0.125	5.04405e-61	7	Hadh
Mfap41	5.34709e-15	1.2092	0.512	0.233	7.91316e-11	7	Mfap4
Lhfp	1.55509e-86	1.20877	0.562	0.071	2.30138e-82	7	Lhfp
Slc19a1	1.31727e-91	1.20615	0.554	0.065	1.94942e-87	7	Slc19a1
Dusp6	4.14245e-78	1.20022	0.438	0.047	6.13041e-74	7	Dusp6
Slc9a3r2	7.08066e-128	1.19968	0.488	0.035	1.04787e-123	7	Slc9a3r2
Enpp2	5.98647e-98	1.19905	0.347	0.022	8.85937e-94	7	Enpp2
Fkbp9	4.57763e-117	1.19399	0.57	0.053	6.77443e-113	7	Fkbp9
Tpm2	2.06638e-182	1.1935	0.496	0.023	3.05804e-178	7	Tpm2
Anxa3	1.40201e-177	1.19157	0.322	0.008	2.07484e-173	7	Anxa3
Slc9a3r1	2.05394e-101	1.18967	0.554	0.059	3.03962e-97	7	Slc9a3r1
Mfap23	1.44838e-26	1.1855	0.926	0.609	2.14345e-22	7	Mfap2
Elovl1	3.58563e-160	1.18124	0.554	0.035	5.30638e-156	7	Elovl1
Tgfb1i1	7.8003e-155	1.18122	0.537	0.034	1.15437e-150	7	Tgfb1i1
Vasp	3.40141e-28	1.17696	0.653	0.242	5.03375e-24	7	Vasp
Vkorc1	5.32734e-45	1.17671	0.62	0.154	7.88394e-41	7	Vkorc1
1810058I24Rik1	4.76787e-21	1.16902	0.835	0.547	7.05596e-17	7	1810058I24Rik
Zic12	3.58639e-43	1.1647	0.752	0.219	5.3075e-39	7	Zic1
Mmp14	1.93963e-51	1.16275	0.636	0.144	2.87045e-47	7	Mmp14
Rcn13	9.66763e-41	1.15997	0.736	0.225	1.43071e-36	7	Rcn1
Acaa21	3.89929e-65	1.15788	0.636	0.116	5.77056e-61	7	Acaa2
Lmna	4.90089e-94	1.15705	0.405	0.033	7.25283e-90	7	Lmna
Sdc2	2.01095e-108	1.15492	0.479	0.04	2.97601e-104	7	Sdc2
Eif4ebp11	3.03757e-63	1.15344	0.562	0.094	4.49531e-59	7	Eif4ebp1
Slc1a33	2.08376e-20	1.15128	0.43	0.148	3.08376e-16	7	Slc1a3
Tpst11	2.0793e-38	1.1448	0.587	0.154	3.07716e-34	7	Tpst1
Tm4sf1	0	1.14462	0.364	0.001	0	7	Tm4sf1
Pmp22	3.53964e-202	1.14401	0.43	0.014	5.23832e-198	7	Pmp22
Fth1	1.91085e-41	1.14284	1	0.993	2.82786e-37	7	Fth1
Tmed102	1.56489e-29	1.13973	0.901	0.554	2.31587e-25	7	Tmed10
Flna1	2.82425e-60	1.13775	0.669	0.138	4.1796e-56	7	Flna
Flrt2	3.79379e-36	1.13626	0.438	0.095	5.61444e-32	7	Flrt2
Itga1	4.36623e-221	1.13353	0.388	0.009	6.46158e-217	7	Itga1
Akap12	2.57076e-154	1.12809	0.413	0.019	3.80446e-150	7	Akap12
Kdelr1	3.45311e-28	1.12638	0.802	0.401	5.11026e-24	7	Kdelr1
Lamc1	3.29481e-177	1.12587	0.521	0.027	4.87598e-173	7	Lamc1
Uaca	3.75827e-130	1.1199	0.463	0.03	5.56186e-126	7	Uaca
Shisa5	3.96043e-68	1.11891	0.636	0.111	5.86104e-64	7	Shisa5
Isyna11	1.83915e-28	1.11592	0.595	0.195	2.72176e-24	7	Isyna1
Hspa5	1.19798e-23	1.11505	0.934	0.662	1.77289e-19	7	Hspa5
Serinc3	3.38662e-39	1.11462	0.686	0.211	5.01186e-35	7	Serinc3
Ssr22	2.41041e-34	1.11106	0.967	0.629	3.56716e-30	7	Ssr2
Serf22	7.27265e-48	1.10041	1	0.972	1.07628e-43	7	Serf2
Sept111	5.24836e-27	1.09718	0.669	0.274	7.76705e-23	7	2011-09-01
Rcsd1	0	1.09546	0.446	0.003	0	7	Rcsd1
Calu1	1.90393e-41	1.08359	0.711	0.207	2.81763e-37	7	Calu
Nenf2	3.83322e-35	1.08197	0.901	0.382	5.67278e-31	7	Nenf
Pakap	4.13717e-118	1.07558	0.347	0.018	6.1226e-114	7	Pakap
Ostc	2.22623e-27	1.07118	0.942	0.639	3.2946e-23	7	Ostc
Eng	0	1.07109	0.347	0.002	0	7	Eng
Ralb	1.49235e-71	1.07069	0.562	0.084	2.20853e-67	7	Ralb
Tnfrsf1a	8.21578e-153	1.05747	0.446	0.023	1.21585e-148	7	Tnfrsf1a
Sh3bgrl3	6.06646e-27	1.05742	0.868	0.522	8.97776e-23	7	Sh3bgrl3
Rhoj	0	1.04988	0.405	0.004	0	7	Rhoj
Ebf11	1.13382e-61	1.04935	0.628	0.112	1.67794e-57	7	Ebf1
Krtcap21	2.32351e-31	1.04824	0.992	0.708	3.43856e-27	7	Krtcap2
S100a13	1.05083e-135	1.04334	0.397	0.02	1.55512e-131	7	S100a13
Dusp11	6.23732e-07	1.04232	0.554	0.382	0.00923061	7	Dusp1
Sipa1	2.14189e-142	1.04118	0.421	0.022	3.16979e-138	7	Sipa1
Gmds1	3.85898e-45	1.04008	0.504	0.105	5.7109e-41	7	Gmds
Foxf2	0	1.03974	0.38	0.001	0	7	Foxf2
Axl	1.3817e-118	1.03132	0.421	0.027	2.04477e-114	7	Axl
Osr1	0	1.0306	0.339	0.001	0	7	Osr1
Emcn	2.09514e-277	1.0289	0.281	0.001	3.1006e-273	7	Emcn
Arhgap29	0	1.02833	0.446	0.005	0	7	Arhgap29
Calr1	2.30837e-31	1.02764	0.959	0.679	3.41616e-27	7	Calr
Dad1	5.93253e-31	1.02641	0.942	0.725	8.77956e-27	7	Dad1
Postn	2.87217e-243	1.02594	0.298	0.003	4.25053e-239	7	Postn
Mdfi	1.31534e-149	1.02581	0.512	0.031	1.94657e-145	7	Mdfi
Add3	7.40537e-77	1.02326	0.521	0.067	1.09592e-72	7	Add3
C1qtnf6	1.04275e-188	1.02295	0.421	0.015	1.54316e-184	7	C1qtnf6
Ahnak	2.08432e-279	1.022	0.397	0.006	3.08458e-275	7	Ahnak
S1pr3	1.58701e-196	1.01989	0.355	0.009	2.34862e-192	7	S1pr3
Gstp11	6.2093e-20	1.0145	0.884	0.727	9.18915e-16	7	Gstp1
Reep52	1.03517e-32	1.01274	0.818	0.338	1.53195e-28	7	Reep5
Heyl	1.30777e-301	1.00805	0.314	0.002	1.93536e-297	7	Heyl
Serpinb6a	1.9821e-66	1.00774	0.579	0.093	2.93331e-62	7	Serpinb6a
Oaz21	4.09358e-11	1.00769	0.802	0.611	6.05809e-07	7	Oaz2
Rgs4	8.3695e-71	1.00622	0.281	0.021	1.2386e-66	7	Rgs4
Tnfaip11	1.8475e-26	1.00447	0.744	0.327	2.73411e-22	7	Tnfaip1
Acadl1	4.34141e-89	1.00446	0.57	0.069	6.42485e-85	7	Acadl
Lrrc17	6.06383e-292	1.00394	0.281	0.001	8.97387e-288	7	Lrrc17
Tmem51	0	1.00347	0.38	0.002	0	7	Tmem51
Rpn23	2.76989e-25	1.00067	0.876	0.484	4.09916e-21	7	Rpn2
Plin3	2.31532e-52	0.998822	0.438	0.068	3.42644e-48	7	Plin3
P4hb	7.75045e-32	0.996494	0.719	0.274	1.14699e-27	7	P4hb
Inka1	4.63126e-132	0.994791	0.421	0.024	6.8538e-128	7	Inka1
Gng53	9.25637e-31	0.992295	0.975	0.761	1.36985e-26	7	Gng5
Pon2	2.4022e-60	0.988843	0.529	0.085	3.55502e-56	7	Pon2
Fam162b	1.22561e-288	0.984015	0.264	0.001	1.81379e-284	7	Fam162b
Aebp1	1.43603e-301	0.982512	0.289	0.001	2.12518e-297	7	Aebp1
Ptgis	1.90819e-196	0.982057	0.331	0.007	2.82393e-192	7	Ptgis
Tmem176a	2.81232e-77	0.980521	0.421	0.044	4.16195e-73	7	Tmem176a
Ptp4a3	9.75582e-26	0.97595	0.463	0.14	1.44376e-21	7	Ptp4a3
Rbpms	3.56339e-289	0.97484	0.421	0.007	5.27346e-285	7	Rbpms
Abcg2	1.0426e-66	0.974409	0.413	0.048	1.54295e-62	7	Abcg2
Nme22	2.07595e-34	0.970424	1	0.92	3.07219e-30	7	Nme2
Ddost	2.14837e-23	0.970194	0.818	0.444	3.17937e-19	7	Ddost
Nr4a1	1.55475e-107	0.967756	0.322	0.017	2.30087e-103	7	Nr4a1
Tnfrsf21	2.88342e-25	0.967344	0.446	0.131	4.26717e-21	7	Tnfrsf21
Prdx13	2.25359e-19	0.964197	0.893	0.609	3.33509e-15	7	Prdx1
Nkd13	2.36223e-26	0.963524	0.595	0.198	3.49587e-22	7	Nkd1
B3gnt2	1.58753e-167	0.962053	0.364	0.012	2.34938e-163	7	B3gnt2
Egflam	0	0.956989	0.339	0.001	0	7	Egflam
Lims12	2.63405e-38	0.956257	0.595	0.159	3.89813e-34	7	Lims1
Epas1	4.33149e-267	0.955346	0.289	0.002	6.41018e-263	7	Epas1
Fmo1	3.11184e-166	0.955324	0.256	0.005	4.60521e-162	7	Fmo1
Comt	2.49029e-24	0.954248	0.603	0.224	3.68538e-20	7	Comt
Tmem176b2	3.10247e-21	0.951815	0.694	0.304	4.59135e-17	7	Tmem176b
Tril	1.49962e-121	0.951266	0.298	0.012	2.21929e-117	7	Tril
Emp1	9.67053e-133	0.949014	0.388	0.02	1.43114e-128	7	Emp1
Rhob1	3.84347e-16	0.948791	0.645	0.309	5.68795e-12	7	Rhob
Cpxm1	1.58294e-56	0.94849	0.298	0.03	2.34259e-52	7	Cpxm1
2007-09-01	8.00372e-11	0.945639	0.826	0.677	1.18447e-06	7	2007-09-01
Hspg2	6.63409e-91	0.944953	0.289	0.016	9.81778e-87	7	Hspg2
Gucy1b1	1.15154e-36	0.944232	0.298	0.046	1.70416e-32	7	Gucy1b1
Rhoa2	1.62396e-26	0.942818	0.785	0.363	2.4033e-22	7	Rhoa
Cdh11	4.26737e-101	0.941375	0.421	0.033	6.31528e-97	7	Cdh11
Aldoa2	5.06941e-16	0.93961	0.876	0.719	7.50222e-12	7	Aldoa
Ost43	2.27814e-18	0.938097	0.727	0.394	3.37142e-14	7	Ost4
Glipr2	2.25783e-34	0.936766	0.488	0.117	3.34137e-30	7	Glipr2
Cd151	2.06489e-38	0.935663	0.595	0.156	3.05584e-34	7	Cd151
Nucb1	5.74193e-62	0.935563	0.595	0.102	8.49748e-58	7	Nucb1
Agrn	9.39539e-29	0.934782	0.488	0.133	1.39042e-24	7	Agrn
Tmbim62	1.1532e-27	0.931063	0.942	0.703	1.70663e-23	7	Tmbim6
Blvrb	8.75345e-71	0.926277	0.512	0.069	1.29542e-66	7	Blvrb
Crtap	7.85618e-142	0.924736	0.372	0.016	1.16264e-137	7	Crtap
Dab2	1.52859e-185	0.92236	0.364	0.01	2.26216e-181	7	Dab2
Pttg1ip	3.9008e-43	0.920171	0.554	0.123	5.77279e-39	7	Pttg1ip
Gnb4	2.12996e-41	0.920078	0.537	0.122	3.15212e-37	7	Gnb4
Itm2b2	5.5902e-29	0.919707	0.992	0.746	8.27294e-25	7	Itm2b
Lpar12	6.78841e-24	0.918445	0.38	0.1	1.00462e-19	7	Lpar1
Svil	1.39634e-149	0.91585	0.364	0.014	2.06644e-145	7	Svil
Fkbp7	1.04808e-96	0.914694	0.413	0.033	1.55105e-92	7	Fkbp7
Cdc42ep5	1.40591e-236	0.911312	0.38	0.007	2.0806e-232	7	Cdc42ep5
Pla2g7	8.34421e-45	0.908147	0.264	0.029	1.23486e-40	7	Pla2g7
Ntm3	2.44235e-09	0.907993	0.364	0.167	3.61443e-05	7	Ntm
Anxa7	7.71907e-124	0.906744	0.479	0.034	1.14235e-119	7	Anxa7
Mmp11	5.04313e-50	0.906018	0.355	0.047	7.46333e-46	7	Mmp11
Gstk1	2.82147e-85	0.904595	0.331	0.024	4.1755e-81	7	Gstk1
Apcdd1	4.263e-43	0.902496	0.339	0.049	6.30881e-39	7	Apcdd1
Kdelr3	2.53903e-156	0.902005	0.331	0.01	3.7575e-152	7	Kdelr3
Prkar1a	4.67915e-23	0.899252	0.901	0.667	6.92468e-19	7	Prkar1a
Il11ra2	1.51142e-126	0.897616	0.397	0.022	2.23675e-122	7	Il11ra2
Elk3	1.85989e-73	0.896029	0.355	0.032	2.75246e-69	7	Elk3
Gjc11	1.09282e-15	0.895988	0.388	0.141	1.61726e-11	7	Gjc1
2002-03-01	3.48438e-20	0.895209	0.521	0.194	5.15653e-16	7	2002-03-01
Tgfbi	1.2801e-203	0.892812	0.256	0.003	1.89442e-199	7	Tgfbi
Pid11	1.74562e-15	0.892522	0.421	0.155	2.58335e-11	7	Pid1
Mydgf	2.46156e-25	0.889044	0.777	0.36	3.64286e-21	7	Mydgf
Nradd	5.94512e-23	0.886762	0.479	0.152	8.79818e-19	7	Nradd
Col6a3	0	0.885345	0.298	0.001	0	7	Col6a3
Lxn1	3.49604e-36	0.879722	0.455	0.098	5.17379e-32	7	Lxn
Ctsl	1.54113e-33	0.878456	0.57	0.159	2.28072e-29	7	Ctsl
Tmem204	0	0.876141	0.339	0.002	0	7	Tmem204
Rabac12	2.21818e-17	0.875926	0.744	0.388	3.28269e-13	7	Rabac1
Lman1	3.5241e-29	0.87552	0.579	0.175	5.21531e-25	7	Lman1
Tram12	4.87624e-25	0.874339	0.562	0.185	7.21635e-21	7	Tram1
Wipi1	4.2576e-92	0.873977	0.388	0.03	6.30083e-88	7	Wipi1
Vstm4	3.47261e-243	0.873564	0.331	0.004	5.13912e-239	7	Vstm4
Lamp2	3.00392e-42	0.871587	0.595	0.14	4.44549e-38	7	Lamp2
Gamt	6.58511e-48	0.870977	0.413	0.065	9.74531e-44	7	Gamt
Parm1	3.27253e-134	0.870058	0.298	0.01	4.84301e-130	7	Parm1
Eef1d3	2.31478e-26	0.868838	0.942	0.615	3.42565e-22	7	Eef1d
Id11	6.67275e-35	0.868621	0.372	0.068	9.875e-31	7	Id1
Atox1	2.26124e-13	0.86808	0.843	0.64	3.3464e-09	7	Atox1
Micos10	8.54887e-21	0.867211	0.942	0.825	1.26515e-16	7	Micos10
Mcam	5.05142e-113	0.866221	0.298	0.013	7.4756e-109	7	Mcam
Rpn1	3.58209e-23	0.866003	0.736	0.325	5.30113e-19	7	Rpn1
Pofut2	7.1194e-30	0.860807	0.512	0.14	1.0536e-25	7	Pofut2
Epb41l2	1.36185e-94	0.859915	0.446	0.039	2.0154e-90	7	Epb41l2
Ssr4	2.47565e-23	0.854425	0.884	0.509	3.66371e-19	7	Ssr4
P3h4	8.63838e-88	0.853141	0.455	0.044	1.27839e-83	7	P3h4
Morrbid	1.82021e-287	0.851108	0.256	0	2.69373e-283	7	Morrbid
Ctsb	7.74531e-28	0.850919	0.826	0.4	1.14623e-23	7	Ctsb
Myh9	8.0634e-105	0.8503	0.355	0.022	1.1933e-100	7	Myh9
Gatm	6.16984e-63	0.849461	0.289	0.025	9.13074e-59	7	Gatm
Prr5	4.60342e-106	0.84865	0.38	0.024	6.8126e-102	7	Prr5
Sec11a1	1.50247e-18	0.847382	0.901	0.619	2.2235e-14	7	Sec11a
Gusb	8.98245e-85	0.846971	0.446	0.044	1.32931e-80	7	Gusb
Ppp1r15a	5.18371e-21	0.846647	0.372	0.104	7.67137e-17	7	Ppp1r15a
Gstp2	5.76975e-16	0.846396	0.868	0.619	8.53866e-12	7	Gstp2
Dpm31	1.06167e-25	0.844907	0.769	0.32	1.57117e-21	7	Dpm3
mt-Nd1	4.80476e-10	0.842114	0.992	0.981	7.11056e-06	7	mt-Nd1
Magt12	5.08811e-44	0.841425	0.545	0.116	7.52989e-40	7	Magt1
Gadd45b	4.73582e-139	0.840216	0.314	0.011	7.00854e-135	7	Gadd45b
Zfp36l13	2.6727e-35	0.837265	0.678	0.193	3.95532e-31	7	Zfp36l1
Dap	4.45878e-54	0.836708	0.537	0.095	6.59855e-50	7	Dap
Csrp1	7.36514e-70	0.831902	0.364	0.035	1.08997e-65	7	Csrp1
Ggt5	2.65231e-292	0.831591	0.322	0.002	3.92516e-288	7	Ggt5
Rab13	6.34017e-49	0.831146	0.496	0.09	9.38282e-45	7	Rab13
Ptk7	4.01973e-44	0.829674	0.496	0.097	5.9488e-40	7	Ptk7
Plpp33	1.10243e-08	0.829351	0.479	0.268	0.000163149	7	Plpp3
Tmem1342	2.64985e-14	0.828498	0.62	0.319	3.92152e-10	7	Tmem134
Pdgfra	2.29504e-216	0.827924	0.281	0.003	3.39643e-212	7	Pdgfra
Serpine2	1.52299e-41	0.8276	0.372	0.06	2.25388e-37	7	Serpine2
Arhgap20	6.06586e-55	0.826012	0.273	0.026	8.97687e-51	7	Arhgap20
Cstb1	5.60722e-17	0.820984	0.76	0.435	8.29812e-13	7	Cstb
Lamp1	1.09391e-20	0.820785	0.86	0.493	1.61888e-16	7	Lamp1
Necap2	9.02151e-45	0.820114	0.446	0.079	1.33509e-40	7	Necap2
Bicc1	3.97372e-168	0.819354	0.314	0.008	5.8807e-164	7	Bicc1
Hes12	4.67084e-28	0.818085	0.678	0.213	6.91238e-24	7	Hes1
Tmed3	2.65159e-22	0.817251	0.479	0.159	3.92409e-18	7	Tmed3
Sema6d	6.9723e-24	0.816779	0.405	0.109	1.03183e-19	7	Sema6d
Dnajc3	1.18755e-40	0.8165	0.479	0.098	1.75746e-36	7	Dnajc3
Adora2b	1.10796e-282	0.814566	0.314	0.002	1.63967e-278	7	Adora2b
Bambi	1.39002e-31	0.813497	0.256	0.039	2.05709e-27	7	Bambi
Rap1b	6.02212e-20	0.810903	0.736	0.38	8.91214e-16	7	Rap1b
Cd40	9.99792e-263	0.810252	0.256	0.001	1.47959e-258	7	Cd40
Mmp2	3.6687e-172	0.805872	0.306	0.007	5.4293e-168	7	Mmp2
Pdia61	1.56395e-17	0.799961	0.959	0.713	2.31448e-13	7	Pdia6
Capn2	1.51529e-42	0.799527	0.545	0.118	2.24247e-38	7	Capn2
Stt3a	1.56352e-22	0.796167	0.488	0.154	2.31385e-18	7	Stt3a
Tmem1653	2.42375e-25	0.795745	0.702	0.266	3.5869e-21	7	Tmem165
Ccdc85b	2.26086e-08	0.795529	0.521	0.301	0.000334585	7	Ccdc85b
Sec61b1	1.32168e-21	0.794068	0.959	0.812	1.95596e-17	7	Sec61b
Mpzl1	7.64172e-12	0.794024	0.661	0.391	1.1309e-07	7	Mpzl1
Col5a1	1.26274e-170	0.792407	0.289	0.006	1.86873e-166	7	Col5a1
Aldh7a1	3.88079e-27	0.790722	0.405	0.101	5.74318e-23	7	Aldh7a1
Txn13	6.63073e-21	0.787768	0.967	0.781	9.81282e-17	7	Txn1
Atraid	9.9396e-14	0.787558	0.769	0.425	1.47096e-09	7	Atraid
Efhd22	1.06701e-08	0.783389	0.413	0.209	0.000157907	7	Efhd2
Cyp20a1	3.72858e-47	0.782961	0.471	0.084	5.51792e-43	7	Cyp20a1
Mdk3	2.05275e-11	0.782837	0.884	0.62	3.03786e-07	7	Mdk
Akap7	9.3588e-45	0.781804	0.306	0.039	1.38501e-40	7	Akap7
App1	1.35618e-15	0.781699	0.76	0.423	2.00702e-11	7	App
Gsn	2.02595e-45	0.781653	0.314	0.04	2.9982e-41	7	Gsn
Cd82	1.19622e-63	0.781326	0.264	0.021	1.77029e-59	7	Cd82
Ginm1	1.67416e-29	0.780838	0.479	0.128	2.47759e-25	7	Ginm1
Lamc3	0	0.779029	0.298	0.001	0	7	Lamc3
Mfsd10	3.43091e-31	0.778421	0.463	0.111	5.0774e-27	7	Mfsd10
Ugp2	5.96438e-14	0.777227	0.529	0.247	8.82668e-10	7	Ugp2
Ndufa131	2.76402e-20	0.776715	0.975	0.832	4.09048e-16	7	Ndufa13
Wdr86	3.40995e-217	0.776549	0.306	0.004	5.04638e-213	7	Wdr86
Nkd2	2.06017e-140	0.772863	0.339	0.013	3.04884e-136	7	Nkd2
P3h1	3.88383e-119	0.772709	0.372	0.02	5.74768e-115	7	P3h1
Creg1	6.06459e-48	0.76931	0.388	0.058	8.97498e-44	7	Creg1
Esyt1	1.06907e-146	0.767197	0.281	0.008	1.58212e-142	7	Esyt1
C1qtnf12	3.0673e-66	0.766753	0.273	0.021	4.53929e-62	7	C1qtnf12
Grn	7.56097e-45	0.766381	0.455	0.081	1.11895e-40	7	Grn
Slc50a1	4.18768e-33	0.763393	0.446	0.101	6.19734e-29	7	Slc50a1
Pold4	3.23112e-59	0.76262	0.488	0.072	4.78174e-55	7	Pold4
Ctsa	5.78566e-34	0.762146	0.554	0.142	8.5622e-30	7	Ctsa
Arhgdib	3.27549e-127	0.760508	0.281	0.009	4.8474e-123	7	Arhgdib
Cped1	1.01946e-286	0.760348	0.289	0.001	1.5087e-282	7	Cped1
Prrx2	2.3055e-182	0.757817	0.306	0.006	3.41191e-178	7	Prrx2
Pxdn	9.70702e-47	0.756695	0.264	0.028	1.43654e-42	7	Pxdn
Gnai23	2.04046e-13	0.754089	0.843	0.529	3.01968e-09	7	Gnai2
Stx4a	5.22885e-43	0.753231	0.488	0.094	7.73818e-39	7	Stx4a
Nab2	1.1324e-77	0.752445	0.289	0.02	1.67583e-73	7	Nab2
Tmem59	1.1975e-15	0.7513	0.901	0.702	1.77218e-11	7	Tmem59
Tgfb1	7.15256e-175	0.750977	0.273	0.005	1.05851e-170	7	Tgfb1
Tmem45a	0	0.749528	0.298	0.001	0	7	Tmem45a
Tnfrsf191	4.55619e-39	0.748358	0.397	0.072	6.7427e-35	7	Tnfrsf19
Foxc1	6.31324e-307	0.74767	0.273	0	9.34296e-303	7	Foxc1
Dlc1	3.96539e-197	0.746437	0.322	0.006	5.86838e-193	7	Dlc1
Capzb	5.2868e-18	0.74582	0.909	0.715	7.82393e-14	7	Capzb
2009-09-01	1.70342e-19	0.745651	0.612	0.243	2.52089e-15	7	2009-09-01
Col23a1	1.19674e-208	0.745605	0.289	0.004	1.77105e-204	7	Col23a1
Ednra	1.38372e-229	0.743756	0.256	0.002	2.04777e-225	7	Ednra
Tmed9	2.50188e-16	0.742397	0.893	0.683	3.70254e-12	7	Tmed9
Tcn2	1.5643e-111	0.740963	0.372	0.022	2.31501e-107	7	Tcn2
2002-09-01	3.81668e-22	0.739832	0.562	0.194	5.64831e-18	7	2002-09-01
Arhgap31	2.20387e-163	0.736605	0.339	0.01	3.26151e-159	7	Arhgap31
Ak3	7.46968e-33	0.736562	0.455	0.104	1.10544e-28	7	Ak3
Fblim1	3.4291e-73	0.734152	0.331	0.028	5.07472e-69	7	Fblim1
Grb102	5.13599e-17	0.730389	0.488	0.18	7.60075e-13	7	Grb10
Glmp	1.57451e-22	0.729984	0.521	0.172	2.33012e-18	7	Glmp
Surf4	1.95283e-23	0.725539	0.554	0.185	2.88999e-19	7	Surf4
Rac1	5.38802e-16	0.723697	0.669	0.335	7.97373e-12	7	Rac1
Sdf2	1.4275e-15	0.721381	0.669	0.333	2.11256e-11	7	Sdf2
Krcc11	6.14823e-20	0.718906	0.479	0.163	9.09876e-16	7	Krcc1
Mest	5.64606e-24	0.717619	0.397	0.105	8.3556e-20	7	Mest
Cmtm7	2.16228e-46	0.715668	0.521	0.098	3.19995e-42	7	Cmtm7
Klf4	8.78219e-29	0.714244	0.289	0.052	1.29968e-24	7	Klf4
Pald1	5.19954e-148	0.711259	0.298	0.009	7.6948e-144	7	Pald1
Selenos	9.23086e-13	0.707282	0.388	0.148	1.36608e-08	7	Selenos
H2-D1	2.01431e-08	0.706353	0.364	0.17	0.000298098	7	H2-D1
9530068E07Rik	5.43485e-14	0.705512	0.612	0.287	8.04303e-10	7	9530068E07Rik
Fundc2	4.4623e-18	0.704968	0.645	0.282	6.60376e-14	7	Fundc2
Ttyh2	9.62085e-71	0.704917	0.273	0.019	1.42379e-66	7	Ttyh2
Rpl22l13	2.25668e-09	0.70391	0.686	0.44	3.33966e-05	7	Rpl22l1
Pdia4	4.0536e-14	0.702764	0.653	0.324	5.99892e-10	7	Pdia4
Actn11	5.07828e-31	0.701784	0.496	0.124	7.51535e-27	7	Actn1
Sypl2	6.52862e-24	0.701044	0.43	0.122	9.6617e-20	7	Sypl
Tbxa2r	9.91154e-279	0.700466	0.256	0.001	1.46681e-274	7	Tbxa2r
Zfp36l2	5.42197e-36	0.699675	0.372	0.067	8.02398e-32	7	Zfp36l2
Ckap4	3.37031e-22	0.699468	0.488	0.15	4.98772e-18	7	Ckap4
Rbms3	1.66161e-60	0.699153	0.314	0.03	2.45902e-56	7	Rbms3
Ccnd3	2.66118e-42	0.698397	0.364	0.057	3.93828e-38	7	Ccnd3
Slc12a2	8.37922e-26	0.697875	0.289	0.058	1.24004e-21	7	Slc12a2
Parva	6.38098e-47	0.69772	0.421	0.067	9.44321e-43	7	Parva
Plin2	1.42702e-26	0.697617	0.512	0.148	2.11185e-22	7	Plin2
Sgce	9.77419e-30	0.696968	0.529	0.143	1.44648e-25	7	Sgce
Laptm4b	2.23408e-31	0.691516	0.463	0.111	3.30622e-27	7	Laptm4b
Ppt2	2.85853e-15	0.690745	0.347	0.112	4.23034e-11	7	Ppt2
Gm10320	1.58948e-09	0.690007	0.653	0.433	2.35228e-05	7	Gm10320
Igf2r	4.07293e-58	0.689893	0.331	0.035	6.02752e-54	7	Igf2r
Shc1	8.71335e-91	0.688052	0.38	0.029	1.28949e-86	7	Shc1
Rer1	1.20139e-15	0.686433	0.81	0.478	1.77793e-11	7	Rer1
Tmem50a2	9.03794e-14	0.685044	0.843	0.55	1.33752e-09	7	Tmem50a
Myo1b	1.48118e-15	0.684952	0.438	0.156	2.192e-11	7	Myo1b
Pros1	5.10105e-154	0.684266	0.322	0.01	7.54904e-150	7	Pros1
Degs1	9.58619e-29	0.683349	0.537	0.15	1.41866e-24	7	Degs1
Dock6	5.94404e-151	0.683018	0.289	0.008	8.79659e-147	7	Dock6
Limd21	9.91516e-12	0.680874	0.793	0.541	1.46734e-07	7	Limd2
Sar1a	4.38771e-14	0.677582	0.769	0.448	6.49337e-10	7	Sar1a
Lama1	1.17565e-141	0.67669	0.264	0.007	1.73984e-137	7	Lama1
Tax1bp32	8.77998e-18	0.675284	0.752	0.368	1.29935e-13	7	Tax1bp3
Alad2	2.14032e-11	0.674791	0.603	0.33	3.16746e-07	7	Alad
Nfic	5.82572e-31	0.674572	0.339	0.065	8.62149e-27	7	Nfic
Sh2b3	1.69078e-111	0.674325	0.289	0.012	2.50219e-107	7	Sh2b3
Lhfpl2	1.67696e-89	0.673307	0.273	0.014	2.48174e-85	7	Lhfpl2
Cers5	1.98798e-18	0.671961	0.537	0.195	2.94202e-14	7	Cers5
Spry1	8.48888e-51	0.669792	0.306	0.034	1.25627e-46	7	Spry1
Il6st	2.17202e-60	0.669621	0.306	0.029	3.21438e-56	7	Il6st
Pcdh18	5.42206e-60	0.669291	0.306	0.029	8.0241e-56	7	Pcdh18
Snap23	1.76949e-40	0.66865	0.455	0.086	2.61867e-36	7	Snap23
Cers21	3.02754e-20	0.667807	0.504	0.17	4.48045e-16	7	Cers2
Ssr1	2.7784e-17	0.667704	0.587	0.257	4.11176e-13	7	Ssr1
Pls3	9.47945e-44	0.666327	0.397	0.063	1.40286e-39	7	Pls3
Lurap1l	1.02591e-31	0.665041	0.273	0.043	1.51824e-27	7	Lurap1l
Mrps16	5.50718e-15	0.663807	0.736	0.393	8.15007e-11	7	Mrps16
Lrp1	9.25176e-19	0.663313	0.455	0.155	1.36917e-14	7	Lrp1
Armcx22	2.39789e-14	0.662483	0.537	0.247	3.54864e-10	7	Armcx2
Cnpy2	7.03202e-12	0.660714	0.826	0.552	1.04067e-07	7	Cnpy2
Crabp1	3.91296e-27	0.657623	0.289	0.054	5.79079e-23	7	Crabp1
Tmem159	9.78563e-76	0.652932	0.298	0.021	1.44817e-71	7	Tmem159
Prelid1	2.38462e-13	0.649645	0.81	0.585	3.52901e-09	7	Prelid1
Rpl392	7.92624e-09	0.649112	0.95	0.847	0.0001173	7	Rpl39
Glo13	1.18867e-13	0.648525	0.926	0.744	1.75911e-09	7	Glo1
Hexa	2.36992e-28	0.647961	0.438	0.107	3.50724e-24	7	Hexa
Cst33	1.13202e-18	0.644602	0.95	0.742	1.67528e-14	7	Cst3
Msn	2.30155e-25	0.643922	0.372	0.089	3.40607e-21	7	Msn
Ctsd	2.29116e-22	0.642751	0.653	0.252	3.39069e-18	7	Ctsd
Emc7	4.31101e-16	0.642346	0.678	0.307	6.37986e-12	7	Emc7
Ssr31	9.5973e-10	0.641273	0.736	0.439	1.4203e-05	7	Ssr3
Oat3	3.24945e-17	0.639475	0.645	0.28	4.80886e-13	7	Oat
Tmem254b	1.39688e-21	0.638595	0.397	0.109	2.06724e-17	7	Tmem254b
Tmem109	3.51615e-29	0.638512	0.405	0.091	5.20355e-25	7	Tmem109
Cgnl1	7.62906e-242	0.638094	0.256	0.001	1.12902e-237	7	Cgnl1
Bad	5.9432e-13	0.637329	0.686	0.366	8.79535e-09	7	Bad
Sptssa2	5.3791e-09	0.636058	0.769	0.539	7.96054e-05	7	Sptssa
Lsr	1.47631e-41	0.635558	0.281	0.035	2.18479e-37	7	Lsr
Lipa	1.81835e-66	0.634991	0.331	0.03	2.69098e-62	7	Lipa
Ninj1	1.45764e-41	0.634806	0.388	0.063	2.15716e-37	7	Ninj1
Arl1	1.91147e-10	0.6348	0.711	0.43	2.82879e-06	7	Arl1
Zfyve212	1.3292e-18	0.634611	0.421	0.137	1.96708e-14	7	Zfyve21
Hsd17b102	2.1827e-09	0.632807	0.76	0.506	3.23018e-05	7	Hsd17b10
1500009L16Rik	5.29812e-11	0.63268	0.455	0.213	7.84068e-07	7	1500009L16Rik
Ppp1ca2	6.56849e-13	0.632612	0.917	0.709	9.72071e-09	7	Ppp1ca
Zyx	2.42894e-25	0.632036	0.388	0.095	3.59458e-21	7	Zyx
Plscr3	5.09089e-27	0.631185	0.421	0.104	7.534e-23	7	Plscr3
Slc1a5	6.20631e-51	0.629806	0.289	0.031	9.18472e-47	7	Slc1a5
Prdx5	6.59303e-13	0.628844	0.868	0.619	9.75702e-09	7	Prdx5
Sumf2	8.35186e-17	0.628215	0.38	0.123	1.23599e-12	7	Sumf2
Ext2	9.07296e-26	0.627484	0.512	0.147	1.34271e-21	7	Ext2
Cebpd	1.07824e-151	0.627009	0.331	0.011	1.59568e-147	7	Cebpd
Bloc1s1	8.07649e-16	0.625319	0.554	0.235	1.19524e-11	7	Bloc1s1
Zswim7	4.43171e-35	0.625177	0.298	0.046	6.55849e-31	7	Zswim7
Ephb4	7.96892e-60	0.624175	0.264	0.022	1.17932e-55	7	Ephb4
Srpr	2.2132e-21	0.623985	0.537	0.179	3.27531e-17	7	Srpr
Rhbdf1	1.10432e-135	0.62382	0.289	0.009	1.63428e-131	7	Rhbdf1
Dnajc10	1.20555e-22	0.623571	0.446	0.129	1.78409e-18	7	Dnajc10
Uqcr102	5.95301e-14	0.623435	0.959	0.801	8.80986e-10	7	Uqcr10
Agpat2	2.75672e-141	0.622717	0.273	0.007	4.07968e-137	7	Agpat2
Tspan17	2.27949e-52	0.621515	0.355	0.044	3.37342e-48	7	Tspan17
Wasf2	3.78766e-25	0.620669	0.413	0.105	5.60536e-21	7	Wasf2
Prrx1	9.87175e-43	0.620644	0.281	0.034	1.46092e-38	7	Prrx1
Wdr1	4.40293e-14	0.619469	0.579	0.274	6.5159e-10	7	Wdr1
Atp5o	2.89805e-18	0.616183	1	0.954	4.28882e-14	7	Atp5o
Rbms2	5.83554e-27	0.61591	0.38	0.089	8.63601e-23	7	Rbms2
Slc38a3	3.40405e-165	0.61468	0.256	0.005	5.03765e-161	7	Slc38a3
Rest1	6.65999e-23	0.614283	0.355	0.089	9.85612e-19	7	Rest
Eml4	1.25734e-19	0.614224	0.438	0.137	1.86074e-15	7	Eml4
Pear1	2.45194e-260	0.613911	0.289	0.002	3.62862e-256	7	Pear1
Tpd52l1	3.07144e-40	0.612943	0.264	0.032	4.54543e-36	7	Tpd52l1
Fam114a1	1.24594e-155	0.61176	0.264	0.006	1.84386e-151	7	Fam114a1
Tpst2	3.75298e-20	0.611632	0.413	0.123	5.55403e-16	7	Tpst2
Mrpl172	7.28855e-13	0.610362	0.785	0.51	1.07863e-08	7	Mrpl17
Ifnar2	1.11641e-31	0.609864	0.43	0.095	1.65218e-27	7	Ifnar2
Fam173a	9.38866e-14	0.60731	0.587	0.262	1.38943e-09	7	Fam173a
Arl6ip52	2.38906e-12	0.606929	0.769	0.439	3.53557e-08	7	Arl6ip5
Dram2	2.21344e-16	0.605666	0.413	0.141	3.27566e-12	7	Dram2
Csrp22	2.38807e-07	0.605214	0.669	0.46	0.0035341	7	Csrp2
Yif1a	2.61579e-14	0.602564	0.603	0.271	3.87111e-10	7	Yif1a
Cyb5r3	3.21883e-14	0.60172	0.694	0.347	4.76355e-10	7	Cyb5r3
Loxl2	2.21211e-87	0.601646	0.281	0.016	3.27371e-83	7	Loxl2
Hmg20b3	3.89629e-15	0.600561	0.612	0.275	5.76612e-11	7	Hmg20b
Lpp	6.35958e-32	0.600548	0.289	0.047	9.41154e-28	7	Lpp
Sec62	5.73813e-12	0.60022	0.893	0.631	8.49185e-08	7	Sec62
Tm9sf3	8.46106e-12	0.598338	0.57	0.283	1.25215e-07	7	Tm9sf3
Pck2	1.44451e-50	0.597111	0.331	0.04	2.13773e-46	7	Pck2
Kank2	2.30574e-117	0.595167	0.273	0.01	3.41226e-113	7	Kank2
Uqcc21	2.00374e-11	0.594615	0.851	0.624	2.96533e-07	7	Uqcc2
Pcbd2	5.19663e-23	0.594377	0.372	0.095	7.6905e-19	7	Pcbd2
Eif4e2	1.72039e-15	0.594162	0.711	0.348	2.54601e-11	7	Eif4e2
Tmco1	1.32324e-12	0.594034	0.711	0.377	1.95826e-08	7	Tmco1
Gypc	2.69244e-84	0.593626	0.273	0.015	3.98454e-80	7	Gypc
Card19	6.97618e-39	0.593396	0.38	0.064	1.03241e-34	7	Card19
Cox8a	1.7741e-13	0.590545	0.992	0.966	2.62549e-09	7	Cox8a
Cr1l	1.99559e-19	0.589956	0.43	0.134	2.95328e-15	7	Cr1l
M6pr	1.36774e-15	0.589595	0.512	0.202	2.02412e-11	7	M6pr
Tmem214	1.16147e-32	0.589214	0.43	0.091	1.71885e-28	7	Tmem214
Erp29	4.34132e-11	0.587433	0.777	0.509	6.42472e-07	7	Erp29
Arhgdia	1.52365e-10	0.587199	0.826	0.561	2.25485e-06	7	Arhgdia
Tprgl1	5.31451e-11	0.586796	0.711	0.377	7.86494e-07	7	Tprgl
Nfe2l2	8.6858e-36	0.585114	0.322	0.051	1.28541e-31	7	Nfe2l2
Cap11	1.53385e-09	0.585067	0.636	0.38	2.26994e-05	7	Cap1
mt-Nd4	1.38793e-09	0.583398	1	0.987	2.054e-05	7	mt-Nd4
Nectin2	2.56809e-16	0.582071	0.413	0.137	3.80051e-12	7	Nectin2
Mbnl2	3.66256e-35	0.579548	0.364	0.064	5.42023e-31	7	Mbnl2
Tmem86a	1.50194e-28	0.577982	0.281	0.049	2.22272e-24	7	Tmem86a
Amotl1	1.55075e-23	0.576706	0.43	0.116	2.29495e-19	7	Amotl1
Map2k1	1.43965e-11	0.576321	0.347	0.129	2.13053e-07	7	Map2k1
Rnh1	3.58987e-23	0.575091	0.471	0.136	5.31264e-19	7	Rnh1
Erp44	1.78862e-14	0.573411	0.521	0.217	2.64698e-10	7	Erp44
Rab34	3.14747e-16	0.573195	0.455	0.162	4.65794e-12	7	Rab34
Tmed21	5.58277e-10	0.572462	0.868	0.683	8.26194e-06	7	Tmed2
Ndufa3	1.47767e-11	0.57232	0.86	0.652	2.1868e-07	7	Ndufa3
Plod2	1.08157e-36	0.570356	0.289	0.042	1.60061e-32	7	Plod2
Pcca	2.11362e-21	0.569875	0.322	0.079	3.12794e-17	7	Pcca
Ccnb23	1.16303e-06	0.569479	0.355	0.18	0.0172116	7	Ccnb2
Mprip	6.68551e-12	0.568056	0.504	0.236	9.89388e-08	7	Mprip
Rnf7	4.27555e-08	0.567901	0.942	0.798	0.000632739	7	Rnf7
Jup	2.25249e-31	0.566725	0.306	0.053	3.33347e-27	7	Jup
Fkbp2	1.46255e-10	0.566518	0.537	0.268	2.16443e-06	7	Fkbp2
Sigmar12	3.46544e-13	0.566488	0.545	0.238	5.12851e-09	7	Sigmar1
mt-Cytb	4.68568e-10	0.563522	1	0.991	6.93433e-06	7	mt-Cytb
Xpnpep1	8.09121e-13	0.562801	0.579	0.27	1.19742e-08	7	Xpnpep1
Atp6v0e3	1.30118e-12	0.562762	0.835	0.499	1.92561e-08	7	Atp6v0e
2610001J05Rik2	1.54839e-14	0.56229	0.694	0.329	2.29146e-10	7	2610001J05Rik
Arf5	2.75525e-12	0.561305	0.967	0.868	4.07749e-08	7	Arf5
Mlec	3.79554e-13	0.561226	0.364	0.13	5.61702e-09	7	Mlec
Mesd	3.18335e-11	0.561036	0.579	0.28	4.71104e-07	7	Mesd
Cotl13	2.76914e-11	0.560623	0.876	0.553	4.09806e-07	7	Cotl1
Ccdc8	8.3161e-25	0.560002	0.372	0.088	1.2307e-20	7	Ccdc8
Tmed52	2.26857e-13	0.558019	0.463	0.182	3.35726e-09	7	Tmed5
Map2k3	2.11792e-28	0.556084	0.347	0.071	3.1343e-24	7	Map2k3
Slc39a7	3.05678e-12	0.555787	0.554	0.26	4.52373e-08	7	Slc39a7
Snhg181	7.0021e-14	0.555175	0.339	0.113	1.03624e-09	7	Snhg18
Hdlbp1	7.60855e-18	0.554574	0.504	0.181	1.12599e-13	7	Hdlbp
Sh2d3c	1.06138e-35	0.554086	0.347	0.059	1.57074e-31	7	Sh2d3c
Yipf3	7.81528e-16	0.552457	0.587	0.236	1.15658e-11	7	Yipf3
Bcl2l121	1.4137e-24	0.549096	0.397	0.098	2.09213e-20	7	Bcl2l12
Phldb2	5.69002e-61	0.54904	0.256	0.02	8.42066e-57	7	Phldb2
Adam15	1.02782e-53	0.548486	0.264	0.024	1.52107e-49	7	Adam15
Myadm	5.07652e-40	0.548414	0.281	0.036	7.51274e-36	7	Myadm
Nfkbia1	1.60272e-07	0.54483	0.421	0.218	0.00237186	7	Nfkbia
Casp61	4.11324e-18	0.544269	0.496	0.171	6.08719e-14	7	Casp6
mt-Co11	2.2398e-10	0.544209	0.992	0.976	3.31468e-06	7	mt-Co1
Tmed1	1.21978e-14	0.543932	0.364	0.123	1.80515e-10	7	Tmed1
A430005L14Rik3	5.83838e-11	0.543923	0.57	0.273	8.64021e-07	7	A430005L14Rik
Rpl282	5.81548e-19	0.543017	1	0.984	8.60632e-15	7	Rpl28
Plekhg2	8.74816e-19	0.54147	0.264	0.062	1.29464e-14	7	Plekhg2
Tpcn1	6.51397e-33	0.540788	0.314	0.052	9.64003e-29	7	Tpcn1
Tns1	2.29942e-69	0.540177	0.264	0.018	3.40291e-65	7	Tns1
Canx2	5.62609e-12	0.538681	0.702	0.362	8.32605e-08	7	Canx
Sdc1	5.26704e-14	0.538062	0.322	0.106	7.79469e-10	7	Sdc1
mt-Nd5	2.33514e-10	0.538038	0.669	0.376	3.45578e-06	7	mt-Nd5
Ebpl	1.45455e-14	0.537582	0.587	0.247	2.15259e-10	7	Ebpl
Rit1	8.93341e-16	0.537439	0.471	0.172	1.32206e-11	7	Rit1
Uqcrc1	6.98094e-09	0.537369	0.868	0.743	0.000103311	7	Uqcrc1
Iqgap1	3.63806e-22	0.537229	0.298	0.066	5.38397e-18	7	Iqgap1
Fuca1	2.77791e-13	0.536765	0.488	0.202	4.11103e-09	7	Fuca1
Cat	3.29784e-11	0.534881	0.479	0.211	4.88047e-07	7	Cat
Suclg2	4.724e-29	0.531837	0.397	0.086	6.99105e-25	7	Suclg2
Ndufs8	1.13471e-10	0.531391	0.777	0.451	1.67926e-06	7	Ndufs8
Lpcat3	3.06425e-30	0.529767	0.339	0.064	4.53478e-26	7	Lpcat3
Tmem971	6.61335e-16	0.529203	0.364	0.117	9.7871e-12	7	Tmem97
Selenof2	1.04002e-14	0.528781	0.959	0.824	1.53912e-10	7	Selenof
Syngr2	5.95129e-48	0.528052	0.314	0.038	8.80732e-44	7	Syngr2
Josd2	8.00417e-15	0.527317	0.438	0.166	1.18454e-10	7	Josd2
Slc35f5	5.57937e-28	0.527251	0.281	0.05	8.25691e-24	7	Slc35f5
Lman21	6.9474e-11	0.526681	0.612	0.309	1.02815e-06	7	Lman2
Rpl36a2	4.70353e-18	0.525905	0.983	0.979	6.96075e-14	7	Rpl36a
Tbrg11	8.63535e-11	0.525581	0.446	0.195	1.27795e-06	7	Tbrg1
Snx33	1.10265e-10	0.524408	0.835	0.635	1.63182e-06	7	Snx3
Uqcrh	1.73752e-11	0.523337	0.983	0.952	2.57136e-07	7	Uqcrh
Nudt9	1.0411e-13	0.522767	0.504	0.209	1.54072e-09	7	Nudt9
Orai1	3.80454e-17	0.52208	0.331	0.095	5.63033e-13	7	Orai1
Sh3glb2	1.23751e-13	0.52157	0.455	0.18	1.8314e-09	7	Sh3glb2
Rbbp73	1.23977e-06	0.519376	0.678	0.454	0.0183474	7	Rbbp7
Nkain41	2.32422e-06	0.517716	0.314	0.157	0.0343961	7	Nkain4
Frmd6	6.08551e-100	0.517305	0.314	0.017	9.00594e-96	7	Frmd6
Gm100762	3.76197e-18	0.516313	1	0.987	5.56733e-14	7	Gm10076
Lysmd2	1.80062e-15	0.516004	0.388	0.129	2.66474e-11	7	Lysmd2
Tsen341	3.90852e-09	0.514379	0.843	0.612	5.78422e-05	7	Tsen34
Ptk2	8.80199e-09	0.512773	0.372	0.166	0.000130261	7	Ptk2
Acadm	1.13879e-16	0.512335	0.38	0.121	1.68529e-12	7	Acadm
Tmem254c	3.73364e-20	0.511366	0.289	0.067	5.52542e-16	7	Tmem254c
B4galt4	3.80174e-16	0.511228	0.256	0.066	5.62619e-12	7	B4galt4
Ifngr1	3.17777e-28	0.511096	0.289	0.052	4.70279e-24	7	Ifngr1
Ssbp42	2.00724e-11	0.510708	0.587	0.284	2.97052e-07	7	Ssbp4
Mgst1	4.1463e-11	0.510251	0.256	0.084	6.13611e-07	7	Mgst1
mt-Co3	7.07927e-10	0.509005	1	0.979	1.04766e-05	7	mt-Co3
Impdh23	8.39219e-12	0.508479	0.851	0.568	1.24196e-07	7	Impdh2
Snd1	4.43942e-16	0.508462	0.397	0.13	6.5699e-12	7	Snd1
Ppp1r21	2.07632e-06	0.507424	0.603	0.417	0.0307275	7	Ppp1r2
Fyb2	4.32885e-09	0.5073	0.81	0.566	6.40627e-05	7	Fyb
Rpl122	4.77175e-16	0.506938	0.992	0.935	7.06171e-12	7	Rpl12
Epb41l31	5.14641e-10	0.506715	0.314	0.125	7.61617e-06	7	Epb41l3
Actn4	3.62789e-19	0.505814	0.314	0.08	5.36892e-15	7	Actn4
mt-Nd6	2.7902e-07	0.505766	0.802	0.598	0.00412922	7	mt-Nd6
Trip62	5.1828e-19	0.505352	0.347	0.092	7.67003e-15	7	Trip6
Sod1	9.92891e-07	0.503497	0.57	0.331	0.0146938	7	Sod1
Manf1	5.98273e-11	0.501987	0.917	0.669	8.85384e-07	7	Manf
Chmp4b	8.38795e-11	0.500798	0.545	0.269	1.24133e-06	7	Chmp4b
Arhgef1	6.72817e-12	0.499629	0.314	0.109	9.95702e-08	7	Arhgef1
Spr2	3.22854e-10	0.499553	0.446	0.195	4.77792e-06	7	Spr
Snx6	1.57961e-07	0.498831	0.76	0.509	0.00233767	7	Snx6
Mcee	6.83208e-16	0.498092	0.405	0.136	1.01108e-11	7	Mcee
Acot9	6.96631e-21	0.498034	0.314	0.075	1.03094e-16	7	Acot9
Wwtr11	1.5823e-23	0.49736	0.306	0.066	2.34164e-19	7	Wwtr1
Rap1a2	7.11154e-08	0.497333	0.628	0.417	0.00105244	7	Rap1a
Prdx31	8.30513e-08	0.496895	0.579	0.326	0.00122908	7	Prdx3
Map3k1	2.04559e-19	0.496821	0.339	0.088	3.02726e-15	7	Map3k1
Mgat2	2.39566e-09	0.496399	0.57	0.302	3.54534e-05	7	Mgat2
Actg12	2.53427e-08	0.495407	0.719	0.424	0.000375046	7	Actg1
Btd	7.59418e-27	0.495257	0.264	0.046	1.12386e-22	7	Btd
Fam3c	2.25763e-21	0.491546	0.388	0.105	3.34106e-17	7	Fam3c
Phb1	9.81001e-08	0.491423	0.835	0.658	0.00145178	7	Phb
Ptpa1	1.06633e-06	0.490427	0.43	0.23	0.0157806	7	Ptpa
Gm61692	4.00871e-11	0.490275	0.38	0.151	5.9325e-07	7	Gm6169
Tspo	4.28782e-30	0.48822	0.264	0.042	6.34554e-26	7	Tspo
Dnajb11	3.86568e-09	0.486114	0.62	0.34	5.72081e-05	7	Dnajb11
Atp1b3	1.32294e-11	0.485464	0.57	0.268	1.95782e-07	7	Atp1b3
Lrpap12	2.26541e-10	0.484818	0.669	0.345	3.35258e-06	7	Lrpap1
Bak1	3.42729e-26	0.484135	0.347	0.073	5.07204e-22	7	Bak1
Ndufa111	1.03264e-08	0.4838	0.909	0.753	0.000152821	7	Ndufa11
Spcs1	8.05089e-09	0.483054	0.868	0.646	0.000119145	7	Spcs1
Cox4i1	7.04119e-19	0.482543	0.992	0.992	1.04203e-14	7	Cox4i1
Xbp12	6.35035e-12	0.481977	0.661	0.331	9.39789e-08	7	Xbp1
Vcan	8.60246e-10	0.481873	0.298	0.114	1.27308e-05	7	Vcan
Ctdsp22	3.56743e-11	0.480712	0.405	0.166	5.27944e-07	7	Ctdsp2
Sec61g	2.47749e-11	0.479505	0.959	0.934	3.66643e-07	7	Sec61g
Phlda3	1.25244e-30	0.478974	0.273	0.044	1.85348e-26	7	Phlda3
Ndufb81	5.79079e-12	0.478486	0.975	0.875	8.56979e-08	7	Ndufb8
Bcat2	1.38388e-29	0.476756	0.256	0.039	2.04801e-25	7	Bcat2
Gpr180	8.92748e-22	0.472283	0.38	0.097	1.32118e-17	7	Gpr180
Adam10	3.21277e-10	0.472113	0.298	0.106	4.75458e-06	7	Adam10
Sema6a	4.55755e-16	0.471883	0.339	0.101	6.74472e-12	7	Sema6a
Fam129b	2.86499e-34	0.471586	0.264	0.037	4.2399e-30	7	Fam129b
Pxn	4.45114e-22	0.471164	0.281	0.059	6.58725e-18	7	Pxn
Cops6	2.97124e-09	0.471112	0.917	0.705	4.39713e-05	7	Cops6
Chmp6	1.21146e-06	0.470673	0.446	0.241	0.0179283	7	Chmp6
Aip	1.48562e-10	0.470008	0.504	0.233	2.19857e-06	7	Aip
Gemin7	5.12465e-07	0.469244	0.595	0.374	0.00758397	7	Gemin7
Mxd41	1.23748e-11	0.468658	0.438	0.174	1.83134e-07	7	Mxd4
Nptn	2.23586e-09	0.467961	0.463	0.216	3.30885e-05	7	Nptn
Snx17	3.83336e-07	0.467799	0.661	0.412	0.00567299	7	Snx17
Mef2a	1.38027e-16	0.467487	0.331	0.095	2.04266e-12	7	Mef2a
Commd12	1.93291e-08	0.465961	0.752	0.515	0.000286051	7	Commd1
Fam221b	1.78375e-07	0.463199	0.488	0.267	0.00263977	7	Fam221b
Rpl36a-ps12	1.21909e-09	0.462848	0.893	0.756	1.80413e-05	7	Rpl36a-ps1
Litaf2	5.65269e-12	0.462603	0.388	0.147	8.36541e-08	7	Litaf
Decr1	6.4265e-18	0.462503	0.314	0.083	9.51058e-14	7	Decr1
Myl12b1	5.27623e-08	0.461472	0.926	0.763	0.00078083	7	Myl12b
Idh22	5.25626e-09	0.461369	0.843	0.593	7.77874e-05	7	Idh2
mt-Atp61	4.8666e-08	0.458292	1	0.99	0.000720209	7	mt-Atp6
Tmem256	1.33532e-08	0.458032	0.843	0.667	0.000197613	7	Tmem256
Gpx41	2.35121e-12	0.457655	0.967	0.897	3.47955e-08	7	Gpx4
Ddrgk1	2.46061e-09	0.45749	0.537	0.276	3.64145e-05	7	Ddrgk1
Kctd1	2.8647e-13	0.455187	0.256	0.073	4.23947e-09	7	Kctd1
Zdhhc20	6.0419e-08	0.453992	0.438	0.221	0.000894141	7	Zdhhc20
Qsox1	1.87234e-18	0.453724	0.264	0.06	2.77088e-14	7	Qsox1
Naxe	8.60649e-09	0.453556	0.694	0.403	0.000127367	7	Naxe
Aph1a	7.0412e-10	0.453115	0.463	0.211	1.04203e-05	7	Aph1a
Mrpl541	1.44273e-06	0.452983	0.711	0.486	0.021351	7	Mrpl54
Leprot1	2.37469e-09	0.452087	0.529	0.272	3.51431e-05	7	Leprot
Obsl1	3.11881e-30	0.451941	0.256	0.039	4.61553e-26	7	Obsl1
Cdk2ap21	1.19024e-07	0.45142	0.496	0.27	0.00176143	7	Cdk2ap2
Hnrnpf3	1.14624e-08	0.451051	0.893	0.777	0.000169632	7	Hnrnpf
Ift20	5.16618e-09	0.450877	0.636	0.376	7.64543e-05	7	Ift20
Epha7	2.58422e-13	0.450557	0.298	0.092	3.82438e-09	7	Epha7
Hgsnat	1.77093e-24	0.449739	0.264	0.049	2.6208e-20	7	Hgsnat
Golt1b1	1.66618e-11	0.448745	0.43	0.173	2.46577e-07	7	Golt1b
Slc35b21	1.85408e-09	0.447916	0.463	0.221	2.74385e-05	7	Slc35b2
Ncln	1.70929e-08	0.446392	0.289	0.116	0.000252957	7	Ncln
P4ha1	7.31702e-13	0.446273	0.306	0.098	1.08285e-08	7	P4ha1
Acyp2	1.04636e-29	0.445686	0.273	0.045	1.54851e-25	7	Acyp2
Ctnna13	1.18187e-11	0.445215	0.463	0.192	1.74905e-07	7	Ctnna1
Rpp21	1.97643e-08	0.444364	0.612	0.325	0.000292492	7	Rpp21
Rps27l3	1.17883e-09	0.442146	0.926	0.713	1.74455e-05	7	Rps27l
Mpp1	4.08071e-35	0.441571	0.289	0.043	6.03905e-31	7	Mpp1
Vdac1	1.83588e-07	0.439762	0.884	0.755	0.00271693	7	Vdac1
Erlec1	1.77865e-07	0.438776	0.364	0.172	0.00263222	7	Erlec1
Arhgef25	2.99615e-17	0.438724	0.264	0.064	4.434e-13	7	Arhgef25
Pkd2	1.31971e-21	0.437065	0.306	0.069	1.95304e-17	7	Pkd2
Txndc17	3.68857e-08	0.436283	0.818	0.591	0.000545872	7	Txndc17
Ebp	2.26998e-16	0.435472	0.438	0.145	3.35935e-12	7	Ebp
Sh3gl1	2.85655e-09	0.435014	0.512	0.247	4.22741e-05	7	Sh3gl1
Mast4	4.11107e-20	0.434633	0.256	0.054	6.08398e-16	7	Mast4
Txndc12	1.80076e-08	0.433796	0.512	0.258	0.000266494	7	Txndc12
Rpl381	1.56404e-06	0.432904	0.992	0.989	0.0231462	7	Rpl38
Snrk	5.5208e-10	0.43161	0.314	0.122	8.17023e-06	7	Snrk
Naa38	4.49688e-10	0.430737	0.529	0.254	6.65494e-06	7	Naa38
Czib	1.35371e-07	0.430566	0.504	0.274	0.00200336	7	Czib
Ndufb111	3.64054e-09	0.43028	0.926	0.78	5.38764e-05	7	Ndufb11
Srprb	1.7066e-09	0.429835	0.43	0.193	2.5256e-05	7	Srprb
Eci12	7.12167e-11	0.429376	0.438	0.184	1.05394e-06	7	Eci1
Plpp5	7.10061e-21	0.428796	0.273	0.059	1.05082e-16	7	Plpp5
Atp5d2	9.27878e-10	0.42758	0.975	0.874	1.37317e-05	7	Atp5d
Rian1	7.9626e-10	0.42753	0.38	0.156	1.17838e-05	7	Rian
Reep31	4.27697e-08	0.427223	0.421	0.205	0.000632948	7	Reep3
Clptm1	1.1037e-06	0.426271	0.455	0.256	0.0163337	7	Clptm1
Tmem179b	9.74471e-15	0.425955	0.314	0.093	1.44212e-10	7	Tmem179b
Chchd72	2.56624e-08	0.424776	0.554	0.288	0.000379778	7	Chchd7
Tusc32	1.36511e-08	0.424585	0.554	0.286	0.000202023	7	Tusc3
Timm221	2.33552e-09	0.422744	0.62	0.331	3.45634e-05	7	Timm22
Trp53i13	2.13801e-17	0.422613	0.306	0.081	3.16404e-13	7	Trp53i13
Atp5h	7.26326e-11	0.421661	1	0.939	1.07489e-06	7	Atp5h
Gpi12	1.35079e-06	0.421526	0.736	0.522	0.0199904	7	Gpi1
Ndufb2	9.79077e-08	0.421238	0.884	0.676	0.00144894	7	Ndufb2
Akr1b32	9.57691e-08	0.420208	0.537	0.299	0.00141729	7	Akr1b3
Aldh21	1.2656e-06	0.419721	0.455	0.253	0.0187296	7	Aldh2
Hibadh	1.91275e-08	0.419681	0.43	0.21	0.000283068	7	Hibadh
Tex264	1.84048e-12	0.418927	0.463	0.186	2.72373e-08	7	Tex264
Fam118a	7.18648e-15	0.41847	0.289	0.083	1.06353e-10	7	Fam118a
Mrfap13	2.19302e-09	0.41771	0.942	0.826	3.24545e-05	7	Mrfap1
Cox6c	6.17951e-07	0.416624	0.992	0.96	0.00914506	7	Cox6c
Rps122	4.74722e-12	0.416456	0.983	0.98	7.02541e-08	7	Rps12
Serp12	1.30437e-06	0.416105	0.711	0.449	0.0193034	7	Serp1
Hdac7	2.32291e-15	0.415119	0.273	0.073	3.43767e-11	7	Hdac7
Slc25a42	1.00361e-08	0.414261	1	0.982	0.000148524	7	Slc25a4
Cnih1	8.50182e-07	0.414257	0.554	0.318	0.0125818	7	Cnih1
Bola33	1.92724e-07	0.414028	0.512	0.285	0.00285212	7	Bola3
Srp91	8.35621e-07	0.41216	0.802	0.578	0.0123663	7	Srp9
Slc39a1	8.87624e-21	0.411333	0.264	0.055	1.31359e-16	7	Slc39a1
Gsto11	7.16276e-07	0.410192	0.562	0.309	0.0106002	7	Gsto1
Aga	8.03325e-24	0.410166	0.256	0.047	1.18884e-19	7	Aga
Rpl61	3.70124e-17	0.409288	1	0.99	5.47747e-13	7	Rpl6
Aplp2	7.57572e-08	0.408386	0.496	0.261	0.00112113	7	Aplp2
Tnfaip8	5.07254e-22	0.406371	0.289	0.062	7.50685e-18	7	Tnfaip8
Stt3b	3.32654e-11	0.406262	0.388	0.152	4.92295e-07	7	Stt3b
Lta4h	1.42603e-14	0.405897	0.372	0.122	2.11038e-10	7	Lta4h
Hadhb1	5.54419e-10	0.405484	0.43	0.186	8.20485e-06	7	Hadhb
Rpl10-ps32	5.1497e-13	0.405402	1	0.994	7.62104e-09	7	Rpl10-ps3
Siva13	3.78795e-09	0.403713	0.752	0.44	5.60578e-05	7	Siva1
Vamp33	2.03516e-11	0.403278	0.455	0.187	3.01183e-07	7	Vamp3
Prcp	6.25995e-17	0.401701	0.298	0.077	9.26409e-13	7	Prcp
Alg14	7.7851e-12	0.400608	0.347	0.124	1.15212e-07	7	Alg14
Cyfip1	2.54855e-13	0.397324	0.306	0.096	3.7716e-09	7	Cyfip1
Hadha	5.27754e-09	0.396876	0.446	0.209	7.81024e-05	7	Hadha
Tmem219	5.09767e-08	0.396703	0.289	0.12	0.000754404	7	Tmem219
Cib1	2.95639e-13	0.396357	0.347	0.115	4.37517e-09	7	Cib1
Maoa	3.01783e-12	0.395886	0.273	0.086	4.46609e-08	7	Maoa
Arf61	1.10349e-08	0.395787	0.463	0.226	0.000163306	7	Arf6
Lrp10	4.62968e-16	0.395465	0.306	0.085	6.85147e-12	7	Lrp10
Mbtps1	1.69494e-08	0.393456	0.331	0.135	0.000250834	7	Mbtps1
Cdc421	1.96822e-07	0.392317	0.942	0.872	0.00291277	7	Cdc42
Bok1	1.96341e-06	0.39106	0.455	0.244	0.0290565	7	Bok
Zdhhc12	2.97613e-15	0.389033	0.298	0.083	4.40438e-11	7	Zdhhc12
Rpl212	2.85734e-13	0.388645	1	0.994	4.22857e-09	7	Rpl21
Slc31a11	3.43226e-09	0.387931	0.446	0.204	5.07941e-05	7	Slc31a1
Gltp2	4.58419e-09	0.387915	0.421	0.193	6.78414e-05	7	Gltp
Rnf263	3.05594e-06	0.386625	0.413	0.22	0.0452249	7	Rnf26
Arf1	2.91772e-07	0.384734	0.959	0.874	0.00431793	7	Arf1
Ikbip	3.93485e-17	0.382916	0.273	0.067	5.82318e-13	7	Ikbip
Rxylt1	3.21708e-13	0.382699	0.421	0.153	4.76095e-09	7	Rxylt1
Pgm2	1.97956e-10	0.381545	0.306	0.11	2.92956e-06	7	Pgm2
Sike1	1.70415e-06	0.381498	0.471	0.256	0.0252197	7	Sike1
Gipc1	4.95359e-07	0.380722	0.438	0.235	0.00733081	7	Gipc1
Pgls2	1.63585e-06	0.379584	0.81	0.595	0.0242089	7	Pgls
Gm14964	1.03388e-10	0.378986	0.306	0.108	1.53004e-06	7	Gm14964
Cd92	3.02165e-07	0.378966	0.347	0.164	0.00447174	7	Cd9
Tor2a	1.94413e-08	0.375486	0.446	0.211	0.000287712	7	Tor2a
Gpr108	1.80003e-19	0.374597	0.264	0.058	2.66387e-15	7	Gpr108
Akr7a51	1.05584e-07	0.374257	0.545	0.296	0.00156253	7	Akr7a5
Rpl222	7.21659e-10	0.373934	0.983	0.928	1.06798e-05	7	Rpl22
Gins23	4.18753e-11	0.372436	0.372	0.139	6.19713e-07	7	Gins2
Desi2	3.73868e-09	0.371969	0.438	0.194	5.53288e-05	7	Desi2
Msrb11	8.19298e-07	0.37165	0.455	0.24	0.0121248	7	Msrb1
Galt	9.41128e-16	0.371181	0.256	0.064	1.39278e-11	7	Galt
Tomm51	2.34322e-07	0.369191	0.719	0.476	0.00346773	7	Tomm5
Rnft1	1.00488e-21	0.368739	0.289	0.061	1.48712e-17	7	Rnft1
Derl2	2.60882e-10	0.367462	0.471	0.206	3.86079e-06	7	Derl2
Mcfd2	5.20063e-08	0.366061	0.405	0.191	0.000769642	7	Mcfd2
Inafm1	6.04616e-11	0.365734	0.289	0.1	8.94771e-07	7	Inafm1
Sap18b2	2.67838e-06	0.36563	0.868	0.74	0.0396373	7	Sap18b
Sgcb	3.4801e-10	0.36563	0.256	0.087	5.1502e-06	7	Sgcb
Anapc112	1.05318e-06	0.36378	0.86	0.655	0.015586	7	Anapc11
Atp5e1	3.96913e-08	0.361873	0.975	0.922	0.000587391	7	Atp5e
Hacd1	1.00768e-11	0.361241	0.455	0.179	1.49127e-07	7	Hacd1
Phactr2	1.84225e-17	0.358912	0.256	0.06	2.72635e-13	7	Phactr2
Tmem184b	1.24014e-14	0.358685	0.273	0.075	1.83528e-10	7	Tmem184b
Dynlt3	3.22114e-10	0.357855	0.347	0.133	4.76696e-06	7	Dynlt3
Tomm62	7.69571e-07	0.35761	0.917	0.845	0.0113889	7	Tomm6
Tmem250-ps	6.54135e-08	0.356962	0.289	0.12	0.000968055	7	Tmem250-ps
Tmem222	7.16676e-07	0.356685	0.471	0.249	0.0106061	7	Tmem222
Adpgk	2.70907e-13	0.356409	0.306	0.094	4.00915e-09	7	Adpgk
Anp32b3	1.20938e-07	0.356255	0.851	0.592	0.00178976	7	Anp32b
2610507B11Rik	1.65047e-12	0.356114	0.264	0.08	2.44253e-08	7	2610507B11Rik
Ndufa2	2.8097e-08	0.355459	1	0.886	0.000415807	7	Ndufa2
Nt5c3b2	6.92144e-08	0.355339	0.562	0.291	0.0010243	7	Nt5c3b
Fam76a	6.37367e-09	0.354922	0.314	0.127	9.43239e-05	7	Fam76a
Cul4a	3.46664e-12	0.354438	0.38	0.138	5.13028e-08	7	Cul4a
Cox6b1	7.16948e-10	0.354351	1	0.963	1.06101e-05	7	Cox6b1
Zeb1	7.23361e-12	0.3532	0.331	0.115	1.0705e-07	7	Zeb1
Lrrc592	6.50617e-07	0.352775	0.537	0.298	0.00962849	7	Lrrc59
Acads	1.16799e-13	0.349886	0.314	0.095	1.72851e-09	7	Acads
Slc25a39	1.38797e-06	0.347992	0.413	0.216	0.0205405	7	Slc25a39
Ncstn	3.13541e-08	0.34722	0.281	0.112	0.000464009	7	Ncstn
Pmf13	1.21873e-07	0.346696	0.438	0.211	0.00180359	7	Pmf1
Atp5j3	6.87744e-09	0.346599	0.992	0.957	0.000101779	7	Atp5j
Rpl361	1.90869e-10	0.344986	1	0.991	2.82468e-06	7	Rpl36
Hdac12	2.3941e-06	0.344571	0.678	0.409	0.0354303	7	Hdac1
Bet12	1.16584e-06	0.344156	0.339	0.161	0.0172532	7	Bet1
Calm12	4.92078e-08	0.343909	1	0.97	0.000728226	7	Calm1
Asah12	3.6327e-09	0.343056	0.388	0.165	5.37604e-05	7	Asah1
Asph	3.89307e-09	0.342734	0.298	0.115	5.76135e-05	7	Asph
Atp5g1	1.22338e-06	0.342317	0.934	0.879	0.0181049	7	Atp5g1
Rab22a	5.76698e-08	0.34218	0.421	0.201	0.000853456	7	Rab22a
Prrc1	2.42033e-11	0.341233	0.314	0.109	3.58184e-07	7	Prrc1
Slc44a2	2.14603e-13	0.340637	0.298	0.09	3.17591e-09	7	Slc44a2
Sec22b	6.21705e-08	0.336078	0.545	0.284	0.000920062	7	Sec22b
Mthfs	4.52e-07	0.335602	0.355	0.167	0.00668915	7	Mthfs
Rps252	1.25885e-09	0.332893	0.992	0.99	1.86297e-05	7	Rps25
Ggh	2.7787e-09	0.332183	0.355	0.145	4.11219e-05	7	Ggh
Fh1	1.99252e-08	0.331315	0.471	0.223	0.000294873	7	Fh1
Pelo1	8.30687e-07	0.330981	0.421	0.206	0.0122933	7	Pelo
Srd5a3	1.36266e-22	0.33095	0.256	0.049	2.0166e-18	7	Srd5a3
Pnp	1.05156e-12	0.330726	0.306	0.097	1.55621e-08	7	Pnp
Rpl342	3.06259e-10	0.330544	1	0.992	4.53232e-06	7	Rpl34
Plxnb2	1.03738e-06	0.328981	0.314	0.143	0.0153522	7	Plxnb2
Washc3	2.70687e-09	0.328643	0.43	0.184	4.0059e-05	7	Washc3
Fance	9.91033e-12	0.328289	0.281	0.09	1.46663e-07	7	Fance
Nek7	1.45106e-14	0.32779	0.256	0.067	2.14743e-10	7	Nek7
Atp5g22	3.96744e-08	0.327531	0.983	0.925	0.000587142	7	Atp5g2
Slc35a2	1.42957e-07	0.327066	0.281	0.117	0.00211562	7	Slc35a2
Sec61a1	2.85626e-06	0.32569	0.322	0.157	0.0422697	7	Sec61a1
Nrp11	4.45981e-10	0.325382	0.421	0.177	6.60007e-06	7	Nrp1
Lamtor2	3.19468e-06	0.324254	0.868	0.64	0.0472781	7	Lamtor2
Hmbs1	1.8243e-06	0.32364	0.421	0.22	0.0269978	7	Hmbs
Ethe1	2.51478e-08	0.322987	0.306	0.126	0.000372162	7	Ethe1
Tor1aip1	1.13157e-10	0.322222	0.264	0.086	1.67461e-06	7	Tor1aip1
Rgs3	1.21772e-10	0.319457	0.298	0.103	1.8021e-06	7	Rgs3
Foxp11	2.16169e-09	0.31872	0.455	0.2	3.19908e-05	7	Foxp1
Actr1b	1.68887e-06	0.318548	0.397	0.204	0.0249936	7	Actr1b
Clic41	2.29774e-07	0.317852	0.455	0.227	0.00340042	7	Clic4
Tm9sf1	3.56769e-07	0.317233	0.289	0.126	0.00527982	7	Tm9sf1
Stx18	7.82918e-08	0.316992	0.289	0.121	0.00115864	7	Stx18
Herpud1	1.62737e-07	0.31513	0.38	0.179	0.00240834	7	Herpud1
Clpb	3.94908e-10	0.312625	0.264	0.09	5.84424e-06	7	Clpb
Klf31	4.8375e-11	0.312156	0.322	0.113	7.15901e-07	7	Klf3
Yif1b	1.80434e-07	0.311054	0.281	0.118	0.00267024	7	Yif1b
Triobp	1.06203e-10	0.310863	0.306	0.108	1.57169e-06	7	Triobp
Zic41	4.46975e-12	0.30742	0.331	0.112	6.61479e-08	7	Zic4
Mgat1	1.89503e-12	0.307226	0.256	0.075	2.80445e-08	7	Mgat1
Tlnrd1	1.00581e-06	0.30343	0.281	0.122	0.0148851	7	Tlnrd1
Hpcal1	6.45849e-07	0.30221	0.289	0.127	0.00955792	7	Hpcal1
Arhgap1	3.69266e-08	0.301952	0.281	0.113	0.000546477	7	Arhgap1
Stk241	3.29015e-06	0.298727	0.298	0.136	0.048691	7	Stk24
Nit22	1.07612e-07	0.298203	0.446	0.212	0.00159256	7	Nit2
Ccser2	6.5317e-07	0.298086	0.314	0.141	0.00966627	7	Ccser2
Pigk	2.65668e-09	0.296227	0.281	0.103	3.93163e-05	7	Pigk
Mri1	3.15645e-10	0.295049	0.256	0.084	4.67123e-06	7	Mri1
Man1a2	3.82008e-07	0.292922	0.281	0.118	0.00565333	7	Man1a2
Nudt14	4.95611e-08	0.292469	0.347	0.15	0.000733455	7	Nudt14
Slc39a10	6.35468e-07	0.291601	0.322	0.146	0.00940429	7	Slc39a10
Tvp23b	2.83555e-06	0.28975	0.405	0.205	0.0419633	7	Tvp23b
Mcm63	3.17611e-07	0.284352	0.488	0.246	0.00470033	7	Mcm6
Ldha3	2.04982e-07	0.283739	0.901	0.657	0.00303352	7	Ldha
Tmod3	8.85547e-07	0.283164	0.471	0.242	0.0131052	7	Tmod3
Mnat11	8.03216e-07	0.281065	0.38	0.185	0.0118868	7	Mnat1
Pstk	2.50562e-07	0.280899	0.298	0.126	0.00370807	7	Pstk
Cmc22	3.11358e-06	0.276946	0.43	0.228	0.0460779	7	Cmc2
Dera	7.65532e-14	0.276903	0.273	0.076	1.13291e-09	7	Dera
Cog4	1.65984e-07	0.275726	0.256	0.101	0.0024564	7	Cog4
Gstm1	2.05802e-08	0.275713	0.264	0.099	0.000304567	7	Gstm1
Ctdsp11	4.74332e-12	0.275259	0.256	0.076	7.01964e-08	7	Ctdsp1
Psen1	2.861e-07	0.27388	0.273	0.111	0.004234	7	Psen1
Ppp1r12a	2.0197e-06	0.272624	0.471	0.247	0.0298896	7	Ppp1r12a
Fgfr1op21	2.03496e-07	0.271729	0.388	0.179	0.00301154	7	Fgfr1op2
B230118H07Rik3	1.23683e-06	0.270905	0.471	0.246	0.0183039	7	B230118H07Rik
Ubac21	2.97966e-06	0.270172	0.405	0.207	0.044096	7	Ubac2
Nr2f2	8.05665e-07	0.264368	0.347	0.16	0.011923	7	Nr2f2
Rps6kb2	3.95167e-09	0.26302	0.331	0.128	5.84807e-05	7	Rps6kb2
Tmem123	1.73895e-08	0.260494	0.289	0.111	0.000257347	7	Tmem123
Efr3a	1.07573e-09	0.257699	0.264	0.091	1.59198e-05	7	Efr3a
Nck12	6.50028e-07	0.253947	0.405	0.195	0.00961976	7	Nck1
Rps281	8.04315e-07	0.251806	1	0.985	0.0119031	7	Rps28
Alg3	2.55339e-06	0.251045	0.298	0.134	0.0377877	7	Alg3
Lrp6	2.75756e-06	0.250141	0.273	0.122	0.0408092	7	Lrp6

## Sheet: Cluster 8
	p_val	avg_log2FC	pct.1	pct.2	p_val_adj	cluster	gene
Hist1h2ap2	1.32477e-51	2.96794	1	0.408	1.96053e-47	8	Hist1h2ap
Hist1h2ao2	8.46723e-63	2.92	1	0.295	1.25307e-58	8	Hist1h2ao
Gadd45g2	5.58002e-47	2.35048	0.959	0.311	8.25787e-43	8	Gadd45g
Rrm23	4.63716e-53	2.24015	1	0.311	6.86254e-49	8	Rrm2
Pclaf3	5.52057e-53	2.18026	1	0.314	8.16989e-49	8	Pclaf
Hist1h2ae2	2.26678e-80	2.17747	1	0.192	3.35461e-76	8	Hist1h2ae
Top2a2	7.51854e-67	2.12516	1	0.215	1.11267e-62	8	Top2a
Neurog21	7.33776e-48	2.09048	0.986	0.311	1.08592e-43	8	Neurog2
Spc252	4.70166e-63	2.0159	0.945	0.2	6.95798e-59	8	Spc25
H1f03	6.34421e-39	2.00493	1	0.796	9.3888e-35	8	H1f0
H2afx3	5.27739e-37	1.99494	0.986	0.555	7.81002e-33	8	H2afx
Nusap12	8.18576e-73	1.98542	0.986	0.187	1.21141e-68	8	Nusap1
Cdk14	1.4942e-53	1.9474	0.959	0.238	2.21126e-49	8	Cdk1
Hmgb23	7.16771e-35	1.90641	1	0.572	1.06075e-30	8	Hmgb2
Fbxo52	1.1324e-77	1.87854	0.918	0.151	1.67584e-73	8	Fbxo5
Eomes1	8.30632e-71	1.78246	0.904	0.148	1.22925e-66	8	Eomes
Tyms3	1.53448e-42	1.69569	0.945	0.305	2.27088e-38	8	Tyms
Hist1h1b2	3.85802e-91	1.67908	0.849	0.104	5.70948e-87	8	Hist1h1b
Spc244	1.47382e-51	1.65554	0.945	0.236	2.1811e-47	8	Spc24
Pbk2	1.42424e-49	1.65103	0.945	0.235	2.10773e-45	8	Pbk
Smc43	1.33914e-39	1.6198	0.973	0.331	1.98179e-35	8	Smc4
Hes62	2.01806e-29	1.58129	1	0.57	2.98652e-25	8	Hes6
Rrm13	8.31887e-43	1.57007	0.959	0.318	1.23111e-38	8	Rrm1
Smc23	5.35767e-47	1.56871	0.959	0.264	7.92882e-43	8	Smc2
Hmgn53	5.60321e-36	1.5665	0.877	0.294	8.2922e-32	8	Hmgn5
Hist1h2ab2	1.46662e-85	1.56102	0.904	0.122	2.17045e-81	8	Hist1h2ab
Cks23	2.05793e-41	1.55395	0.945	0.27	3.04553e-37	8	Cks2
Birc54	2.17059e-48	1.53654	1	0.249	3.21226e-44	8	Birc5
Kif222	3.13887e-57	1.48464	0.877	0.164	4.64521e-53	8	Kif22
Tk13	2.48513e-49	1.46121	0.781	0.154	3.67774e-45	8	Tk1
Emx13	6.40888e-30	1.45842	0.89	0.339	9.4845e-26	8	Emx1
Cks1b3	1.00548e-28	1.40691	0.973	0.52	1.488e-24	8	Cks1b
Esco22	2.45065e-80	1.40464	0.767	0.095	3.62672e-76	8	Esco2
Neurog1	9.52206e-79	1.40288	0.658	0.067	1.40917e-74	8	Neurog1
Aurkb2	1.29776e-62	1.39724	0.781	0.124	1.92055e-58	8	Aurkb
Ube2s1	1.19665e-31	1.39175	1	0.906	1.77092e-27	8	Ube2s
Dnajc93	3.91682e-30	1.37889	0.973	0.495	5.7965e-26	8	Dnajc9
Dut3	6.40863e-31	1.36819	1	0.535	9.48413e-27	8	Dut
Ube2c3	1.19769e-34	1.36359	0.932	0.281	1.77247e-30	8	Ube2c
Ccnb13	8.34948e-42	1.3371	0.904	0.216	1.23564e-37	8	Ccnb1
Kpna22	6.19963e-24	1.32891	0.863	0.347	9.17483e-20	8	Kpna2
Hist1h2an1	3.8106e-56	1.30387	0.589	0.079	5.6393e-52	8	Hist1h2an
Hmgn23	1.21014e-29	1.28361	1	0.869	1.79088e-25	8	Hmgn2
Abracl1	4.84531e-22	1.27937	0.973	0.613	7.17058e-18	8	Abracl
Gm101843	1.8199e-23	1.27897	0.767	0.285	2.69327e-19	8	Gm10184
Dek3	6.81169e-26	1.27428	0.945	0.476	1.00806e-21	8	Dek
Anp32e3	8.74597e-27	1.26913	0.973	0.607	1.29432e-22	8	Anp32e
Ccna23	4.75222e-37	1.26634	0.808	0.199	7.03281e-33	8	Ccna2
Cenpf3	1.50187e-36	1.25814	0.795	0.189	2.22261e-32	8	Cenpf
Aurka2	6.99728e-42	1.25383	0.685	0.131	1.03553e-37	8	Aurka
Insm1	2.4226e-53	1.25171	0.699	0.109	3.5852e-49	8	Insm1
Racgap13	2.49699e-37	1.25098	0.849	0.223	3.69529e-33	8	Racgap1
Dmrta22	1.15025e-27	1.24843	0.685	0.185	1.70226e-23	8	Dmrta2
Pcna3	1.92907e-22	1.24279	0.89	0.419	2.85484e-18	8	Pcna
Tpx23	3.72653e-46	1.24077	0.836	0.174	5.51489e-42	8	Tpx2
Gmnn3	4.7544e-37	1.2397	0.863	0.227	7.03604e-33	8	Gmnn
Anp32b4	8.20441e-25	1.23525	0.986	0.592	1.21417e-20	8	Anp32b
Arl6ip63	7.30671e-21	1.23159	0.918	0.462	1.08132e-16	8	Arl6ip6
Rfc43	1.61004e-33	1.22903	0.877	0.267	2.3827e-29	8	Rfc4
Idh23	8.96769e-29	1.2276	0.973	0.593	1.32713e-24	8	Idh2
Asf1b2	4.62499e-59	1.22588	0.74	0.115	6.84453e-55	8	Asf1b
Tacc33	1.13325e-44	1.2244	0.836	0.181	1.6771e-40	8	Tacc3
Igsf81	2.93158e-23	1.21656	0.808	0.314	4.33845e-19	8	Igsf8
Syce24	7.77964e-28	1.2129	0.726	0.222	1.15131e-23	8	Syce2
Cenpe2	1.33983e-40	1.20345	0.685	0.131	1.98281e-36	8	Cenpe
Sstr22	2.39221e-31	1.20271	0.753	0.193	3.54023e-27	8	Sstr2
Tex303	5.19045e-35	1.19713	0.836	0.239	7.68135e-31	8	Tex30
Cenph1	4.60608e-56	1.19491	0.671	0.099	6.81654e-52	8	Cenph
Lzts12	3.23505e-24	1.194	0.726	0.229	4.78756e-20	8	Lzts1
Rprm2	1.04166e-23	1.16402	1	0.507	1.54156e-19	8	Rprm
Mfap42	3.80378e-40	1.15525	0.918	0.23	5.62921e-36	8	Mfap4
Plk12	7.75699e-35	1.15413	0.603	0.118	1.14796e-30	8	Plk1
Dll1	1.12484e-29	1.15394	0.575	0.128	1.66465e-25	8	Dll1
Cdca83	3.861e-33	1.15103	0.877	0.246	5.71389e-29	8	Cdca8
Mki672	3.58854e-36	1.15032	0.712	0.157	5.31067e-32	8	Mki67
H2afv3	1.2899e-26	1.13821	1	0.91	1.90892e-22	8	H2afv
Cdca33	8.0207e-38	1.13321	0.822	0.192	1.18698e-33	8	Cdca3
Bub31	1.87472e-25	1.1309	0.973	0.617	2.7744e-21	8	Bub3
Lhx24	8.95666e-20	1.12963	0.959	0.46	1.3255e-15	8	Lhx2
Incenp2	3.2806e-37	1.12836	0.63	0.126	4.85496e-33	8	Incenp
Ezh22	1.02809e-21	1.123	0.986	0.606	1.52148e-17	8	Ezh2
Mfng2	6.93813e-27	1.12018	0.808	0.249	1.02677e-22	8	Mfng
Ska11	6.38509e-53	1.11307	0.63	0.093	9.4493e-49	8	Ska1
Nsmce4a3	2.55608e-22	1.0932	0.918	0.456	3.78274e-18	8	Nsmce4a
Btg21	5.04967e-22	1.08381	0.781	0.28	7.473e-18	8	Btg2
Tpm44	5.1938e-24	1.0789	0.918	0.393	7.68631e-20	8	Tpm4
Cenpl1	2.79988e-51	1.06977	0.562	0.076	4.14354e-47	8	Cenpl
Mxd32	8.03744e-42	1.06425	0.63	0.112	1.18946e-37	8	Mxd3
Actg13	3.57165e-20	1.06407	1	0.422	5.28568e-16	8	Actg1
Haus51	2.15561e-30	1.06008	0.452	0.078	3.19008e-26	8	Haus5
H3f3b1	9.57678e-38	1.05857	1	0.997	1.41727e-33	8	H3f3b
Hist1h2ac1	2.84083e-45	1.05173	0.548	0.08	4.20414e-41	8	Hist1h2ac
Prim13	2.12678e-36	1.0487	0.822	0.201	3.14743e-32	8	Prim1
Mad2l12	3.22693e-38	1.04309	0.712	0.15	4.77553e-34	8	Mad2l1
Hist1h1e1	4.72875e-43	1.04138	0.671	0.12	6.99807e-39	8	Hist1h1e
Chd71	9.13607e-18	1.03876	0.74	0.304	1.35205e-13	8	Chd7
Slbp3	7.7698e-19	1.03764	0.89	0.458	1.14985e-14	8	Slbp
Nasp3	1.41945e-19	1.03573	0.932	0.524	2.10064e-15	8	Nasp
Ccdc343	4.31634e-22	1.02608	0.959	0.528	6.38775e-18	8	Ccdc34
Tmpo3	6.27107e-22	1.02579	0.986	0.567	9.28055e-18	8	Tmpo
Nmral13	4.16729e-18	1.02475	0.822	0.405	6.16717e-14	8	Nmral1
Shcbp12	1.66584e-37	1.02359	0.589	0.109	2.46528e-33	8	Shcbp1
Hmgb13	7.63933e-34	1.02063	1	0.987	1.13054e-29	8	Hmgb1
Hs3st11	1.63721e-18	1.01215	0.507	0.136	2.4229e-14	8	Hs3st1
Hmga1b3	3.99971e-15	1.00534	0.74	0.34	5.91918e-11	8	Hmga1b
Tipin3	2.30756e-18	1.0047	0.795	0.321	3.41496e-14	8	Tipin
Clspn1	5.76341e-39	0.999229	0.507	0.078	8.52926e-35	8	Clspn
Selenoh3	1.59011e-20	0.985302	1	0.768	2.35321e-16	8	Selenoh
Cdc451	8.61831e-47	0.982854	0.548	0.078	1.27542e-42	8	Cdc45
Lockd3	1.70502e-29	0.982231	0.712	0.177	2.52326e-25	8	Lockd
Cmc23	1.17658e-18	0.97648	0.671	0.227	1.74122e-14	8	Cmc2
Nfix3	5.5146e-17	0.967757	0.877	0.389	8.16106e-13	8	Nfix
Paics3	2.35801e-19	0.9663	0.973	0.508	3.48962e-15	8	Paics
Rcor21	2.26467e-19	0.960706	0.795	0.323	3.35148e-15	8	Rcor2
Cenpm3	4.93574e-20	0.956764	0.699	0.228	7.3044e-16	8	Cenpm
E130114P18Rik3	6.54705e-17	0.954683	0.74	0.297	9.68897e-13	8	E130114P18Rik
Ubald21	9.66128e-18	0.954464	0.973	0.642	1.42977e-13	8	Ubald2
Kif111	2.58666e-43	0.954149	0.548	0.083	3.828e-39	8	Kif11
Dhfr3	6.30148e-18	0.949849	0.548	0.158	9.32556e-14	8	Dhfr
Rbmx21	2.67713e-19	0.948544	0.616	0.185	3.96189e-15	8	Rbmx2
Mis18bp11	3.85216e-38	0.938568	0.575	0.1	5.7008e-34	8	Mis18bp1
Elavl21	2.65178e-15	0.933502	0.89	0.49	3.92437e-11	8	Elavl2
Lig13	4.65765e-27	0.933201	0.685	0.174	6.89286e-23	8	Lig1
Dtymk3	1.12078e-16	0.929382	0.918	0.524	1.65864e-12	8	Dtymk
E2f11	5.72572e-32	0.926807	0.548	0.107	8.4735e-28	8	E2f1
2810006K23Rik	1.20079e-24	0.925714	0.562	0.133	1.77705e-20	8	2810006K23Rik
Sgo11	2.61869e-35	0.919706	0.521	0.09	3.87541e-31	8	Sgo1
Kifc5b1	4.70305e-37	0.914485	0.493	0.079	6.96005e-33	8	Kifc5b
Rpa23	5.9322e-28	0.914154	0.781	0.218	8.77906e-24	8	Rpa2
Lsm24	2.43625e-19	0.913153	0.986	0.551	3.60541e-15	8	Lsm2
Nxt13	1.53285e-16	0.912053	0.795	0.359	2.26847e-12	8	Nxt1
Orc62	1.41721e-15	0.911725	0.808	0.378	2.09733e-11	8	Orc6
Pnrc23	4.8971e-20	0.91056	0.836	0.342	7.24722e-16	8	Pnrc2
Kifc11	1.2864e-31	0.907402	0.521	0.098	1.90375e-27	8	Kifc1
Mis18a2	1.33483e-21	0.906772	0.603	0.178	1.97542e-17	8	Mis18a
H1fx2	2.14501e-19	0.904257	0.671	0.234	3.1744e-15	8	H1fx
Rnaseh2a3	1.1727e-20	0.901142	0.767	0.276	1.73547e-16	8	Rnaseh2a
Sae13	5.00932e-13	0.897608	0.89	0.506	7.41329e-09	8	Sae1
Ier51	3.54995e-18	0.89506	0.959	0.46	5.25357e-14	8	Ier5
Cdca41	2.15568e-24	0.889516	0.685	0.199	3.19019e-20	8	Cdca4
Dbf42	5.57509e-29	0.885832	0.63	0.148	8.25057e-25	8	Dbf4
Plk42	7.95926e-29	0.884791	0.562	0.12	1.17789e-24	8	Plk4
Dtl3	8.39045e-33	0.880995	0.658	0.141	1.2417e-28	8	Dtl
Hnrnpa32	2.09738e-18	0.873995	1	0.882	3.10391e-14	8	Hnrnpa3
Dhrs42	1.21859e-18	0.867617	0.685	0.225	1.8034e-14	8	Dhrs4
Ranbp13	8.20886e-20	0.865111	1	0.921	1.21483e-15	8	Ranbp1
Ndc801	1.78562e-38	0.859532	0.479	0.071	2.64254e-34	8	Ndc80
Cenpq2	1.8517e-25	0.85935	0.575	0.14	2.74033e-21	8	Cenpq
Prc12	1.21384e-22	0.852152	0.548	0.136	1.79636e-18	8	Prc1
Mdk4	3.01336e-15	0.846787	1	0.621	4.45948e-11	8	Mdk
Kif2c1	6.60533e-31	0.846633	0.452	0.076	9.77522e-27	8	Kif2c
Lsm83	3.86845e-14	0.840584	0.945	0.641	5.72492e-10	8	Lsm8
Rad51ap11	4.04606e-28	0.836783	0.452	0.083	5.98776e-24	8	Rad51ap1
Cit1	1.05188e-37	0.832668	0.507	0.08	1.55668e-33	8	Cit
Neurod62	1.00004e-12	0.82491	0.836	0.384	1.47995e-08	8	Neurod6
Cdca22	9.64419e-33	0.821223	0.534	0.099	1.42724e-28	8	Cdca2
Hist1h2ag1	6.03172e-33	0.816502	0.452	0.073	8.92634e-29	8	Hist1h2ag
Nuf22	4.69186e-37	0.814826	0.575	0.1	6.94348e-33	8	Nuf2
Lsm53	2.94482e-13	0.811592	0.89	0.507	4.35804e-09	8	Lsm5
Melk1	3.14967e-29	0.811543	0.521	0.102	4.6612e-25	8	Melk
Cdk43	6.19991e-21	0.806941	1	0.961	9.17524e-17	8	Cdk4
Hist1h2bb	5.82653e-43	0.805198	0.384	0.042	8.62268e-39	8	Hist1h2bb
Hist1h3b	3.1976e-35	0.803533	0.37	0.047	4.73213e-31	8	Hist1h3b
Nucks13	6.88604e-13	0.802888	0.849	0.454	1.01907e-08	8	Nucks1
Prim21	3.80736e-22	0.801161	0.493	0.117	5.6345e-18	8	Prim2
Mcm73	6.30412e-14	0.801004	0.849	0.416	9.32947e-10	8	Mcm7
Knl11	9.4885e-28	0.80008	0.438	0.08	1.4042e-23	8	Knl1
Rfc53	2.88479e-16	0.798015	0.589	0.198	4.2692e-12	8	Rfc5
Dck1	1.66099e-18	0.795301	0.589	0.182	2.4581e-14	8	Dck
Csrp23	1.53894e-12	0.794145	0.849	0.459	2.27748e-08	8	Csrp2
Prpf40a1	1.21969e-13	0.792415	0.959	0.58	1.80502e-09	8	Prpf40a
Tubg1	1.65962e-12	0.792345	0.753	0.382	2.45607e-08	8	Tubg1
Ccng22	3.28329e-13	0.791465	0.795	0.357	4.85894e-09	8	Ccng2
Kif41	3.22074e-33	0.789661	0.425	0.065	4.76637e-29	8	Kif4
Cdkn2c1	2.85576e-26	0.788016	0.479	0.094	4.22624e-22	8	Cdkn2c
Sapcd21	5.85085e-28	0.787132	0.425	0.074	8.65867e-24	8	Sapcd2
Eif4a31	2.49249e-13	0.785963	0.945	0.601	3.68864e-09	8	Eif4a3
Rfc23	4.96355e-14	0.783974	0.808	0.394	7.34556e-10	8	Rfc2
Fezf23	1.72612e-13	0.781578	0.74	0.32	2.55448e-09	8	Fezf2
Dnaaf21	4.3835e-17	0.773997	0.548	0.169	6.48714e-13	8	Dnaaf2
Cenpa3	1.08706e-12	0.773864	0.644	0.25	1.60874e-08	8	Cenpa
Lmnb13	6.53629e-13	0.773275	0.945	0.641	9.67306e-09	8	Lmnb1
Usp13	1.39367e-13	0.772869	0.603	0.23	2.0625e-09	8	Usp1
Cdca51	6.20835e-36	0.771812	0.466	0.071	9.18774e-32	8	Cdca5
Skp23	5.14462e-16	0.769097	0.534	0.168	7.61352e-12	8	Skp2
Nuak2	7.22044e-19	0.766644	0.411	0.094	1.06855e-14	8	Nuak2
Tubb31	2.94132e-24	0.76436	0.986	0.335	4.35286e-20	8	Tubb3
Tubb4b3	2.14395e-11	0.763115	0.836	0.511	3.17283e-07	8	Tubb4b
Psip11	6.65129e-16	0.761625	0.986	0.852	9.84324e-12	8	Psip1
Hist1h2bk1	2.22994e-26	0.759798	0.342	0.053	3.30009e-22	8	Hist1h2bk
Exo11	1.21926e-17	0.75963	0.356	0.077	1.80438e-13	8	Exo1
Ccnb24	3.92073e-18	0.759153	0.603	0.178	5.80229e-14	8	Ccnb2
Cbx13	1.71255e-11	0.757994	0.986	0.752	2.5344e-07	8	Cbx1
Rad512	3.41374e-22	0.757899	0.466	0.104	5.052e-18	8	Rad51
Ckap2l1	6.54012e-31	0.757757	0.452	0.076	9.67872e-27	8	Ckap2l
Hmga12	2.01912e-16	0.753497	0.575	0.19	2.9881e-12	8	Hmga1
Tcf33	1.08762e-10	0.75295	0.836	0.475	1.60957e-06	8	Tcf3
Ube2t2	3.49766e-28	0.750482	0.534	0.109	5.17619e-24	8	Ube2t
Chek2	1.53144e-29	0.747174	0.329	0.045	2.26637e-25	8	Chek2
Pmf14	1.12265e-15	0.745131	0.616	0.21	1.66142e-11	8	Pmf1
Hirip31	1.28002e-18	0.741212	0.466	0.121	1.89431e-14	8	Hirip3
H2afy4	2.82235e-13	0.73949	0.986	0.765	4.1768e-09	8	H2afy
Smarca52	8.91576e-13	0.73868	0.849	0.448	1.31944e-08	8	Smarca5
Ube2i1	2.54872e-16	0.737512	0.986	0.865	3.77185e-12	8	Ube2i
Ttk	1.31942e-44	0.734707	0.397	0.043	1.95261e-40	8	Ttk
Kif152	5.36187e-24	0.734063	0.466	0.099	7.93503e-20	8	Kif15
Bcl7a2	1.3332e-13	0.73385	0.89	0.452	1.973e-09	8	Bcl7a
Dnmt12	3.15756e-22	0.732422	0.616	0.163	4.67287e-18	8	Dnmt1
Arl6ip12	4.98384e-09	0.732391	0.877	0.655	7.37559e-05	8	Arl6ip1
Kif232	3.06841e-26	0.731108	0.521	0.11	4.54093e-22	8	Kif23
Tead23	1.21923e-13	0.729357	0.89	0.423	1.80434e-09	8	Tead2
Hmmr1	1.98134e-23	0.728196	0.411	0.081	2.93219e-19	8	Hmmr
Hist1h2bq	7.8143e-42	0.728138	0.384	0.043	1.15644e-37	8	Hist1h2bq
Fam110a1	9.50462e-12	0.727197	0.658	0.297	1.40659e-07	8	Fam110a
Gins41	8.36826e-14	0.726532	0.712	0.292	1.23842e-09	8	Gins4
Prdx44	7.76506e-10	0.726218	0.726	0.362	1.14915e-05	8	Prdx4
Cdkn2d1	1.45866e-09	0.726127	0.726	0.388	2.15867e-05	8	Cdkn2d
1810037I17Rik4	5.28958e-11	0.724246	0.918	0.567	7.82805e-07	8	1810037I17Rik
Rfc13	5.42023e-16	0.722937	0.63	0.214	8.0214e-12	8	Rfc1
Pcbp41	2.73964e-12	0.72103	0.973	0.699	4.05439e-08	8	Pcbp4
Plekhf21	9.72694e-18	0.719931	0.452	0.115	1.43949e-13	8	Plekhf2
Ddx39b2	6.62268e-14	0.718061	1	0.789	9.80091e-10	8	Ddx39b
Hist1h1a1	3.68979e-48	0.717792	0.411	0.042	5.46052e-44	8	Hist1h1a
Ankrd101	5.51372e-11	0.716816	0.726	0.322	8.15975e-07	8	Ankrd10
Mrpl182	6.45697e-10	0.716618	0.959	0.696	9.55567e-06	8	Mrpl18
Igfbp23	3.98035e-10	0.711892	0.904	0.625	5.89052e-06	8	Igfbp2
Timm501	3.88291e-11	0.709255	0.795	0.401	5.74632e-07	8	Timm50
Lsm33	2.56555e-12	0.708751	0.836	0.428	3.79676e-08	8	Lsm3
Sox42	2.6654e-13	0.707799	0.986	0.936	3.94452e-09	8	Sox4
Pole33	2.62806e-12	0.706079	0.753	0.34	3.88927e-08	8	Pole3
Gmps1	6.80589e-10	0.705092	0.658	0.326	1.0072e-05	8	Gmps
Pard3	7.74974e-25	0.704704	0.534	0.117	1.14688e-20	8	Pard3
Hells3	2.24149e-17	0.702989	0.603	0.182	3.31718e-13	8	Hells
Tfap2c2	2.17475e-16	0.701086	0.466	0.129	3.21842e-12	8	Tfap2c
Hmgb31	9.50318e-15	0.700586	1	0.928	1.40638e-10	8	Hmgb3
Hdac13	9.25365e-13	0.698918	0.849	0.409	1.36945e-08	8	Hdac1
Hist1h2ba	3.4211e-20	0.697651	0.301	0.053	5.06288e-16	8	Hist1h2ba
Mybl21	4.65881e-26	0.6934	0.342	0.053	6.89457e-22	8	Mybl2
Cep1922	1.69605e-21	0.692705	0.507	0.123	2.50998e-17	8	Cep192
Rfc33	4.57763e-11	0.689931	0.767	0.392	6.77443e-07	8	Rfc3
Bbx3	5.79467e-12	0.688152	0.562	0.218	8.57553e-08	8	Bbx
Kif5b1	5.74924e-13	0.686573	0.973	0.712	8.5083e-09	8	Kif5b
Rnaseh2c4	2.99774e-10	0.683633	0.795	0.414	4.43636e-06	8	Rnaseh2c
Tcf191	5.35918e-14	0.682709	0.342	0.086	7.93105e-10	8	Tcf19
Mms22l2	2.84916e-20	0.681563	0.521	0.131	4.21648e-16	8	Mms22l
Tcf43	1.9832e-11	0.681188	0.986	0.706	2.93494e-07	8	Tcf4
Srsf103	3.01822e-10	0.680385	0.904	0.597	4.46667e-06	8	Srsf10
Numa1	1.09332e-10	0.677716	0.452	0.161	1.618e-06	8	Numa1
Topbp12	3.23404e-10	0.677232	0.411	0.148	4.78605e-06	8	Topbp1
Vrk12	6.92153e-12	0.676827	0.699	0.316	1.02432e-07	8	Vrk1
Hist1h2bj	3.78258e-20	0.675898	0.274	0.044	5.59785e-16	8	Hist1h2bj
Tdp21	5.12275e-12	0.674877	0.63	0.266	7.58116e-08	8	Tdp2
Gm47371	1.07442e-11	0.67481	0.452	0.152	1.59003e-07	8	Gm4737
Smc62	5.51362e-10	0.674684	0.836	0.468	8.15961e-06	8	Smc6
Rbbp74	2.07349e-09	0.674234	0.822	0.454	3.06857e-05	8	Rbbp7
Ncapd21	2.47065e-17	0.672785	0.411	0.103	3.65632e-13	8	Ncapd2
Syne22	3.18304e-14	0.671813	0.644	0.231	4.71058e-10	8	Syne2
Igfbpl12	2.15709e-11	0.669396	1	0.771	3.19228e-07	8	Igfbpl1
Smc32	4.44395e-09	0.668098	0.849	0.534	6.5766e-05	8	Smc3
Rangap11	1.89848e-11	0.66797	0.671	0.303	2.80956e-07	8	Rangap1
Dscc1	2.3906e-22	0.667965	0.342	0.06	3.53785e-18	8	Dscc1
Mcm64	2.70016e-13	0.667876	0.644	0.246	3.99597e-09	8	Mcm6
Rnd22	2.22193e-14	0.666419	0.767	0.316	3.28824e-10	8	Rnd2
Hist1h3c1	4.69237e-23	0.666154	0.329	0.055	6.94423e-19	8	Hist1h3c
Gng54	3.44536e-11	0.665919	1	0.763	5.09879e-07	8	Gng5
Spag5	3.04654e-29	0.664734	0.342	0.048	4.50858e-25	8	Spag5
Sf1	5.39391e-08	0.663781	0.63	0.35	0.000798245	8	Sf1
Ppp1r351	1.24822e-10	0.663452	0.74	0.359	1.84725e-06	8	Ppp1r35
Hist2h3c11	2.81313e-26	0.660759	0.329	0.049	4.16316e-22	8	Hist2h3c1
Neil31	1.29963e-22	0.660003	0.329	0.056	1.92333e-18	8	Neil3
Igsf91	8.31456e-09	0.659098	0.438	0.178	0.000123047	8	Igsf9
Cbx51	1.74623e-07	0.657272	0.795	0.499	0.00258425	8	Cbx5
Nup851	3.59849e-17	0.656587	0.521	0.149	5.32541e-13	8	Nup85
Raly1	2.96519e-10	0.655168	0.945	0.668	4.38819e-06	8	Raly
Magoh2	1.79053e-08	0.655091	0.795	0.505	0.00026498	8	Magoh
Nudt213	7.70443e-13	0.653914	0.973	0.731	1.14018e-08	8	Nudt21
Snrpd13	8.2153e-12	0.650902	0.986	0.847	1.21578e-07	8	Snrpd1
Rpa31	2.32691e-08	0.650791	0.795	0.472	0.000344359	8	Rpa3
Nup621	7.05366e-17	0.64915	0.616	0.196	1.04387e-12	8	Nup62
Cebpg2	8.20402e-11	0.649125	0.699	0.312	1.21411e-06	8	Cebpg
Elof12	1.1421e-10	0.645624	0.877	0.604	1.69019e-06	8	Elof1
Ube2g22	2.74438e-10	0.644592	0.699	0.335	4.06141e-06	8	Ube2g2
Hprt2	7.41231e-15	0.642519	0.685	0.255	1.09695e-10	8	Hprt
Gadd45a	7.07152e-14	0.641528	0.342	0.088	1.04651e-09	8	Gadd45a
Cenpk1	6.32486e-19	0.640977	0.425	0.099	9.36016e-15	8	Cenpk
Sf3b11	2.26043e-08	0.636117	0.959	0.772	0.000334521	8	Sf3b1
Cdc25c	3.00467e-25	0.634428	0.425	0.077	4.44661e-21	8	Cdc25c
Smc1a2	4.77109e-11	0.634207	0.74	0.34	7.06074e-07	8	Smc1a
Nde13	4.70536e-13	0.634183	0.589	0.214	6.96346e-09	8	Nde1
Ppp1cc2	1.05541e-12	0.633094	1	0.861	1.5619e-08	8	Ppp1cc
Uchl5	1.15443e-12	0.632377	0.534	0.192	1.70845e-08	8	Uchl5
Cep571	2.34929e-09	0.63154	0.507	0.218	3.47671e-05	8	Cep57
Rbm32	1.78216e-12	0.628826	1	0.92	2.63742e-08	8	Rbm3
Ncaph1	4.57871e-20	0.628695	0.37	0.076	6.77603e-16	8	Ncaph
Hpf11	1.71206e-08	0.624716	0.822	0.456	0.000253368	8	Hpf1
Hist2h3c21	3.08891e-29	0.622395	0.356	0.051	4.57127e-25	8	Hist2h3c2
Pdlim1	2.92098e-23	0.621761	0.342	0.059	4.32276e-19	8	Pdlim1
Snrpb4	4.64669e-13	0.621326	0.986	0.866	6.87664e-09	8	Snrpb
Pimreg2	3.64476e-09	0.620918	0.438	0.168	5.39387e-05	8	Pimreg
Srrm42	1.19517e-10	0.620441	0.603	0.244	1.76874e-06	8	Srrm4
Nsd21	3.10793e-07	0.617449	0.589	0.323	0.00459943	8	Nsd2
Mthfd21	2.80423e-17	0.616965	0.452	0.117	4.14998e-13	8	Mthfd2
Cul11	2.73546e-10	0.616469	0.767	0.387	4.0482e-06	8	Cul1
Mcm23	8.20797e-10	0.616231	0.562	0.23	1.2147e-05	8	Mcm2
Phrf1	8.04211e-07	0.616198	0.329	0.129	0.0119015	8	Phrf1
Atad22	2.83752e-22	0.615653	0.466	0.101	4.19924e-18	8	Atad2
Gm102823	8.41869e-14	0.613841	0.589	0.209	1.24588e-09	8	Gm10282
Cdk2ap11	3.55395e-10	0.612541	0.726	0.368	5.2595e-06	8	Cdk2ap1
Baz1b1	2.34722e-09	0.61217	0.589	0.259	3.47365e-05	8	Baz1b
Rnf1652	1.29365e-07	0.611953	0.671	0.346	0.00191448	8	Rnf165
Tceal9	1.96115e-14	0.611807	1	0.928	2.90231e-10	8	Tceal9
Hat13	6.89227e-15	0.611225	0.74	0.281	1.01999e-10	8	Hat1
Mex3a1	2.73883e-09	0.611067	0.863	0.512	4.0532e-05	8	Mex3a
Fam104a	1.03356e-07	0.610961	0.849	0.542	0.00152957	8	Fam104a
Alyref2	5.56414e-15	0.610892	0.575	0.188	8.23438e-11	8	Alyref
Cotl14	8.49165e-08	0.610267	0.822	0.557	0.00125668	8	Cotl1
Lyar3	1.67776e-12	0.610068	0.836	0.359	2.48291e-08	8	Lyar
Sgo2a	1.03295e-27	0.610062	0.37	0.057	1.52867e-23	8	Sgo2a
Ran3	1.90006e-15	0.605111	1	0.974	2.81189e-11	8	Ran
Ppih3	3.31748e-10	0.604007	0.726	0.356	4.90954e-06	8	Ppih
Cenpw3	3.73236e-12	0.60327	0.575	0.21	5.52352e-08	8	Cenpw
Ska21	1.09488e-10	0.600913	0.534	0.209	1.62031e-06	8	Ska2
Phf5a2	5.28158e-09	0.600791	0.89	0.595	7.81621e-05	8	Phf5a
Rhno11	1.44156e-16	0.600425	0.521	0.15	2.13336e-12	8	Rhno1
Pold31	8.22325e-16	0.597065	0.493	0.142	1.21696e-11	8	Pold3
Kif20b1	4.42904e-20	0.596973	0.384	0.079	6.55453e-16	8	Kif20b
Pa2g43	2.24368e-09	0.596436	0.89	0.591	3.32042e-05	8	Pa2g4
Pxylp1	1.08228e-12	0.595856	0.397	0.118	1.60167e-08	8	Pxylp1
Rpa13	2.19793e-11	0.595132	0.466	0.159	3.25272e-07	8	Rpa1
Trim21	2.49382e-10	0.594618	0.877	0.507	3.6906e-06	8	Trim2
Polr2c2	4.58755e-08	0.594428	0.877	0.619	0.000678912	8	Polr2c
Gps21	7.5473e-08	0.593474	0.589	0.279	0.00111693	8	Gps2
Ehbp13	7.52064e-12	0.593405	0.603	0.24	1.11298e-07	8	Ehbp1
Cdc1231	3.66063e-10	0.593155	0.904	0.549	5.41737e-06	8	Cdc123
Smchd12	1.16628e-06	0.592915	0.562	0.283	0.0172598	8	Smchd1
Tgif11	1.99067e-16	0.592137	0.37	0.087	2.94599e-12	8	Tgif1
Ssrp12	1.8511e-09	0.591788	0.877	0.544	2.73945e-05	8	Ssrp1
Stip1	1.81403e-06	0.591727	0.712	0.423	0.0268458	8	Stip1
Eny22	1.87132e-08	0.591606	0.945	0.714	0.000276937	8	Eny2
Magi1	1.91682e-07	0.590568	0.342	0.13	0.00283671	8	Magi1
Shmt22	1.22837e-15	0.590146	0.589	0.188	1.81787e-11	8	Shmt2
Mfap24	1.48156e-07	0.58728	0.877	0.612	0.00219256	8	Mfap2
Spsb4	1.00015e-12	0.585944	0.507	0.171	1.48013e-08	8	Spsb4
Cdc203	8.80361e-16	0.585169	0.644	0.215	1.30285e-11	8	Cdc20
Zfp781	5.71657e-19	0.584138	0.356	0.073	8.45995e-15	8	Zfp78
Hnrnpm1	7.06836e-12	0.584106	1	0.761	1.04605e-07	8	Hnrnpm
Vangl23	8.8795e-09	0.583182	0.74	0.404	0.000131408	8	Vangl2
Rhbdl31	8.13504e-15	0.583032	0.452	0.123	1.2039e-10	8	Rhbdl3
Acly1	3.86574e-07	0.581215	0.658	0.359	0.00572091	8	Acly
Snrnp402	1.76913e-09	0.579991	0.877	0.547	2.61814e-05	8	Snrnp40
Smco42	2.48127e-12	0.579098	0.507	0.175	3.67202e-08	8	Smco4
Ube2e32	7.5505e-10	0.578615	0.973	0.8	1.1174e-05	8	Ube2e3
Hist1h1d	3.9146e-20	0.578414	0.26	0.04	5.79322e-16	8	Hist1h1d
Rad54l1	5.27884e-21	0.577989	0.397	0.08	7.81215e-17	8	Rad54l
Hmg20b4	7.47936e-10	0.575048	0.616	0.278	1.10687e-05	8	Hmg20b
Ccne11	1.00878e-18	0.573966	0.342	0.069	1.4929e-14	8	Ccne1
Cdk21	4.19368e-13	0.573108	0.356	0.097	6.20623e-09	8	Cdk2
Cenpj	5.03135e-30	0.572524	0.329	0.043	7.44589e-26	8	Cenpj
Stxbp6	2.86657e-22	0.571536	0.342	0.06	4.24224e-18	8	Stxbp6
Emx22	7.99298e-13	0.571117	0.548	0.186	1.18288e-08	8	Emx2
Ubr71	2.34629e-15	0.570027	0.452	0.127	3.47228e-11	8	Ubr7
Mcm53	7.25683e-15	0.569536	0.507	0.154	1.07394e-10	8	Mcm5
Srsf12	5.5695e-09	0.568302	0.918	0.612	8.2423e-05	8	Srsf1
Ccnf1	7.48429e-23	0.567979	0.356	0.063	1.1076e-18	8	Ccnf
Odf21	1.24912e-10	0.567265	0.466	0.166	1.84858e-06	8	Odf2
Ifrd11	2.23814e-07	0.566344	0.589	0.301	0.00331223	8	Ifrd1
Rnf264	9.50905e-13	0.566326	0.603	0.22	1.40724e-08	8	Rnf26
Polr3k1	6.55049e-08	0.565252	0.89	0.603	0.000969407	8	Polr3k
Hnrnpab	1.0194e-08	0.565198	0.904	0.588	0.000150861	8	Hnrnpab
Srsf32	8.83593e-11	0.564334	1	0.937	1.30763e-06	8	Srsf3
Nap1l13	1.31403e-10	0.563696	0.973	0.812	1.94463e-06	8	Nap1l1
Gapdh3	1.12427e-13	0.563384	1	0.969	1.6638e-09	8	Gapdh
Prdx14	1.00243e-06	0.56258	0.863	0.612	0.014835	8	Prdx1
Srsf73	3.36015e-10	0.562267	1	0.879	4.97269e-06	8	Srsf7
Timeless1	7.94668e-14	0.56225	0.411	0.114	1.17603e-09	8	Timeless
Nutf23	5.5143e-09	0.562026	0.959	0.828	8.16061e-05	8	Nutf2
Hist1h2bf	4.21684e-30	0.560084	0.274	0.03	6.24051e-26	8	Hist1h2bf
Prom11	6.71445e-10	0.559364	0.356	0.117	9.93671e-06	8	Prom1
Mex3b1	6.33678e-10	0.55933	0.548	0.221	9.37781e-06	8	Mex3b
Gm100531	2.46968e-09	0.558969	0.959	0.771	3.65488e-05	8	Gm10053
Hist1h1c1	3.99561e-13	0.558521	0.37	0.099	5.91311e-09	8	Hist1h1c
Knstrn3	6.11792e-19	0.558055	0.562	0.149	9.05392e-15	8	Knstrn
Taf10	7.52615e-09	0.557316	0.534	0.229	0.000111379	8	Taf10
Gadd45gip11	1.7271e-11	0.556929	0.493	0.173	2.55594e-07	8	Gadd45gip1
Sinhcaf1	2.29516e-08	0.555388	0.575	0.262	0.000339661	8	Sinhcaf
Fam53b1	1.85152e-11	0.554877	0.466	0.155	2.74006e-07	8	Fam53b
Tssc41	1.73315e-10	0.55476	0.699	0.306	2.5649e-06	8	Tssc4
Rad212	4.48436e-09	0.554009	0.685	0.33	6.6364e-05	8	Rad21
Nutf2-ps13	4.05704e-07	0.552379	0.945	0.723	0.00600401	8	Nutf2-ps1
Hnrnpf4	1.21384e-07	0.551562	0.959	0.777	0.00179637	8	Hnrnpf
Nfib2	1.49697e-09	0.550713	0.986	0.674	2.21536e-05	8	Nfib
Rnps11	2.54353e-08	0.546076	0.959	0.713	0.000376417	8	Rnps1
Nudcd23	6.86882e-08	0.545681	0.753	0.416	0.00101652	8	Nudcd2
Eed2	6.03629e-10	0.545065	0.548	0.221	8.93311e-06	8	Eed
Cplx22	3.04964e-08	0.544494	0.562	0.246	0.000451316	8	Cplx2
Sap302	5.56036e-07	0.544319	0.863	0.605	0.00822877	8	Sap30
Pgp1	1.28644e-06	0.542164	0.699	0.405	0.0190381	8	Pgp
Rdx3	1.64485e-07	0.541937	0.863	0.535	0.00243422	8	Rdx
Pkn22	7.36843e-08	0.541651	0.521	0.232	0.00109045	8	Pkn2
Tmem1771	3.36322e-09	0.541454	0.397	0.139	4.97723e-05	8	Tmem177
Kdm1a1	1.64895e-06	0.541042	0.548	0.255	0.0244028	8	Kdm1a
Gm101312	2.45362e-16	0.541003	1	0.977	3.63112e-12	8	Gm10131
Erh2	2.33497e-16	0.540796	1	0.983	3.45553e-12	8	Erh
D030056L22Rik2	2.194e-07	0.540088	0.685	0.367	0.0032469	8	D030056L22Rik
2005-03-01	2.15624e-08	0.537926	0.918	0.603	0.000319101	8	2005-03-01
Odc13	7.62055e-08	0.537497	0.781	0.482	0.00112776	8	Odc1
Exosc73	5.16588e-09	0.537152	0.781	0.39	7.64498e-05	8	Exosc7
Bub1b1	2.99806e-16	0.536947	0.37	0.086	4.43682e-12	8	Bub1b
Hnrnpd1	8.65396e-08	0.53676	0.575	0.278	0.0012807	8	Hnrnpd
Calm21	1.68062e-12	0.536346	1	0.986	2.48715e-08	8	Calm2
Gpsm23	5.95388e-10	0.536161	0.411	0.147	8.81115e-06	8	Gpsm2
Sumo21	1.08573e-15	0.534093	1	0.989	1.60677e-11	8	Sumo2
Ppie3	2.00507e-08	0.533468	0.671	0.336	0.00029673	8	Ppie
Trim592	5.01521e-09	0.532998	0.466	0.186	7.42201e-05	8	Trim59
Srrt2	2.5823e-07	0.532808	0.521	0.255	0.00382155	8	Srrt
Naa204	3.22038e-08	0.532032	0.795	0.42	0.000476585	8	Naa20
Hjurp1	1.13695e-14	0.531678	0.411	0.11	1.68258e-10	8	Hjurp
Ier24	1.81716e-10	0.530551	0.808	0.391	2.68921e-06	8	Ier2
Pttg13	1.31519e-14	0.530153	0.658	0.225	1.94634e-10	8	Pttg1
Ezr2	6.42404e-11	0.529314	0.548	0.209	9.50693e-07	8	Ezr
Hmgn13	9.91938e-14	0.529156	1	0.973	1.46797e-09	8	Hmgn1
Rbbp81	1.30752e-10	0.525559	0.37	0.118	1.935e-06	8	Rbbp8
U2af13	2.07754e-10	0.524947	1	0.849	3.07456e-06	8	U2af1
Nudt53	1.19076e-07	0.524105	0.644	0.331	0.00176221	8	Nudt5
Psrc11	1.04303e-12	0.523626	0.411	0.121	1.54357e-08	8	Psrc1
Ppil12	7.4561e-08	0.523415	0.63	0.318	0.00110343	8	Ppil1
Ticrr	5.07147e-28	0.521851	0.329	0.046	7.50527e-24	8	Ticrr
4930579G24Rik	4.04629e-17	0.521834	0.329	0.068	5.9881e-13	8	4930579G24Rik
Acvr2b	5.51431e-10	0.520285	0.397	0.138	8.16062e-06	8	Acvr2b
Gemin21	2.49282e-10	0.519409	0.329	0.1	3.68913e-06	8	Gemin2
Gspt12	7.79386e-07	0.518192	0.726	0.454	0.0115341	8	Gspt1
Gm73242	2.67854e-07	0.517783	0.89	0.588	0.00396398	8	Gm7324
Ckap22	3.81879e-13	0.515731	0.425	0.124	5.65143e-09	8	Ckap2
Neurod12	1.14404e-12	0.514484	0.575	0.2	1.69307e-08	8	Neurod1
Casp8ap22	1.10287e-06	0.514165	0.411	0.183	0.0163214	8	Casp8ap2
Trir	1.3397e-08	0.514029	0.986	0.809	0.000198262	8	Trir
Ncapd31	4.54762e-15	0.513291	0.411	0.106	6.73002e-11	8	Ncapd3
Hsp90aa11	6.77428e-10	0.512525	1	0.96	1.00253e-05	8	Hsp90aa1
Jade1	1.12974e-12	0.512147	0.288	0.068	1.6719e-08	8	Jade1
Hist1h3d1	6.01748e-12	0.512063	0.301	0.077	8.90526e-08	8	Hist1h3d
Kpnb12	1.01512e-09	0.509015	0.644	0.269	1.50227e-05	8	Kpnb1
Mcm33	3.1594e-08	0.508862	0.425	0.165	0.000467559	8	Mcm3
Bub11	1.17385e-18	0.50809	0.342	0.068	1.73718e-14	8	Bub1
Azi2	1.85425e-07	0.507225	0.479	0.207	0.00274411	8	Azi2
Cntrob	1.08036e-16	0.503946	0.329	0.07	1.59882e-12	8	Cntrob
Miat	4.06664e-09	0.503873	0.507	0.201	6.01822e-05	8	Miat
Tra2b2	1.55127e-06	0.503655	0.918	0.743	0.0229572	8	Tra2b
Hnrnpu2	2.93822e-08	0.501111	0.986	0.827	0.000434828	8	Hnrnpu
Cenpn1	6.39408e-16	0.49964	0.356	0.083	9.4626e-12	8	Cenpn
Nup931	2.73453e-09	0.499441	0.397	0.144	4.04683e-05	8	Nup93
Sarnp2	1.26139e-07	0.498978	0.973	0.803	0.00186673	8	Sarnp
Nedd11	8.25347e-14	0.498085	0.356	0.092	1.22143e-09	8	Nedd1
Snrpe2	2.06175e-09	0.497873	1	0.908	3.05118e-05	8	Snrpe
Brd3	1.90667e-06	0.497415	0.836	0.525	0.0282168	8	Brd3
Oip5	1.97373e-24	0.496923	0.274	0.037	2.92092e-20	8	Oip5
Rbm8a2	1.22712e-07	0.495863	0.973	0.805	0.00181602	8	Rbm8a
Elavl43	7.83595e-08	0.495328	0.904	0.597	0.00115964	8	Elavl4
Snrpg2	4.83285e-11	0.495162	1	0.966	7.15214e-07	8	Snrpg
Gtf2a21	1.45621e-08	0.49493	0.795	0.416	0.000215505	8	Gtf2a2
Srrm13	2.29171e-08	0.494267	0.877	0.496	0.00033915	8	Srrm1
Med28	7.28895e-09	0.494014	0.959	0.774	0.000107869	8	Med28
G2e31	4.69702e-14	0.492841	0.411	0.112	6.95112e-10	8	G2e3
Slc30a101	2.31083e-16	0.492734	0.384	0.089	3.4198e-12	8	Slc30a10
Cbfb2	1.41728e-11	0.492675	0.521	0.18	2.09744e-07	8	Cbfb
U2af21	4.06278e-07	0.491347	0.767	0.426	0.00601251	8	U2af2
Arhgap11a	7.56071e-14	0.490942	0.301	0.069	1.11891e-09	8	Arhgap11a
Rbfox32	2.71345e-08	0.489549	0.452	0.182	0.000401563	8	Rbfox3
Fbln12	2.60431e-08	0.488768	0.397	0.146	0.000385411	8	Fbln1
Pdzd111	6.60639e-07	0.488683	0.795	0.464	0.0097768	8	Pdzd11
Arpp192	5.81022e-08	0.488364	0.877	0.642	0.000859855	8	Arpp19
Eif1ad1	1.51714e-09	0.487342	0.562	0.239	2.24521e-05	8	Eif1ad
Ppp1r22	6.4255e-08	0.487189	0.767	0.417	0.00095091	8	Ppp1r2
Blm	1.38878e-14	0.485537	0.26	0.053	2.05525e-10	8	Blm
Cnih42	5.51793e-07	0.484687	0.63	0.325	0.00816599	8	Cnih4
Ctcf1	1.85338e-07	0.481116	0.562	0.27	0.00274282	8	Ctcf
Tpr3	3.13153e-06	0.480609	0.795	0.527	0.0463435	8	Tpr
Dennd5b	2.06152e-09	0.479861	0.342	0.11	3.05084e-05	8	Dennd5b
Fxn3	3.2384e-07	0.479827	0.534	0.239	0.0047925	8	Fxn
Topors2	3.92816e-07	0.479634	0.534	0.252	0.00581329	8	Topors
Cbfa2t2	1.43533e-10	0.478637	0.329	0.095	2.12415e-06	8	Cbfa2t2
Hmgxb41	2.84074e-09	0.477653	0.438	0.163	4.20401e-05	8	Hmgxb4
Pnrc12	2.59516e-06	0.474324	0.836	0.551	0.0384057	8	Pnrc1
Srsf62	2.98498e-06	0.473515	0.945	0.758	0.0441747	8	Srsf6
Rfwd3	1.06088e-10	0.473323	0.274	0.073	1.57e-06	8	Rfwd3
Aaas1	1.2778e-10	0.472505	0.342	0.104	1.89102e-06	8	Aaas
Papola1	2.42362e-06	0.472306	0.808	0.502	0.0358671	8	Papola
Haus13	1.36466e-07	0.471392	0.466	0.203	0.00201956	8	Haus1
Cpsf61	2.36695e-07	0.4701	0.836	0.488	0.00350285	8	Cpsf6
Hnrnpll	8.85453e-08	0.469713	0.753	0.433	0.00131038	8	Hnrnpll
Srsf111	7.49753e-07	0.469257	0.932	0.761	0.0110956	8	Srsf11
Srrm21	8.90415e-08	0.469234	1	0.833	0.00131772	8	Srrm2
Itpk11	6.3832e-09	0.468578	0.425	0.158	9.4465e-05	8	Itpk1
Psmc3ip2	8.53513e-09	0.468479	0.603	0.262	0.000126311	8	Psmc3ip
Atp5g23	3.58674e-11	0.467737	1	0.925	5.30802e-07	8	Atp5g2
Otx12	5.01498e-09	0.467412	0.37	0.126	7.42166e-05	8	Otx1
Foxm1	1.22636e-19	0.467122	0.301	0.053	1.81489e-15	8	Foxm1
Ccnl21	2.00475e-06	0.464491	0.685	0.374	0.0296683	8	Ccnl2
Ccdc25	1.09049e-09	0.464134	0.521	0.201	1.61382e-05	8	Ccdc25
Msn1	1.94324e-10	0.463453	0.315	0.092	2.8758e-06	8	Msn
Dlgap5	1.34939e-14	0.463101	0.301	0.067	1.99697e-10	8	Dlgap5
Hnrnpa2b1	3.84051e-10	0.462277	1	0.979	5.68358e-06	8	Hnrnpa2b1
Zw10	2.16491e-14	0.461219	0.315	0.072	3.20385e-10	8	Zw10
Gm121841	1.86331e-08	0.46072	0.575	0.255	0.000275751	8	Gm12184
Ipo52	5.7284e-08	0.459906	0.479	0.201	0.000847746	8	Ipo5
Uhrf13	6.88771e-07	0.459238	0.329	0.129	0.0101931	8	Uhrf1
Gm89941	2.93865e-08	0.458844	0.342	0.12	0.00043489	8	Gm8994
Snx54	1.40733e-07	0.457983	0.575	0.258	0.00208271	8	Snx5
Snu132	2.98208e-07	0.457648	1	0.851	0.00441318	8	Snu13
Rbm10	1.55092e-06	0.457492	0.507	0.233	0.022952	8	Rbm10
Pax62	2.75983e-11	0.457222	0.753	0.316	4.08427e-07	8	Pax6
Gm472833	1.28486e-07	0.455695	0.589	0.271	0.00190147	8	Gm47283
Mrpl283	1.28501e-07	0.455516	0.986	0.743	0.00190169	8	Mrpl28
Gpc42	4.16939e-10	0.455041	0.438	0.151	6.17027e-06	8	Gpc4
Qser1	4.21284e-08	0.453925	0.342	0.118	0.000623459	8	Qser1
Dct1	8.48305e-10	0.452696	0.356	0.115	1.25541e-05	8	Dct
Scrt21	1.70066e-06	0.451285	0.315	0.119	0.0251681	8	Scrt2
Abcd2	1.40492e-13	0.451255	0.301	0.069	2.07914e-09	8	Abcd2
Sem11	1.21669e-08	0.448811	1	0.921	0.000180059	8	Sem1
Haus41	1.01469e-10	0.447847	0.329	0.096	1.50163e-06	8	Haus4
Hpcal11	9.93411e-11	0.446668	0.397	0.127	1.47015e-06	8	Hpcal1
Nono1	5.80324e-07	0.443912	0.973	0.838	0.00858822	8	Nono
Fignl11	1.65929e-12	0.443389	0.329	0.085	2.45559e-08	8	Fignl1
Cenps2	1.02814e-06	0.441729	0.397	0.164	0.0152154	8	Cenps
Polr2a	3.32698e-06	0.441633	0.438	0.211	0.0492359	8	Polr2a
Hist1h2bh1	1.38116e-15	0.441581	0.288	0.058	2.04398e-11	8	Hist1h2bh
Lrr11	1.18784e-09	0.441358	0.26	0.071	1.75788e-05	8	Lrr1
Boc1	3.87108e-13	0.44071	0.342	0.087	5.72881e-09	8	Boc
Gins12	3.31027e-08	0.438925	0.425	0.166	0.000489887	8	Gins1
Eef1b22	8.46332e-09	0.438	1	0.94	0.000125249	8	Eef1b2
Hnrnpdl2	2.89052e-07	0.437922	0.973	0.823	0.00427768	8	Hnrnpdl
Cycs	1.48314e-07	0.437883	0.986	0.883	0.0021949	8	Cycs
Cdc5l1	1.0549e-06	0.436024	0.603	0.305	0.0156114	8	Cdc5l
Aarsd11	3.2298e-06	0.434881	0.699	0.389	0.0477978	8	Aarsd1
Ccp110	2.20605e-09	0.434267	0.274	0.079	3.26473e-05	8	Ccp110
Eml5	2.11668e-06	0.433892	0.288	0.108	0.0313248	8	Eml5
Rcbtb21	2.90926e-07	0.43294	0.521	0.234	0.00430541	8	Rcbtb2
Zbtb182	4.77142e-08	0.431938	0.616	0.287	0.000706122	8	Zbtb18
Nup501	8.91236e-08	0.428452	0.411	0.161	0.00131894	8	Nup50
Xrcc11	1.59039e-06	0.425437	0.384	0.161	0.0235361	8	Xrcc1
Nme23	1.14104e-07	0.424645	1	0.92	0.00168863	8	Nme2
Mtss12	2.50346e-07	0.424037	0.589	0.276	0.00370488	8	Mtss1
Tedc1	1.51541e-22	0.423134	0.288	0.042	2.24266e-18	8	Tedc1
Nfatc2ip	1.61286e-14	0.422801	0.26	0.052	2.38688e-10	8	Nfatc2ip
Stag21	8.27972e-09	0.422178	0.37	0.127	0.000122532	8	Stag2
Cip2a	8.10543e-14	0.421512	0.274	0.059	1.19952e-09	8	Cip2a
Ewsr12	1.45571e-06	0.421367	0.973	0.789	0.021543	8	Ewsr1
Gm126661	7.0691e-09	0.42112	0.37	0.128	0.000104616	8	Gm12666
U2surp1	2.65599e-06	0.420449	0.699	0.392	0.039306	8	U2surp
Hist1h4d	3.24049e-27	0.420284	0.26	0.03	4.7956e-23	8	Hist1h4d
Fscn11	1.25318e-06	0.420051	0.945	0.847	0.0185458	8	Fscn1
Tubgcp3	7.6469e-13	0.419924	0.301	0.072	1.13166e-08	8	Tubgcp3
Ipo9	7.76638e-07	0.418629	0.479	0.218	0.0114935	8	Ipo9
Cd93	1.06464e-08	0.418122	0.438	0.165	0.000157556	8	Cd9
Myg12	2.68352e-07	0.417664	0.534	0.244	0.00397134	8	Myg1
5430416N02Rik	3.72486e-07	0.417227	0.466	0.203	0.00551242	8	5430416N02Rik
Pim1	8.06313e-11	0.416724	0.384	0.117	1.19326e-06	8	Pim1
Nrm2	4.19891e-09	0.416149	0.411	0.146	6.21397e-05	8	Nrm
Acin11	2.8054e-06	0.414223	0.89	0.598	0.0415171	8	Acin1
Suv39h11	1.37601e-09	0.413205	0.329	0.103	2.03636e-05	8	Suv39h1
Ly6e1	3.56897e-08	0.412691	0.589	0.253	0.000528172	8	Ly6e
Cdc42ep4	6.26118e-08	0.411976	0.466	0.191	0.000926592	8	Cdc42ep4
Gemin62	2.6152e-07	0.411832	0.384	0.153	0.00387024	8	Gemin6
Rbmxl12	2.57485e-07	0.411241	0.959	0.696	0.00381052	8	Rbmxl1
Rbm392	6.28762e-08	0.410231	1	0.948	0.000930505	8	Rbm39
Ddx522	2.20297e-08	0.409739	0.479	0.19	0.000326017	8	Ddx52
Brca2	7.725e-19	0.409528	0.26	0.042	1.14322e-14	8	Brca2
Cep2951	1.68779e-09	0.408705	0.342	0.109	2.49777e-05	8	Cep295
Siah3	3.74871e-09	0.408308	0.315	0.097	5.54771e-05	8	Siah3
Troap	9.1255e-15	0.406273	0.26	0.051	1.35048e-10	8	Troap
Hnrnpa12	2.97453e-09	0.406211	1	0.978	4.40201e-05	8	Hnrnpa1
Sart3	1.59707e-08	0.404626	0.37	0.128	0.000236351	8	Sart3
Rad17	5.19087e-10	0.404311	0.342	0.104	7.68197e-06	8	Rad17
Mcm43	6.87082e-10	0.403487	0.411	0.139	1.01681e-05	8	Mcm4
Neurod22	3.77391e-13	0.402683	0.89	0.35	5.58501e-09	8	Neurod2
Txlna	2.53232e-07	0.401782	0.384	0.153	0.00374758	8	Txlna
Zfp410	1.605e-07	0.400768	0.534	0.236	0.00237524	8	Zfp410
Larp73	3.2802e-06	0.400655	0.63	0.332	0.0485437	8	Larp7
Set2	4.98681e-07	0.399695	1	0.87	0.00737998	8	Set
Orc21	6.07463e-09	0.399465	0.342	0.112	8.98984e-05	8	Orc2
Ppm1d	5.06504e-08	0.398743	0.397	0.149	0.000749575	8	Ppm1d
Scaf112	2.02715e-07	0.396207	0.479	0.207	0.00299998	8	Scaf11
Exoc4	1.11976e-06	0.396065	0.397	0.166	0.0165713	8	Exoc4
Abcf22	3.11017e-06	0.395715	0.575	0.282	0.0460275	8	Abcf2
Nkd14	6.92022e-08	0.395484	0.493	0.203	0.00102412	8	Nkd1
Fzr1	1.36351e-06	0.395259	0.575	0.281	0.0201786	8	Fzr1
Wee11	2.1968e-08	0.390985	0.26	0.079	0.000325105	8	Wee1
Gid41	1.20311e-08	0.389905	0.342	0.116	0.000178048	8	Gid4
Rcc11	8.28848e-10	0.388784	0.384	0.123	1.22661e-05	8	Rcc1
Ganab	2.85122e-06	0.388298	0.397	0.173	0.0421952	8	Ganab
Nup351	1.89827e-06	0.387325	0.466	0.207	0.0280924	8	Nup35
Cdc25b	3.63779e-10	0.386643	0.301	0.085	5.38356e-06	8	Cdc25b
Rif11	1.54247e-10	0.386139	0.425	0.137	2.2827e-06	8	Rif1
Ubxn2a	4.81558e-07	0.383395	0.356	0.135	0.00712658	8	Ubxn2a
Cnbp3	6.3667e-07	0.382258	1	0.885	0.00942208	8	Cnbp
Rps123	6.26745e-08	0.38222	1	0.98	0.000927521	8	Rps12
Grb103	6.82509e-07	0.381099	0.438	0.184	0.0101005	8	Grb10
Ncaph22	1.4225e-06	0.380826	0.562	0.274	0.0210516	8	Ncaph2
Safb	2.45951e-06	0.380022	0.616	0.314	0.0363984	8	Safb
Pla2g12a2	3.78881e-07	0.378647	0.384	0.153	0.00560706	8	Pla2g12a
Donson1	2.68472e-08	0.374181	0.274	0.085	0.000397311	8	Donson
Ss18	1.75282e-06	0.373366	0.356	0.148	0.02594	8	Ss18
E330009J07Rik	2.28748e-08	0.368027	0.274	0.083	0.000338524	8	E330009J07Rik
Hadha1	7.03759e-07	0.367928	0.479	0.21	0.0104149	8	Hadha
Ddx3x1	1.28045e-06	0.366085	0.575	0.274	0.0189494	8	Ddx3x
Ift271	2.64656e-06	0.365528	0.521	0.249	0.0391665	8	Ift27
Ctps3	1.68869e-06	0.363235	0.658	0.324	0.0249909	8	Ctps
Myo101	3.46212e-08	0.363018	0.329	0.11	0.000512358	8	Myo10
Rnaseh2b3	1.87954e-06	0.360087	0.466	0.211	0.0278154	8	Rnaseh2b
Cdk5rap21	2.25479e-07	0.357941	0.342	0.125	0.00333687	8	Cdk5rap2
Heg1	1.89945e-08	0.35399	0.274	0.082	0.000281099	8	Heg1
Dph61	2.27011e-07	0.353752	0.342	0.125	0.00335953	8	Dph6
Pkm2	9.7706e-07	0.352613	1	0.945	0.0144595	8	Pkm
Pot1a	1.75054e-08	0.351813	0.274	0.083	0.000259062	8	Pot1a
Cep83	1.52394e-06	0.350306	0.329	0.127	0.0225527	8	Cep83
2700049A03Rik	3.47397e-09	0.349581	0.301	0.089	5.14112e-05	8	2700049A03Rik
Brpf1	1.79476e-07	0.349564	0.274	0.089	0.00265607	8	Brpf1
Zcchc8	2.2007e-06	0.347065	0.329	0.127	0.0325682	8	Zcchc8
Opa31	4.90883e-07	0.346005	0.466	0.196	0.00726457	8	Opa3
Dvl2	2.98545e-06	0.345791	0.301	0.115	0.0441817	8	Dvl2
Rpia	3.18743e-07	0.345572	0.397	0.154	0.00471707	8	Rpia
Btbd171	1.31292e-07	0.34254	0.452	0.185	0.00194298	8	Btbd17
Kctd15	1.62401e-08	0.337941	0.384	0.133	0.000240338	8	Kctd15
Btg32	2.57596e-06	0.337924	0.342	0.139	0.0381217	8	Btg3
Palld1	2.51639e-07	0.337709	0.438	0.177	0.003724	8	Palld
Fn12	4.99997e-10	0.337593	0.274	0.074	7.39945e-06	8	Fn1
Npm12	7.29702e-07	0.336831	1	0.965	0.0107989	8	Npm1
Mis121	9.13979e-07	0.335912	0.342	0.131	0.013526	8	Mis12
Tmem1782	1.68524e-07	0.331868	0.534	0.225	0.00249398	8	Tmem178
Sdccag81	6.76842e-08	0.331759	0.397	0.143	0.00100166	8	Sdccag8
Abhd10	2.15379e-06	0.331218	0.425	0.182	0.031874	8	Abhd10
Ankhd1	3.80505e-07	0.330646	0.26	0.085	0.0056311	8	Ankhd1
Zfp101	2.17952e-06	0.330445	0.274	0.099	0.0322548	8	Zfp101
Baz1a2	8.42039e-08	0.32937	0.397	0.145	0.00124613	8	Baz1a
Socs4	7.98375e-09	0.328824	0.342	0.11	0.000118151	8	Socs4
Haus81	9.48777e-07	0.327242	0.356	0.139	0.014041	8	Haus8
Etaa11	3.85239e-07	0.325103	0.315	0.112	0.00570115	8	Etaa1
Rasgef1b2	5.4648e-08	0.322302	0.466	0.182	0.000808736	8	Rasgef1b
Cenpc1	2.15973e-08	0.319742	0.356	0.12	0.000319618	8	Cenpc1
Pmepa1	2.4675e-10	0.318736	0.288	0.076	3.65166e-06	8	Pmepa1
Tex9	4.6941e-09	0.317309	0.288	0.083	6.9468e-05	8	Tex9
Pradc11	2.08858e-06	0.316495	0.301	0.11	0.0309089	8	Pradc1
Tial11	1.57161e-06	0.315725	0.562	0.25	0.0232582	8	Tial1
Xndc11	2.43306e-06	0.307981	0.274	0.098	0.0360069	8	Xndc1
Eif4a11	2.37132e-08	0.307864	1	0.993	0.000350932	8	Eif4a1
Kcnn21	1.3362e-08	0.306592	0.384	0.13	0.000197744	8	Kcnn2
Tecpr11	3.93656e-07	0.305259	0.384	0.143	0.00582572	8	Tecpr1
Plcb11	7.25698e-09	0.304525	0.329	0.102	0.000107396	8	Plcb1
Fzd1	2.09327e-06	0.303225	0.37	0.148	0.0309783	8	Fzd1
Ubqln4	1.6928e-06	0.301197	0.329	0.126	0.0250517	8	Ubqln4
Gm49336	1.31467e-06	0.300216	0.26	0.089	0.0194558	8	Gm49336
Ect21	4.73039e-08	0.296124	0.26	0.078	0.000700051	8	Ect2
Gfm1	2.61319e-07	0.294505	0.274	0.09	0.00386725	8	Gfm1
Clp1	3.04225e-07	0.291931	0.356	0.129	0.00450222	8	Clp1
Taf6	4.85244e-07	0.291318	0.26	0.084	0.00718113	8	Taf6
Fat11	2.84539e-06	0.289794	0.26	0.092	0.0421089	8	Fat1
Arfgap1	2.052e-06	0.283631	0.356	0.14	0.0303676	8	Arfgap1
Nhlh11	1.18303e-08	0.282453	0.37	0.122	0.000175077	8	Nhlh1
Tubb2b3	2.35352e-13	0.282172	1	0.416	3.48298e-09	8	Tubb2b
Lrp81	1.44492e-06	0.281419	0.466	0.193	0.0213834	8	Lrp8
Msl3	3.78584e-07	0.274436	0.274	0.089	0.00560266	8	Msl3
Tmem179b1	2.74147e-07	0.272082	0.288	0.095	0.0040571	8	Tmem179b
Pam1	1.85846e-06	0.252836	0.384	0.151	0.0275033	8	Pam

## Sheet: Cluster 9
	p_val	avg_log2FC	pct.1	pct.2	p_val_adj	cluster	gene
Hba-a1	9.1204e-56	10.0422	1	0.41	1.34973e-51	9	Hba-a1
Hbb-bs	1.97203e-54	10.0001	1	0.431	2.91841e-50	9	Hbb-bs
Hba-a2	3.50486e-70	9.89256	1	0.275	5.18684e-66	9	Hba-a2
Hbb-bt	1.1758e-76	9.83681	1	0.241	1.74007e-72	9	Hbb-bt
Hbb-y	1.14251e-09	8.52256	0.612	0.253	1.69081e-05	9	Hbb-y
Hba-x	7.60756e-26	6.70588	0.328	0.049	1.12584e-21	9	Hba-x
Hbb-bh1	9.2933e-160	2.73092	0.269	0.003	1.37532e-155	9	Hbb-bh1
Car21	1.62932e-170	2.2354	0.642	0.026	2.41123e-166	9	Car2
Fech	1.57418e-121	1.98337	0.94	0.094	2.32962e-117	9	Fech
Alas2	0	1.91024	0.91	0.006	0	9	Alas2
Snca2	8.12498e-48	1.67235	0.776	0.15	1.20242e-43	9	Snca
Blvrb1	9.04674e-111	1.53786	0.806	0.07	1.33883e-106	9	Blvrb
Ube2l6	1.68479e-199	0.956378	0.716	0.027	2.49332e-195	9	Ube2l6
Gypa	0	0.701118	0.373	0	0	9	Gypa
Trim10	0	0.657722	0.358	0.001	0	9	Trim10
Slc25a37	2.3188e-181	0.618098	0.582	0.019	3.43159e-177	9	Slc25a37
Mkrn13	3.76792e-07	0.586624	0.91	0.607	0.00557615	9	Mkrn1
Bpgm2	5.10879e-11	0.5802	0.731	0.309	7.56049e-07	9	Bpgm
Pnpo	2.94144e-64	0.549802	0.418	0.03	4.35304e-60	9	Pnpo
Slc4a1	0	0.500374	0.388	0.001	0	9	Slc4a1
Hebp11	9.58675e-75	0.458971	0.657	0.06	1.41874e-70	9	Hebp1
Cox6b2	1.71703e-39	0.349264	0.418	0.047	2.54103e-35	9	Cox6b2
2021-03-01	8.12937e-15	0.299223	0.776	0.236	1.20307e-10	9	2002-03-01
Tspo2	2.30143e-304	0.27412	0.343	0.001	3.40588e-300	9	Tspo2
Fam210b3	9.18176e-13	0.267559	0.657	0.206	1.35881e-08	9	Fam210b
Creg11	1.77226e-28	0.266848	0.418	0.061	2.62277e-24	9	Creg1
Tent5c	2.27014e-265	0.262772	0.418	0.004	3.35958e-261	9	Tent5c

[truncated: 1 more sheets: Cluster 10]
